# Supplementary material for: Prior Influenza Infection Mitigates SARS-CoV-2 Disease in Syrian Hamsters
Source: Viruses. 2024 Feb 3;16(2):246. doi: 10.3390/v16020246 (PMC10891789; doi:10.3390/v16020246)
Supplement: Supplementary file 1 [file viruses-16-00246-s001.zip]

Archive with 4 entries (4 files):
- Supp Data S1.xlsx
- Supp Data S2.xlsx
- Supp Data S3.xlsx
- Supp Tables and Figures.pdf
