# Supplementary material for: Prior Influenza Infection Mitigates SARS-CoV-2 Disease in Syrian Hamsters
Source: Viruses. 2024 Feb 3;16(2):246. doi: 10.3390/v16020246 (PMC10891789; doi:10.3390/v16020246)
Supplement: Supplementary file 1 [file viruses-16-00246-s001.zip › Supp Data S1.xlsx]

## Sheet: H1N1 vs Control (Day 1)
Infection type											H1N1	H1N1	H1N1	Media	Media	Media	Media
Sex											Male	Male	Male	Male	Male	Male	Male
Days post inoculation											1	1	1	1 and 2	1 and 2	1 and 2	1 and 2
GeneVer	GeneID	GeneType	GeneName	mean_H1	mean_C	log2FoldChange	lfcSE	stat	pvalue	padj	samp_1	samp_2	samp_3	samp_A	samp_B	samp_C	samp_D
ENSMAUG00000015404	ENSMAUG00000015404	protein_coding		37.2019	0	19.9927	2.60723	7.66816	1.74484e-14	2.71427e-10	0	111.606	0	0	0	0	0
ENSMAUG00000021711	ENSMAUG00000021711	protein_coding		59.7048	9.64453	2.66653	0.388702	6.86008	6.882e-12	3.62836e-08	65.2228	21.5771	92.3144	9.57528	8.14287	6.02528	14.8347
ENSMAUG00000016558	ENSMAUG00000016558	protein_coding	Ube2l6	186.581	23.4669	2.99535	0.436785	6.85771	6.99735e-12	3.62836e-08	271.613	53.5707	234.56	26.1724	19.6786	19.1713	28.8452
ENSMAUG00000014213	ENSMAUG00000014213	protein_coding	Cxcl10	447.134	13.7821	5.02485	0.773393	6.49715	8.18566e-11	2.73783e-07	391.337	61.7551	888.309	10.852	16.2857	9.85955	18.1313
ENSMAUG00000000936	ENSMAUG00000000936	protein_coding		588.442	85.1995	2.78973	0.43081	6.47556	9.4464e-11	2.73783e-07	614.703	237.348	913.274	95.7528	73.2859	69.5646	102.195
ENSMAUG00000009426	ENSMAUG00000009426	protein_coding	Isg15	468.574	17.9129	4.71067	0.729351	6.45871	1.05599e-10	2.73783e-07	729.066	46.1303	630.525	14.0437	12.8929	20.8146	23.9003
ENSMAUG00000018019	ENSMAUG00000018019	protein_coding	Olfr720	16.2302	176.998	-3.43233	0.536828	-6.39371	1.61905e-10	3.59798e-07	8.93463	17.1129	22.6432	146.183	311.465	153.919	96.4255
ENSMAUG00000016905	ENSMAUG00000016905	protein_coding		86.4049	4.70673	4.19191	0.659584	6.35538	2.07914e-10	3.80811e-07	111.683	31.9936	115.538	6.38352	3.39286	4.92977	4.12075
ENSMAUG00000010948	ENSMAUG00000010948	protein_coding		317.7	26.5037	3.58568	0.564989	6.34646	2.2032e-10	3.80811e-07	369.894	88.5405	494.666	19.7889	30.5358	25.1966	30.4935
ENSMAUG00000022167	ENSMAUG00000022167	protein_coding	Apobec1	301.87	25.9004	3.54343	0.591351	5.99209	2.07163e-09	3.16885e-06	413.673	48.3625	443.574	39.5778	29.1786	14.2416	20.6037
ENSMAUG00000010512	ENSMAUG00000010512	protein_coding	Lgals9	385.865	67.4562	2.51386	0.420427	5.97932	2.24076e-09	3.16885e-06	518.209	130.207	509.181	75.9639	67.1787	77.2331	49.449
ENSMAUG00000009463	ENSMAUG00000009463	protein_coding		20690.3	10308.5	1.00515	0.168603	5.96163	2.49739e-09	3.23745e-06	22500.1	15588.3	23982.6	12254.4	12208.2	7768.23	9003.01
ENSMAUG00000010274	ENSMAUG00000010274	pseudogene		10.7522	92.7632	-3.11524	0.527173	-5.90933	3.43493e-09	4.11029e-06	9.8281	14.8808	7.54772	88.0926	156.75	52.0365	74.1735
ENSMAUG00000008891	ENSMAUG00000008891	protein_coding	Ankrd10	928.554	1354.71	-0.545715	0.0941966	-5.79337	6.89886e-09	7.19571e-06	956.899	892.845	935.917	1239.04	1302.18	1534.26	1343.36
ENSMAUG00000010107	ENSMAUG00000010107	protein_coding		3933.83	2026.1	0.95733	0.165273	5.79241	6.93852e-09	7.19571e-06	4271.65	3127.19	4402.64	2200.4	2569.08	1560.55	1774.39
ENSMAUG00000008669	ENSMAUG00000008669	protein_coding	Rsad2	173.934	14.2982	3.60578	0.626306	5.75722	8.55084e-09	8.31355e-06	193.882	60.2671	267.654	13.4054	9.50002	16.9803	17.3071
ENSMAUG00000008670	ENSMAUG00000008670	protein_coding	St8sia6	42.8292	125.034	-1.53742	0.268567	-5.72452	1.03724e-08	9.45225e-06	25.9104	57.2909	45.2863	116.18	127.572	155.014	101.37
ENSMAUG00000008077	ENSMAUG00000008077	protein_coding		173.336	55.3132	1.64394	0.287627	5.71551	1.09373e-08	9.45225e-06	199.242	117.558	203.208	67.6653	64.4644	52.0365	37.0867
ENSMAUG00000013808	ENSMAUG00000013808	protein_coding	Sec61g	6721.25	3428.39	0.971198	0.17342	5.60028	2.14009e-08	1.71018e-05	7478.29	4889.82	7795.63	3967.36	4224.79	2726.71	2794.69
ENSMAUG00000010952	ENSMAUG00000010952	protein_coding		4540.87	2075.3	1.12967	0.201887	5.59559	2.19874e-08	1.71018e-05	5158.86	3081.06	5382.69	2529.79	2547.36	1528.78	1695.28
ENSMAUG00000018807	ENSMAUG00000018807	protein_coding	Irak3	189.503	107.353	0.824488	0.147825	5.57746	2.44056e-08	1.80787e-05	209.07	161.456	197.983	101.498	107.893	98.0477	121.974
ENSMAUG00000004588	ENSMAUG00000004588	scaRNA		49369.9	19341.4	1.35194	0.243607	5.54968	2.8619e-08	2.02362e-05	56149.7	33223.5	58736.4	25719.2	21048	14936.1	15662.1
ENSMAUG00000002470	ENSMAUG00000002470	protein_coding	Siglec1	217.278	40.1572	2.43728	0.441735	5.51751	3.43841e-08	2.32556e-05	310.925	45.3863	295.522	47.238	43.4287	29.5786	40.3833
ENSMAUG00000008425	ENSMAUG00000008425	protein_coding		302.366	70.6193	2.10173	0.381923	5.50304	3.73299e-08	2.4196e-05	248.383	154.76	503.955	73.4105	63.1073	61.8961	84.0633
ENSMAUG00000009756	ENSMAUG00000009756	protein_coding		196.331	93.6789	1.0696	0.1958	5.46273	4.68878e-08	2.91755e-05	192.095	220.979	175.92	86.8159	90.9288	89.8314	107.139
ENSMAUG00000009739	ENSMAUG00000009739	protein_coding		165.623	18.0401	3.20702	0.592337	5.41418	6.15698e-08	3.68377e-05	212.644	30.5056	253.72	14.0437	18.3215	12.5983	27.1969
ENSMAUG00000016913	ENSMAUG00000016913	protein_coding	Mx2	1756.29	244.228	2.84642	0.527985	5.3911	7.00263e-08	4.00324e-05	1608.23	560.261	3100.37	209.379	228	271.685	267.849
ENSMAUG00000019718	ENSMAUG00000019718	protein_coding	Ppp1r14c	988.103	1542.39	-0.642091	0.119216	-5.38597	7.20563e-08	4.00324e-05	914.013	1071.41	978.881	1503.96	1385.65	1662.98	1616.98
ENSMAUG00000016548	ENSMAUG00000016548	protein_coding		15387.5	7595.88	1.01848	0.189389	5.37773	7.5431e-08	4.04623e-05	17469.9	10956.7	17736	9004.59	9204.84	5726.75	6447.32
ENSMAUG00000004294	ENSMAUG00000004294	protein_coding		743.923	49.1315	3.92095	0.729972	5.37137	7.81398e-08	4.05181e-05	646.867	213.539	1371.36	37.0244	39.3572	59.1573	60.9871
ENSMAUG00000001095	ENSMAUG00000001095	protein_coding	Zbp1	33.7949	3.67638	3.21672	0.601181	5.35067	8.76285e-08	4.39725e-05	35.7385	13.3927	52.2534	7.02187	0	2.73876	4.9449
ENSMAUG00000000193	ENSMAUG00000000193	protein_coding		7742.99	3463.87	1.16053	0.217769	5.32919	9.86521e-08	4.79573e-05	8744.32	5418.08	9066.55	4095.03	3916.04	2753.01	3091.39
ENSMAUG00000015973	ENSMAUG00000015973	protein_coding	Defb1	563.479	70.946	2.98995	0.563255	5.30834	1.10625e-07	5.1468e-05	1105.21	105.653	479.571	93.8377	109.25	23.0056	57.6905
ENSMAUG00000000923	ENSMAUG00000000923	protein_coding	Hopx	797.892	283.012	1.49542	0.281873	5.30529	1.12491e-07	5.1468e-05	998.892	521.571	873.213	371.521	329.786	183.497	247.245
ENSMAUG00000009590	ENSMAUG00000009590	protein_coding		2963.76	1256.42	1.23822	0.23483	5.27284	1.34329e-07	5.97036e-05	3337.09	1898.78	3655.42	1565.88	1508.47	885.716	1065.63
ENSMAUG00000020370	ENSMAUG00000020370	protein_coding	Irf9	584.126	194.351	1.58917	0.301828	5.26514	1.40081e-07	6.05307e-05	548.586	286.455	917.338	157.035	165.572	222.388	232.41
ENSMAUG00000009993	ENSMAUG00000009993	protein_coding	Oas2	24.1297	1.4675	3.93254	0.748968	5.25062	1.51592e-07	6.13113e-05	39.3124	5.20827	27.8685	0	2.03572	3.83427	0
ENSMAUG00000010877	ENSMAUG00000010877	protein_coding		946.64	523.463	0.854295	0.162721	5.25007	1.52045e-07	6.13113e-05	1022.12	771.567	1046.23	615.371	629.037	441.489	407.954
ENSMAUG00000008791	ENSMAUG00000008791	protein_coding	Lama4	1317.26	710.197	0.89243	0.17005	5.24806	1.53712e-07	6.13113e-05	1301.78	1211.29	1438.71	786.45	737.609	532.963	783.766
ENSMAUG00000017667	ENSMAUG00000017667	protein_coding		4709.2	2231.56	1.07739	0.205533	5.24193	1.58903e-07	6.17973e-05	5375.97	3466.47	5285.15	2808.11	2523.61	1745.14	1849.39
ENSMAUG00000013615	ENSMAUG00000013615	protein_coding		14623.5	8838.93	0.726346	0.139764	5.19694	2.02599e-07	7.68692e-05	15305.9	13006.5	15558.2	10435.8	10007.6	7282.37	7629.98
ENSMAUG00000021773	ENSMAUG00000021773	protein_coding	Uba7	159.189	39.2835	2.02242	0.390683	5.17663	2.25926e-07	8.36786e-05	189.414	72.1717	215.981	43.4079	38.0001	31.2219	44.5041
ENSMAUG00000000062	ENSMAUG00000000062	protein_coding	Serpinb2	425.001	63.7305	2.73831	0.531245	5.15452	2.54279e-07	9.19899e-05	598.62	129.463	546.919	105.966	68.5358	23.5534	56.8663
ENSMAUG00000005989	ENSMAUG00000005989	protein_coding	S100a9	11963.9	1655.11	2.8537	0.557378	5.11987	3.05746e-07	0.00010612	17999.7	1640.6	16251.4	1906.76	2364.15	1025.94	1323.58
ENSMAUG00000003898	ENSMAUG00000003898	snoRNA	SNORA74	3150.5	568.116	2.47139	0.483155	5.1151	3.1358e-07	0.00010612	4398.52	1271.56	3781.41	1029.66	430.215	276.067	536.521
ENSMAUG00000007535	ENSMAUG00000007535	snoRNA	Snora23	1359.64	315.838	2.10591	0.411715	5.11496	3.13802e-07	0.00010612	1909.33	604.903	1564.7	541.322	237.5	202.669	281.859
ENSMAUG00000007410	ENSMAUG00000007410	snoRNA	SNORD15	2221.52	688.823	1.68895	0.332009	5.08706	3.63665e-07	0.000120365	3144.1	1447.15	2073.3	1106.26	737.609	477.093	434.327
ENSMAUG00000008827	ENSMAUG00000008827	protein_coding		9422.19	4621.12	1.02784	0.203215	5.05787	4.23957e-07	0.000137398	10491	6454.53	11321	5508.98	5426.55	3662.27	3886.69
ENSMAUG00000009790	ENSMAUG00000009790	protein_coding		9218.69	4785.16	0.94599	0.188445	5.01999	5.16745e-07	0.000164051	10247.1	6775.95	10633	5742.61	5712.9	3781.14	3904
ENSMAUG00000002128	ENSMAUG00000002128	protein_coding		153.197	78.9235	0.957649	0.191063	5.01221	5.38071e-07	0.000167405	161.717	142.855	155.019	91.2843	88.893	62.9916	72.5252
ENSMAUG00000012828	ENSMAUG00000012828	protein_coding		807.441	404.259	0.998402	0.200362	4.98298	6.26111e-07	0.000190976	858.618	632.432	931.273	498.553	456.001	312.219	350.264
ENSMAUG00000000966	ENSMAUG00000000966	protein_coding		1041.65	556.632	0.904308	0.181685	4.97735	6.4461e-07	0.000192838	1058.75	903.262	1162.93	742.403	574.751	427.247	482.128
ENSMAUG00000004507	ENSMAUG00000004507	protein_coding	Ifit2	272.963	19.7978	3.78556	0.761649	4.97022	6.68766e-07	0.000196289	230.514	80.3561	508.02	8.29858	26.4643	24.6489	19.7796
ENSMAUG00000011466	ENSMAUG00000011466	protein_coding	Dnase1l3	307.701	126.357	1.28071	0.258612	4.95226	7.33569e-07	0.000208078	400.272	212.795	310.037	145.544	137.75	126.531	95.6014
ENSMAUG00000021512	ENSMAUG00000021512	protein_coding	Ryr3	418.464	179.633	1.21935	0.246249	4.9517	7.35682e-07	0.000208078	573.603	302.079	379.708	160.865	170.322	181.306	206.037
ENSMAUG00000016581	ENSMAUG00000016581	protein_coding	Itga8	1582.81	805.213	0.975519	0.197434	4.941	7.77238e-07	0.000210091	1645.76	1014.87	2087.82	758.362	857.037	803.553	801.898
ENSMAUG00000001975	ENSMAUG00000001975	misc_RNA	Y_RNA	486.998	120.544	2.01538	0.408096	4.93851	7.87238e-07	0.000210091	821.986	220.979	418.028	146.183	105.179	71.7556	159.061
ENSMAUG00000008960	ENSMAUG00000008960	protein_coding		18947.6	8998.68	1.07422	0.21755	4.93783	7.89972e-07	0.000210091	22124.8	13327.2	21390.8	11070.9	10553.2	7016.71	7353.89
ENSMAUG00000014792	ENSMAUG00000014792	protein_coding	Fbxo45	262.362	384.223	-0.548059	0.11103	-4.93614	7.96823e-07	0.000210091	271.613	255.949	259.525	340.242	372.536	369.185	454.931
ENSMAUG00000007930	ENSMAUG00000007930	protein_coding		37487.6	20514.8	0.869756	0.176849	4.91808	8.73981e-07	0.000226594	39584	29085.2	43793.6	24146.9	25071.9	15653.7	17186.8
ENSMAUG00000021299	ENSMAUG00000021299	protein_coding	Aprt	2451.07	1371.51	0.837976	0.170542	4.9136	8.9421e-07	0.000228038	2438.26	1933.01	2981.93	1514.17	1460.29	1214.37	1297.21
ENSMAUG00000022184	ENSMAUG00000022184	protein_coding	Abcc9	642.965	343.456	0.905914	0.184494	4.91025	9.09609e-07	0.000228071	647.761	527.523	753.611	322.368	282.286	370.281	398.888
ENSMAUG00000001766	ENSMAUG00000001766	protein_coding	2610528A11Rik	132.515	18.0727	2.87349	0.585562	4.90724	9.23659e-07	0.000228071	262.678	24.5532	110.313	25.5341	27.8215	6.57303	12.3622
ENSMAUG00000020684	ENSMAUG00000020684	protein_coding		0	21.4715	-7.32315	1.49413	-4.90127	9.52186e-07	0.000231441	0	0	0	19.7889	41.3929	6.57303	18.1313
ENSMAUG00000003536	ENSMAUG00000003536	processed_pseudogene		1420.47	633.955	1.164	0.238552	4.87942	1.064e-06	0.000254639	1632.36	901.774	1727.27	744.318	764.752	493.525	533.225
ENSMAUG00000022128	ENSMAUG00000022128	protein_coding	Cmc1	612.182	382.557	0.680773	0.139633	4.87545	1.08562e-06	0.000255878	568.243	519.338	748.966	443.655	411.215	324.27	351.088
ENSMAUG00000015090	ENSMAUG00000015090	protein_coding		5711.26	3260.15	0.808962	0.166177	4.86806	1.12699e-06	0.000261665	6097.89	4714.97	6320.93	3521.79	3835.29	2629.21	3054.3
ENSMAUG00000021261	ENSMAUG00000021261	protein_coding		7212.6	3650.43	0.982487	0.202037	4.8629	1.15678e-06	0.000264629	7819.59	5645.76	8172.44	4343.35	4452.79	2682.89	3122.7
ENSMAUG00000019089	ENSMAUG00000019089	protein_coding	S100a8	26608.5	2805.57	3.24553	0.668928	4.85183	1.22326e-06	0.000268538	46661.1	2889.84	30274.5	3120.9	4589.87	1315.15	2196.36
ENSMAUG00000013369	ENSMAUG00000013369	protein_coding	Nipsnap3b	1094.7	708.034	0.629342	0.129716	4.85169	1.22417e-06	0.000268538	1138.27	1001.47	1144.35	735.381	842.787	574.045	679.923
ENSMAUG00000009257	ENSMAUG00000009257	protein_coding		30544.1	15594.8	0.96984	0.199991	4.84941	1.23831e-06	0.000268538	32338.9	22535.4	36758	18778.4	18384.6	12106.4	13109.7
ENSMAUG00000017722	ENSMAUG00000017722	protein_coding		4522.94	2238.39	1.01484	0.209371	4.8471	1.25278e-06	0.000268538	4988.21	3406.95	5173.67	2841.94	2440.83	1695.29	1975.49
ENSMAUG00000005410	ENSMAUG00000005410	snoRNA	Gm24119	365.063	106.096	1.78278	0.367892	4.84593	1.26017e-06	0.000268538	562.882	232.14	300.167	132.139	124.857	61.8961	105.491
ENSMAUG00000014727	ENSMAUG00000014727	protein_coding	Retnlg	85.9012	13.2119	2.70688	0.559836	4.83512	1.33062e-06	0.000279718	117.044	53.5707	87.0891	14.0437	14.9286	8.21629	15.6588
ENSMAUG00000007569	ENSMAUG00000007569	snRNA	U1	332.032	97.1782	1.77298	0.367326	4.82671	1.38804e-06	0.000287897	469.962	217.259	308.876	147.459	83.4645	56.4185	101.37
ENSMAUG00000006935	ENSMAUG00000006935	processed_pseudogene		550.573	289.184	0.929125	0.193738	4.79578	1.62047e-06	0.000331684	627.211	427.078	597.431	322.368	346.072	227.865	260.431
ENSMAUG00000013223	ENSMAUG00000013223	protein_coding	Rps4x	30279.1	17706.4	0.774063	0.162143	4.77395	1.80643e-06	0.000364946	31223	27408.9	32205.5	21483.1	21132.8	12919.3	15290.4
ENSMAUG00000017436	ENSMAUG00000017436	protein_coding	Reep5	5562.4	4080.77	0.446556	0.0938819	4.75658	1.96904e-06	0.000389999	5816.45	5755.13	5115.61	4504.85	4225.47	3807.43	3785.32
ENSMAUG00000016113	ENSMAUG00000016113	protein_coding		10287.2	5440.13	0.91914	0.193284	4.7554	1.98058e-06	0.000389999	11187.1	7374.16	12300.5	6393.73	6649.33	4428.58	4288.87
ENSMAUG00000020869	ENSMAUG00000020869	protein_coding	Ttyh2	80.7884	35.7172	1.17771	0.248178	4.74542	2.08072e-06	0.000404597	97.3875	52.0827	92.895	32.556	34.6072	37.7949	37.9109
ENSMAUG00000004577	ENSMAUG00000004577	protein_coding	Vim	12145.5	7900.24	0.620579	0.131019	4.73654	2.17393e-06	0.000417502	11280.9	11286.3	13869.2	8110.26	8163.91	7311.95	8014.86
ENSMAUG00000007782	ENSMAUG00000007782	protein_coding		361.934	88.6372	2.03019	0.429316	4.7289	2.25741e-06	0.000428248	346.664	113.838	625.3	70.2187	85.5002	110.646	88.184
ENSMAUG00000015824	ENSMAUG00000015824	protein_coding		1817.39	985.382	0.882904	0.18692	4.72343	2.31897e-06	0.000434625	2000.46	1543.88	1907.83	1222.44	1105.4	805.197	808.491
ENSMAUG00000010631	ENSMAUG00000010631	protein_coding		397.206	597.716	-0.587916	0.124621	-4.71762	2.38624e-06	0.000437391	380.615	380.203	430.801	573.24	540.822	652.921	623.881
ENSMAUG00000013608	ENSMAUG00000013608	protein_coding	Serping1	1582.85	660.101	1.26184	0.267491	4.7173	2.38996e-06	0.000437391	1826.24	775.287	2147.04	625.585	601.215	744.396	669.209
ENSMAUG00000002310	ENSMAUG00000002310	pseudogene		8.06246	94.1394	-3.53473	0.75074	-4.70833	2.49759e-06	0.000451773	3.57385	11.9046	8.70891	70.2187	183.215	72.8511	50.2731
ENSMAUG00000016458	ENSMAUG00000016458	protein_coding	Adamts1	1633.54	815.128	1.00265	0.213391	4.69864	2.61896e-06	0.000464603	2154.14	1185.25	1561.22	948.591	836.002	669.902	806.018
ENSMAUG00000001893	ENSMAUG00000001893	protein_coding		13149.3	6479.99	1.02093	0.217316	4.69792	2.62825e-06	0.000464603	14338.3	9105.54	16004.1	8071.96	7648.87	4920.46	5278.68
ENSMAUG00000014151	ENSMAUG00000014151	protein_coding	Rps27l	1903.64	994.25	0.937272	0.199834	4.69024	2.7288e-06	0.000476957	1960.26	1430.04	2320.63	1270.96	1128.47	755.899	821.677
ENSMAUG00000018947	ENSMAUG00000018947	protein_coding		522.626	44.4928	3.55415	0.759628	4.67881	2.88548e-06	0.000498739	1378.61	129.463	59.8012	38.9395	31.2143	47.6545	60.1629
ENSMAUG00000016933	ENSMAUG00000016933	protein_coding		3942.71	2250.6	0.80898	0.173532	4.66186	3.13366e-06	0.000535683	4067.94	3139.84	4620.37	2597.45	2637.61	1832.23	1935.1
ENSMAUG00000016319	ENSMAUG00000016319	protein_coding		190.423	494.703	-1.37348	0.295671	-4.6453	3.39575e-06	0.000574176	113.47	188.986	268.815	463.444	384.751	664.972	465.645
ENSMAUG00000003671	ENSMAUG00000003671	snoRNA	Snord89	369.245	113.109	1.70501	0.367996	4.63324	3.59988e-06	0.000602148	519.102	279.758	308.876	141.076	137.75	93.6657	79.9425
ENSMAUG00000001967	ENSMAUG00000001967	misc_RNA	Y_RNA	961.719	252.806	1.92755	0.417639	4.61534	3.92455e-06	0.000649471	1618.06	458.327	808.767	405.992	200.179	139.677	265.376
ENSMAUG00000001244	ENSMAUG00000001244	protein_coding		5.53822	68.8199	-3.62596	0.786859	-4.60814	4.06283e-06	0.000658467	6.25424	2.23211	8.12831	66.3886	128.25	41.0815	39.5592
ENSMAUG00000010983	ENSMAUG00000010983	protein_coding	Gm94	1400	134.418	3.38057	0.733614	4.6081	4.06357e-06	0.000658467	2448.98	221.723	1529.28	206.188	199.5	50.3933	81.5908
ENSMAUG00000010575	ENSMAUG00000010575	protein_coding		3882.27	2288.9	0.76233	0.165517	4.60574	4.11001e-06	0.000659127	4079.55	3249.96	4317.3	2767.89	2693.93	1726.52	1967.25
ENSMAUG00000010388	ENSMAUG00000010388	protein_coding		2569	1455.45	0.81984	0.178524	4.59234	4.38312e-06	0.000685843	2844.79	2002.21	2860.01	1594.6	1773.11	1150.28	1303.8
ENSMAUG00000010649	ENSMAUG00000010649	protein_coding	Endod1	4270.14	6759.77	-0.662832	0.144339	-4.59219	4.38614e-06	0.000685843	4665.66	4044.59	4100.15	6057.96	5828.26	7772.61	7380.26
ENSMAUG00000018098	ENSMAUG00000018098	protein_coding	Slc7a2	234.533	135.112	0.798461	0.173915	4.59111	4.40886e-06	0.000685843	217.112	192.706	293.78	123.84	131.643	152.275	132.688
ENSMAUG00000003013	ENSMAUG00000003013	protein_coding	Slfn1	106.577	16.7195	2.68033	0.585082	4.58112	4.62488e-06	0.000712323	131.339	40.9221	147.471	17.8739	10.8572	12.5983	25.5486
ENSMAUG00000018874	ENSMAUG00000018874	protein_coding		2630.23	1529.81	0.781799	0.170919	4.57408	4.78312e-06	0.000729472	2910.9	2262.62	2717.18	1890.8	1750.72	1150.83	1326.88
ENSMAUG00000018123	ENSMAUG00000018123	protein_coding		405.673	221.689	0.873099	0.191389	4.56191	5.06911e-06	0.000759691	411.887	324.401	480.732	257.256	276.179	167.065	186.258
ENSMAUG00000009506	ENSMAUG00000009506	protein_coding	Slc18a2	17.7297	53.0306	-1.59326	0.349434	-4.55953	5.12683e-06	0.000759691	19.6562	17.8569	15.676	61.2818	51.5715	58.0618	41.2075
ENSMAUG00000009814	ENSMAUG00000009814	protein_coding	Sri	1140.56	865.393	0.398571	0.0874156	4.55949	5.12777e-06	0.000759691	1077.52	1092.99	1251.18	928.802	874.002	885.716	773.052
ENSMAUG00000000386	ENSMAUG00000000386	protein_coding	Polr1h	392.601	222.51	0.817805	0.179656	4.55207	5.31203e-06	0.000779566	426.182	302.823	448.799	240.02	272.108	211.433	166.478
ENSMAUG00000007400	ENSMAUG00000007400	snoRNA	SNORD15	300.406	114.522	1.38879	0.305929	4.53957	5.63684e-06	0.000819502	369	234.372	297.845	167.887	140.465	83.8062	65.932
ENSMAUG00000015547	ENSMAUG00000015547	protein_coding	Elovl1	1473.4	734.039	1.00477	0.221672	4.53269	5.82361e-06	0.000838816	1781.57	1138.38	1500.25	796.663	756.609	728.511	654.375
ENSMAUG00000015338	ENSMAUG00000015338	protein_coding	Rps25	13515.5	7009.09	0.94731	0.209109	4.53022	5.89222e-06	0.000840911	15528.4	9944.07	15074	8368.16	8360.02	5357.02	5951.18
ENSMAUG00000018118	ENSMAUG00000018118	protein_coding		1256.14	712.351	0.817728	0.180717	4.5249	6.04229e-06	0.000854489	1465.28	911.446	1391.68	859.222	829.216	622.795	538.17
ENSMAUG00000001728	ENSMAUG00000001728	protein_coding		9783.94	5545.54	0.819075	0.181177	4.52085	6.1592e-06	0.000863176	10366	8005.1	10980.8	6580.13	6660.19	4532.65	4409.2
ENSMAUG00000010285	ENSMAUG00000010285	protein_coding		54.9221	17.0417	1.67663	0.371463	4.51358	6.37427e-06	0.000877833	87.5594	29.0175	48.1893	17.2355	21.0358	15.8848	14.0105
ENSMAUG00000004249	ENSMAUG00000004249	protein_coding		94.7594	12.7586	2.89581	0.641984	4.51073	6.46051e-06	0.000877833	80.4117	26.7854	177.081	11.4903	21.7143	8.76404	9.06565
ENSMAUG00000021183	ENSMAUG00000021183	protein_coding		23976.7	15128.4	0.664385	0.147303	4.51032	6.47295e-06	0.000877833	24516.6	22242.3	25171.1	18069.8	18512.8	11096.4	12834.5
ENSMAUG00000013469	ENSMAUG00000013469	protein_coding	Nhsl2	276.532	106.554	1.37593	0.30517	4.50874	6.52129e-06	0.000877833	352.024	154.76	322.81	90.646	80.7502	127.079	127.743
ENSMAUG00000000895	ENSMAUG00000000895	protein_coding	AW551984	475.358	316.087	0.592985	0.131551	4.50766	6.55461e-06	0.000877833	402.952	470.976	552.145	338.327	329.108	283.736	313.177
ENSMAUG00000017944	ENSMAUG00000017944	protein_coding		22395.3	9269.26	1.27267	0.282432	4.50612	6.60237e-06	0.000877833	26643.1	11919.5	28623.3	11059.4	10941.3	7300.45	7775.85
ENSMAUG00000021701	ENSMAUG00000021701	protein_coding	Tyrobp	176.351	58.2407	1.5992	0.355359	4.50024	6.78768e-06	0.000894823	180.48	85.5644	263.009	54.8983	59.0358	64.6348	54.3939
ENSMAUG00000013430	ENSMAUG00000013430	protein_coding		460.552	126.725	1.86362	0.414313	4.4981	6.85639e-06	0.000896285	285.908	278.27	817.476	111.073	157.429	107.36	131.04
ENSMAUG00000019884	ENSMAUG00000019884	protein_coding	Irf7	270.448	52.8545	2.35734	0.524495	4.4945	6.97335e-06	0.000903978	360.066	53.5707	397.707	49.7915	35.9644	51.4888	74.1735
ENSMAUG00000008499	ENSMAUG00000008499	protein_coding		7156.83	3261.61	1.13374	0.253235	4.47702	7.56906e-06	0.000968617	8209.14	4799.79	8461.57	3873.52	4007.65	2485.15	2680.13
ENSMAUG00000015526	ENSMAUG00000015526	protein_coding		0	88.7234	-23.728	5.30087	-4.47625	7.59651e-06	0.000968617	0	0	0	0	354.894	0	0
ENSMAUG00000007163	ENSMAUG00000007163	protein_coding		1595.25	919.674	0.795075	0.177864	4.47013	7.81715e-06	0.000988647	1537.65	1409.95	1838.16	1217.98	1022.61	637.036	801.073
ENSMAUG00000001827	ENSMAUG00000001827	protein_coding	Dad1	3004.69	1725.18	0.800483	0.179447	4.46082	8.16461e-06	0.00102426	2980.59	2700.86	3332.61	2026.77	1810.43	1554.52	1509.02
ENSMAUG00000008586	ENSMAUG00000008586	protein_coding		164.385	83.0508	0.980994	0.220066	4.45772	8.28354e-06	0.00103079	206.39	116.07	170.695	73.4105	89.5716	90.927	78.2942
ENSMAUG00000019004	ENSMAUG00000019004	protein_coding		875.799	260.027	1.75226	0.393233	4.45603	8.3492e-06	0.00103079	1323.22	354.906	949.271	180.015	240.893	272.233	346.967
ENSMAUG00000009068	ENSMAUG00000009068	protein_coding		3201.32	1650.84	0.955489	0.214606	4.4523	8.49572e-06	0.00103742	3526.5	2264.11	3813.34	1960.38	1942.75	1332.13	1368.09
ENSMAUG00000015073	ENSMAUG00000015073	protein_coding		38.6596	6.09734	2.65956	0.597482	4.45127	8.53623e-06	0.00103742	44.6732	7.44038	63.8653	7.66022	0	9.3118	7.41735
ENSMAUG00000018502	ENSMAUG00000018502	protein_coding	Card11	61.498	18.9008	1.69687	0.382234	4.43936	9.02278e-06	0.00108805	73.264	49.1065	62.1235	23.619	12.2143	20.8146	18.9554
ENSMAUG00000009858	ENSMAUG00000009858	protein_coding		10595.7	5538.89	0.935823	0.211145	4.43213	9.33085e-06	0.00111654	11721.3	7859.27	12206.4	6510.55	6255.08	4435.15	4954.79
ENSMAUG00000010991	ENSMAUG00000010991	protein_coding		2139.84	966.023	1.1475	0.259317	4.4251	9.63993e-06	0.00114472	2562.45	1282.72	2574.35	1095.41	1095.22	752.064	921.399
ENSMAUG00000018772	ENSMAUG00000018772	protein_coding	Bicc1	3539.34	2072.9	0.771986	0.174549	4.42274	9.74579e-06	0.00114853	3877.63	2921.84	3818.57	2169.12	2037.08	1853.6	2231.8
ENSMAUG00000008503	ENSMAUG00000008503	protein_coding	Pbxip1	1014.33	1548	-0.609979	0.138506	-4.40399	1.06278e-05	0.00124305	979.236	1069.18	994.557	1435.02	1247.9	1837.71	1671.38
ENSMAUG00000015330	ENSMAUG00000015330	protein_coding	Selplg	296.384	122.009	1.27953	0.291181	4.39429	1.11135e-05	0.00129016	456.56	161.456	271.137	120.649	110.607	115.028	141.754
ENSMAUG00000020216	ENSMAUG00000020216	protein_coding	Kirrel2	172.594	419.311	-1.27953	0.293218	-4.36376	1.27847e-05	0.00147318	173.332	154.016	190.435	263.001	374.572	490.786	548.884
ENSMAUG00000017719	ENSMAUG00000017719	protein_coding		371.039	198.234	0.904147	0.20743	4.3588	1.30775e-05	0.00149584	371.681	348.954	392.481	240.659	248.358	152.275	151.644
ENSMAUG00000008489	ENSMAUG00000008489	protein_coding	Sfn	245.652	63.0669	1.96322	0.450569	4.3572	1.31738e-05	0.00149585	259.998	88.5405	388.417	91.2843	57.0001	43.8202	60.1629
ENSMAUG00000003759	ENSMAUG00000003759	protein_coding		322.523	157.518	1.03509	0.238365	4.34243	1.40916e-05	0.00158847	304.671	295.383	367.516	202.358	189.322	109.003	129.391
ENSMAUG00000002325	ENSMAUG00000002325	processed_pseudogene		235.027	115.198	1.02943	0.237292	4.33823	1.43635e-05	0.00160747	245.702	188.242	271.137	135.331	129.607	95.309	100.546
ENSMAUG00000012907	ENSMAUG00000012907	protein_coding		10457.6	6200.93	0.754013	0.173929	4.33519	1.45636e-05	0.00161822	10610.8	9005.09	11757	7127.2	7553.87	5045.9	5076.76
ENSMAUG00000015130	ENSMAUG00000015130	protein_coding	C4b	1983.03	662.371	1.58168	0.365248	4.33042	1.48825e-05	0.00164119	3013.65	565.469	2369.98	554.728	485.858	933.918	674.979
ENSMAUG00000008674	ENSMAUG00000008674	protein_coding		4564.27	2393.21	0.931459	0.215169	4.32896	1.49813e-05	0.00164119	5231.23	3081.8	5379.78	2792.15	2950.43	1823.47	2006.8
ENSMAUG00000009438	ENSMAUG00000009438	protein_coding	Ost4	4239.57	2231.13	0.926165	0.214196	4.32392	1.53279e-05	0.00166742	4696.04	2923.32	5099.36	2584.69	2557.54	1879.34	1902.96
ENSMAUG00000000257	ENSMAUG00000000257	protein_coding	Mmrn1	481.041	204.737	1.23027	0.285402	4.31064	1.6278e-05	0.00175847	805.904	260.413	376.805	245.127	249.036	156.657	168.127
ENSMAUG00000006870	ENSMAUG00000006870	protein_coding	Ifi47	195.205	34.6305	2.49689	0.580966	4.29783	1.72482e-05	0.00185043	259.104	85.5644	240.946	33.1943	54.2858	18.0758	32.966
ENSMAUG00000001503	ENSMAUG00000001503	protein_coding	Rpl27a	18313.2	8746.37	1.06613	0.248718	4.28652	1.81495e-05	0.00192967	20459.4	12553.4	21926.7	10608.8	9951.95	6824.45	7600.31
ENSMAUG00000020260	ENSMAUG00000020260	protein_coding		11799.2	5664.16	1.05878	0.247137	4.28416	1.83429e-05	0.00192967	13151.8	7933.68	14312.2	6744.19	6310.73	4529.92	5071.82
ENSMAUG00000005718	ENSMAUG00000005718	protein_coding	Lef1	109.41	44.3263	1.30451	0.304539	4.28355	1.83938e-05	0.00192967	133.126	119.046	76.0578	47.8764	32.5715	38.3427	58.5146
ENSMAUG00000022084	ENSMAUG00000022084	protein_coding	Il22ra1	29.0843	6.87786	2.06313	0.481859	4.28161	1.85542e-05	0.00192967	42.8862	27.5294	16.8372	5.10682	8.14287	7.66854	6.5932
ENSMAUG00000021045	ENSMAUG00000021045	protein_coding		768.09	366.219	1.06894	0.249695	4.28098	1.8607e-05	0.00192967	846.11	619.784	838.378	390.033	384.072	314.958	375.812
ENSMAUG00000004737	ENSMAUG00000004737	scaRNA		6132.53	2914.47	1.07321	0.250855	4.2782	1.88411e-05	0.00193419	8047.42	3691.92	6658.25	3205.8	3267.33	2497.2	2687.55
ENSMAUG00000022096	ENSMAUG00000022096	protein_coding	Pde3a	261.76	107.445	1.28661	0.300785	4.27751	1.88993e-05	0.00193419	288.589	141.367	355.323	121.925	84.8216	101.882	121.15
ENSMAUG00000001807	ENSMAUG00000001807	protein_coding	Ly6d	550.152	106.503	2.36874	0.555592	4.26345	2.01298e-05	0.00202411	679.925	244.788	725.742	172.993	80.7502	83.2584	89.0082
ENSMAUG00000011243	ENSMAUG00000011243	protein_coding		16814	8506.99	0.982965	0.230575	4.2631	2.01614e-05	0.00202411	17810.3	11813.8	20817.8	10187.5	9579.41	6622.88	7638.22
ENSMAUG00000020420	ENSMAUG00000020420	protein_coding	S100a4	8484.74	3515.36	1.27123	0.298212	4.26283	2.01854e-05	0.00202411	8202.89	3724.65	13526.7	4463.36	3928.94	3103.57	2565.58
ENSMAUG00000018765	ENSMAUG00000018765	protein_coding		11.9595	1.80561	2.81106	0.659629	4.26158	2.02983e-05	0.00202411	16.0823	8.18442	11.6119	0	4.75001	0	2.47245
ENSMAUG00000008288	ENSMAUG00000008288	protein_coding	Mall	476.623	132.239	1.84984	0.434606	4.25637	2.07774e-05	0.00205868	709.41	245.532	474.926	177.462	177.786	60.8006	112.908
ENSMAUG00000017234	ENSMAUG00000017234	protein_coding	Rps17	20591.3	10075.2	1.03124	0.242837	4.24662	2.17016e-05	0.00213082	22945	14285.5	24543.4	11563.7	11685	8528.51	8523.36
ENSMAUG00000012210	ENSMAUG00000012210	protein_coding	Nlrc5	140.614	50.4889	1.48004	0.348587	4.24582	2.17794e-05	0.00213082	169.758	69.1955	182.887	47.238	38.6786	54.2275	61.8112
ENSMAUG00000007124	ENSMAUG00000007124	protein_coding	Acta2	7772.21	3648.57	1.09102	0.257398	4.23867	2.24852e-05	0.00217792	7546.19	5002.17	10768.3	3572.22	3331.11	4212.22	3478.74
ENSMAUG00000015589	ENSMAUG00000015589	protein_coding		9020.53	5085.26	0.82694	0.19512	4.23811	2.25408e-05	0.00217792	9468.92	7051.99	10540.7	5979.44	5926.65	3926.84	4508.1
ENSMAUG00000010556	ENSMAUG00000010556	protein_coding	F2r	1910.59	1272.31	0.586942	0.138894	4.22582	2.38076e-05	0.00228611	2025.48	1690.45	2015.82	1407.57	1091.15	1178.76	1411.77
ENSMAUG00000019069	ENSMAUG00000019069	protein_coding	Ankmy2	877.24	681.518	0.364415	0.0863102	4.22216	2.41972e-05	0.00230928	887.209	837.043	907.468	634.522	693.501	711.531	686.517
ENSMAUG00000017959	ENSMAUG00000017959	protein_coding		9804.24	5385.74	0.864272	0.204995	4.21607	2.48595e-05	0.00235801	10827	7251.39	11334.4	6378.41	6305.98	4281.24	4577.33
ENSMAUG00000003279	ENSMAUG00000003279	protein_coding	Aopep	789.908	529.693	0.574962	0.136463	4.21332	2.51643e-05	0.00237246	939.923	617.551	812.251	561.111	466.858	569.115	521.687
ENSMAUG00000018930	ENSMAUG00000018930	protein_coding	Myo1a	120.937	29.6583	2.02519	0.481255	4.20815	2.57472e-05	0.00241279	259.998	61.0111	41.8028	24.2574	25.7858	29.0309	39.5592
ENSMAUG00000009445	ENSMAUG00000009445	protein_coding	Gldn	246.672	799.459	-1.69582	0.404254	-4.19494	2.72944e-05	0.00254246	176.906	298.359	264.751	729.636	829.216	977.191	661.792
ENSMAUG00000019984	ENSMAUG00000019984	protein_coding	Pgghg	280.323	147.911	0.922885	0.22009	4.19321	2.75029e-05	0.00254664	335.942	179.313	325.713	134.054	137.75	156.657	163.182
ENSMAUG00000014417	ENSMAUG00000014417	protein_coding	Rps28	10596.3	4298.01	1.30183	0.310845	4.18802	2.81398e-05	0.00259019	12086.8	6433.7	13268.3	5145.12	4915.58	3411.95	3719.39
ENSMAUG00000013774	ENSMAUG00000013774	protein_coding		4868.05	2428.04	1.00364	0.239931	4.18304	2.87642e-05	0.00263209	6095.21	3035.67	5473.26	2259.13	2365.5	2222.78	2864.74
ENSMAUG00000011933	ENSMAUG00000011933	protein_coding	Tmem258	2777.62	1389.68	0.999101	0.239077	4.179	2.92792e-05	0.00265771	3143.2	1648.04	3541.62	1611.84	1686.25	1164.52	1096.12
ENSMAUG00000013319	ENSMAUG00000013319	protein_coding		14465.7	7689.31	0.911716	0.218294	4.17655	2.95958e-05	0.00265771	15351.5	10722.3	17323.2	9014.81	8544.59	6559.34	6638.53
ENSMAUG00000008273	ENSMAUG00000008273	protein_coding	AA467197	814.951	90.8094	3.16593	0.758111	4.17608	2.96574e-05	0.00265771	1428.65	101.189	915.016	111.073	152	35.0562	65.1078
ENSMAUG00000005442	ENSMAUG00000005442	scaRNA		2508.02	1336.52	0.90806	0.217471	4.17554	2.97275e-05	0.00265771	2809.05	1842.24	2872.78	1576.73	1487.43	1120.7	1161.23
ENSMAUG00000008826	ENSMAUG00000008826	protein_coding	Lipk	47.1118	0	8.58806	2.05977	4.16943	3.05369e-05	0.00271447	112.576	6.69634	22.0626	0	0	0	0
ENSMAUG00000019234	ENSMAUG00000019234	pseudogene		606.086	68.2207	3.15184	0.756244	4.16776	3.07609e-05	0.00271884	943.497	110.118	764.642	81.0707	114.679	20.2669	56.8663
ENSMAUG00000002975	ENSMAUG00000002975	protein_coding		201.964	97.7176	1.04871	0.251712	4.16632	3.09559e-05	0.00272062	214.431	159.224	232.238	141.714	97.7145	65.7303	85.7116
ENSMAUG00000019585	ENSMAUG00000019585	protein_coding	Obp2a	56322.5	9443.11	2.57638	0.618582	4.16498	3.11381e-05	0.00272126	109142	50251.6	9573.99	8891.6	13562.6	4923.2	10395
ENSMAUG00000003113	ENSMAUG00000003113	snoRNA	SNORA62	170.321	61.5909	1.46594	0.352416	4.15968	3.187e-05	0.00276967	198.349	98.957	213.659	81.7091	69.2144	52.5843	42.8558
ENSMAUG00000006910	ENSMAUG00000006910	protein_coding		8189.15	4175.99	0.971627	0.234041	4.15152	3.30278e-05	0.00284564	8891.75	5617.49	10058.2	4926.8	4819.22	3347.32	3610.6
ENSMAUG00000015553	ENSMAUG00000015553	protein_coding	Irag1	343.836	127.782	1.42858	0.344157	4.15095	3.31102e-05	0.00284564	465.494	121.278	444.735	108.52	124.179	132.556	145.874
ENSMAUG00000010132	ENSMAUG00000010132	protein_coding	Ifi209	40.528	6.81892	2.58127	0.622714	4.1452	3.39519e-05	0.00290195	33.0581	17.1129	71.413	6.38352	8.82145	5.47753	6.5932
ENSMAUG00000018991	ENSMAUG00000018991	protein_coding		200.843	48.2064	2.0591	0.497048	4.14265	3.43311e-05	0.00291833	266.252	116.814	219.464	48.5148	63.1073	36.6994	44.5041
ENSMAUG00000001107	ENSMAUG00000001107	protein_coding	Marco	5.40749	0	5.48707	1.32499	4.1412	3.45494e-05	0.00292092	0	10.4165	5.80594	0	0	0	0
ENSMAUG00000020124	ENSMAUG00000020124	protein_coding	Rpl10a	20897.3	10829.9	0.948299	0.2292	4.13744	3.51207e-05	0.00295318	23193.4	16149.3	23349.2	13420.7	12104.4	8297.91	9496.68
ENSMAUG00000001641	ENSMAUG00000001641	protein_coding	Upk1b	433.362	42.2235	3.3586	0.812791	4.13218	3.59336e-05	0.00300528	1147.21	95.9809	56.8982	51.7065	33.2501	41.0815	42.8558
ENSMAUG00000003449	ENSMAUG00000003449	protein_coding	Tln1	4041.55	2192.76	0.882259	0.2136	4.13042	3.62098e-05	0.00301219	4893.5	2880.17	4350.97	1971.23	1913.58	2197.04	2689.2
ENSMAUG00000017480	ENSMAUG00000017480	protein_coding		2.52526	29.9031	-3.59146	0.870873	-4.12397	3.72394e-05	0.00308136	1.78693	5.20827	0.580594	14.0437	54.2858	29.0309	22.252
ENSMAUG00000007175	ENSMAUG00000007175	protein_coding		631.631	240.864	1.3914	0.34054	4.08587	4.39115e-05	0.00359862	818.412	386.156	690.326	243.212	199.5	217.458	303.287
ENSMAUG00000006478	ENSMAUG00000006478	snoRNA		669.411	246.116	1.44295	0.353174	4.08565	4.39533e-05	0.00359862	957.793	360.114	690.326	345.348	260.572	184.045	194.499
ENSMAUG00000015407	ENSMAUG00000015407	protein_coding	Piezo2	693.299	330.787	1.06762	0.261402	4.08421	4.42261e-05	0.003602	922.054	412.941	744.902	331.305	321.643	303.455	366.747
ENSMAUG00000020456	ENSMAUG00000020456	protein_coding	Nfe2l1	3794.6	4950.38	-0.38359	0.0942155	-4.07141	4.67299e-05	0.00375696	3992.89	3432.99	3957.91	4569.96	4592.58	5366.88	5272.09
ENSMAUG00000021474	ENSMAUG00000021474	protein_coding		6891.81	3231.49	1.09267	0.268383	4.07132	4.67484e-05	0.00375696	7184.34	5110.8	8380.29	3721.59	3740.97	2916.78	2546.62
ENSMAUG00000001085	ENSMAUG00000001085	protein_coding	Mtdh	3525.88	4862.29	-0.463692	0.113907	-4.07079	4.68534e-05	0.00375696	3304.92	3938.94	3333.77	4673.37	4852.47	5101.22	4822.1
ENSMAUG00000011926	ENSMAUG00000011926	protein_coding	Slc35d1	521.621	824.01	-0.6605	0.162478	-4.06516	4.79987e-05	0.00382906	546.799	495.529	522.534	773.683	719.966	993.076	809.315
ENSMAUG00000019826	ENSMAUG00000019826	protein_coding	S100a11	9364.96	3889.49	1.26773	0.312055	4.06252	4.8546e-05	0.00385011	7994.71	6240.25	13859.9	5384.5	4049.72	3128.76	2994.96
ENSMAUG00000007504	ENSMAUG00000007504	protein_coding		935.217	433.284	1.11023	0.273399	4.06083	4.88988e-05	0.00385011	989.957	603.415	1212.28	518.98	483.144	360.969	370.043
ENSMAUG00000020015	ENSMAUG00000020015	protein_coding	Sfrp1	3398.99	2233.55	0.605962	0.149293	4.05888	4.93091e-05	0.00385011	3889.25	2384.64	3923.07	1996.13	2014.68	2353.69	2569.7
ENSMAUG00000006957	ENSMAUG00000006957	protein_coding		18759	11675.2	0.684154	0.168594	4.05801	4.94935e-05	0.00385011	19958.2	14929.9	21389.1	13418.8	13882.2	9258.66	10141.2
ENSMAUG00000006886	ENSMAUG00000006886	protein_coding		20028.5	10012.7	1.00024	0.246486	4.05798	4.95e-05	0.00385011	21272.5	13496.1	25316.8	11962.1	10918.9	8335.7	8834.06
ENSMAUG00000007947	ENSMAUG00000007947	protein_coding		19966	9378.17	1.09019	0.268745	4.05661	4.97896e-05	0.00385337	22046.2	13365.9	24486	10984.8	10776.4	6778.99	8972.52
ENSMAUG00000009126	ENSMAUG00000009126	protein_coding		202.767	54.6198	1.89517	0.467374	4.05494	5.01482e-05	0.0038619	209.07	91.5167	307.715	51.0682	59.0358	44.9157	63.4595
ENSMAUG00000012413	ENSMAUG00000012413	protein_coding	Ifi44	1181.6	302.929	1.96356	0.484869	4.04967	5.12907e-05	0.00391792	1369.68	516.362	1658.76	358.754	299.251	307.289	246.421
ENSMAUG00000002503	ENSMAUG00000002503	protein_coding		10179	5666.39	0.845107	0.208706	4.04926	5.13792e-05	0.00391792	10608.1	8121.92	11807	6635.67	6612.01	4637.82	4780.07
ENSMAUG00000020530	ENSMAUG00000020530	protein_coding	Snrpg	3351.33	1911.02	0.810503	0.200948	4.03341	5.49741e-05	0.0041716	3194.13	2537.91	4321.94	2342.75	2265.08	1584.1	1452.15
ENSMAUG00000007541	ENSMAUG00000007541	protein_coding	Cnn1	774.405	344.667	1.1686	0.290113	4.02808	5.62336e-05	0.00424405	711.197	442.703	1169.32	416.844	258.536	353.848	349.439
ENSMAUG00000017562	ENSMAUG00000017562	protein_coding	C1s	2331.15	1408.82	0.727068	0.180545	4.02708	5.64746e-05	0.00424405	2488.29	1801.32	2703.83	1443.31	1409.4	1175.48	1607.09
ENSMAUG00000001930	ENSMAUG00000001930	protein_coding	Olfr1280	4.91146	68.5878	-3.78295	0.940857	-4.02075	5.80132e-05	0.00433872	0	8.92845	5.80594	61.2818	118.75	59.705	34.6143
ENSMAUG00000006414	ENSMAUG00000006414	protein_coding	Pycard	537.764	262.009	1.0374	0.258454	4.01386	5.97346e-05	0.00444608	643.293	305.8	664.199	346.625	259.215	211.433	230.762
ENSMAUG00000002558	ENSMAUG00000002558	misc_RNA	7SK	564.57	247.839	1.18838	0.296231	4.01168	6.02887e-05	0.00446595	692.434	379.459	621.816	296.195	211.715	196.643	286.804
ENSMAUG00000003883	ENSMAUG00000003883	snoRNA	SNORA74	56.3499	15.6005	1.84949	0.461813	4.00484	6.2059e-05	0.00457531	76.8378	31.2496	60.9624	24.2574	11.5357	12.5983	14.0105
ENSMAUG00000016439	ENSMAUG00000016439	pseudogene		78.0166	13.1757	2.56585	0.641087	4.00235	6.27172e-05	0.00460202	130.446	22.3211	81.2831	15.3204	19	7.66854	10.7139
ENSMAUG00000012775	ENSMAUG00000012775	protein_coding		396.71	590.321	-0.574091	0.14386	-3.99063	6.58975e-05	0.00481269	384.189	457.583	348.356	524.087	539.465	635.941	661.792
ENSMAUG00000003862	ENSMAUG00000003862	protein_coding	Msi2	1344.31	1878.63	-0.483248	0.121136	-3.98931	6.62659e-05	0.00481697	1434.9	1252.22	1345.82	1703.76	1771.75	2115.42	1923.57
ENSMAUG00000020991	ENSMAUG00000020991	protein_coding	Ifitm2	4690.16	2195.58	1.09516	0.27485	3.98455	6.76077e-05	0.00487341	4343.12	2984.34	6743.02	2533.62	2515.47	1842.64	1890.6
ENSMAUG00000014583	ENSMAUG00000014583	protein_coding		14740.8	8700.94	0.760608	0.190899	3.98434	6.76688e-05	0.00487341	14223	13371.8	16627.6	9382.5	9641.16	7666.35	8113.75
ENSMAUG00000021333	ENSMAUG00000021333	protein_coding		673.437	438.635	0.620357	0.155792	3.98195	6.83528e-05	0.00489544	640.613	569.189	810.509	538.769	481.108	335.772	398.888
ENSMAUG00000010928	ENSMAUG00000010928	protein_coding	Gbp5	462.667	106.452	2.1199	0.532494	3.98108	6.86041e-05	0.00489544	420.821	179.313	787.866	127.032	95.0002	110.646	93.1289
ENSMAUG00000006481	ENSMAUG00000006481	protein_coding	Ube2l3	2664.67	1753.55	0.603687	0.151813	3.97653	6.99287e-05	0.00496717	2630.36	2360.83	3002.83	2060.6	1841.65	1625.18	1486.77
ENSMAUG00000012416	ENSMAUG00000012416	protein_coding	Rps11	23723.3	12212.9	0.957904	0.241111	3.97288	7.10096e-05	0.00502103	25724.6	17903	27542.2	14618.3	13684.8	10056.2	10492.2
ENSMAUG00000009900	ENSMAUG00000009900	protein_coding		29.0298	6.37401	2.18945	0.551893	3.96716	7.27349e-05	0.00511975	28.5908	17.8569	40.6416	8.93693	3.39286	6.57303	6.5932
ENSMAUG00000005409	ENSMAUG00000005409	protein_coding	Trappc1	2457.24	1487.97	0.723945	0.182785	3.96063	7.47536e-05	0.00523814	2375.72	1747	3249	1738.87	1676.75	1318.99	1217.27
ENSMAUG00000007153	ENSMAUG00000007153	protein_coding	Pitx1	67.8265	174.846	-1.37455	0.34718	-3.95917	7.52101e-05	0.00524189	100.068	55.8028	47.6087	172.355	158.107	186.784	182.137
ENSMAUG00000009835	ENSMAUG00000009835	protein_coding	Clec7a	3.91941	0	5.04834	1.27538	3.95831	7.54811e-05	0.00524189	0	5.9523	5.80594	0	0	0	0
ENSMAUG00000007708	ENSMAUG00000007708	protein_coding		3116.67	2074.3	0.587552	0.148513	3.95623	7.61408e-05	0.00526421	3060.11	3112.31	3177.59	2469.78	2490.36	1494.27	1842.8
ENSMAUG00000014406	ENSMAUG00000014406	protein_coding	Fau	18223.5	10260.9	0.828655	0.209703	3.95156	7.76426e-05	0.00534429	19117.4	12938.8	22614.1	12056.6	11497.7	8898.24	8590.94
ENSMAUG00000004085	ENSMAUG00000004085	snoRNA		778.237	243.413	1.67655	0.424754	3.94712	7.90984e-05	0.00541214	1196.35	358.626	779.738	247.681	310.108	198.286	217.575
ENSMAUG00000019658	ENSMAUG00000019658	protein_coding	S100a13	899.503	487.929	0.882547	0.223632	3.94643	7.93243e-05	0.00541214	996.211	607.879	1094.42	520.257	629.716	408.624	393.119
ENSMAUG00000017794	ENSMAUG00000017794	protein_coding		142.533	36.1142	1.98272	0.502773	3.94356	8.02798e-05	0.00545342	205.497	30.5056	191.596	40.2162	27.1429	31.7697	45.3282
ENSMAUG00000002705	ENSMAUG00000002705	snRNA		41.2731	13.9219	1.56376	0.397049	3.93844	8.20123e-05	0.00554688	51.8209	23.8092	48.1893	15.9588	16.9643	12.0506	10.7139
ENSMAUG00000020997	ENSMAUG00000020997	protein_coding	Gm10320	2591.24	1710.7	0.599343	0.152312	3.93496	8.32116e-05	0.00560364	2549.94	2144.32	3079.47	1914.42	1904.75	1496.46	1527.15
ENSMAUG00000007063	ENSMAUG00000007063	protein_coding		38068.6	16655.9	1.19257	0.303759	3.92604	8.63575e-05	0.00579042	45262.8	24895.5	44047.3	19254	19604	12703.5	15062.2
ENSMAUG00000021226	ENSMAUG00000021226	protein_coding	Magi1	792.708	1125.41	-0.50735	0.129415	-3.92033	8.84269e-05	0.00590373	870.233	782.728	725.162	1048.81	1062.64	1299.82	1090.35
ENSMAUG00000016802	ENSMAUG00000016802	protein_coding		8315.41	4652.96	0.83768	0.213933	3.91561	9.0176e-05	0.00599477	8255.6	7296.04	9394.59	5062.77	5108.3	4088.43	4352.33
ENSMAUG00000014620	ENSMAUG00000014620	protein_coding	Nrg4	28.8731	2.95303	3.28127	0.839274	3.90965	9.24312e-05	0.00611855	40.2058	10.4165	35.9968	6.38352	5.42858	0	0
ENSMAUG00000006114	ENSMAUG00000006114	snRNA	U4	13.7117	2.12976	2.67803	0.685995	3.90386	9.46697e-05	0.00624018	18.7627	6.69634	15.676	3.19176	2.03572	1.64326	1.6483
ENSMAUG00000000899	ENSMAUG00000000899	protein_coding		4337.42	1563.71	1.47187	0.377177	3.90235	9.52646e-05	0.00625289	5173.15	2116.79	5722.33	1849.94	1731.04	1335.42	1338.42
ENSMAUG00000019015	ENSMAUG00000019015	protein_coding	Ppia	16666.2	9749.72	0.773502	0.198453	3.89766	9.71266e-05	0.00634832	15766.9	15011.7	19220	10749.8	10357.1	9413.13	8478.85
ENSMAUG00000006027	ENSMAUG00000006027	snoRNA	U3	171.113	49.9356	1.77461	0.457413	3.87968	0.000104595	0.00680788	279.654	64.7313	168.953	52.3449	67.8573	41.6292	37.9109
ENSMAUG00000017673	ENSMAUG00000017673	protein_coding		67.3694	30.9894	1.11441	0.287378	3.87787	0.000105375	0.00681826	67.9032	74.4038	59.8012	28.7258	33.2501	33.9607	28.0211
ENSMAUG00000022241	ENSMAUG00000022241	protein_coding	Tp53	475.202	320.073	0.56816	0.146568	3.87642	0.000106004	0.00681826	527.143	418.893	479.571	296.834	320.286	356.587	306.584
ENSMAUG00000017529	ENSMAUG00000017529	protein_coding	Atp1b1	11174	15443.7	-0.466899	0.120451	-3.87627	0.00010607	0.00681826	10412.4	12618.1	10491.3	14797	14846.5	16897.6	15233.6
ENSMAUG00000020042	ENSMAUG00000020042	protein_coding		22336.8	10972.2	1.02557	0.264777	3.87333	0.000107359	0.00687272	25455.7	15358.4	26196.4	13480.1	12728.7	8508.24	9171.96
ENSMAUG00000010487	ENSMAUG00000010487	protein_coding		529.477	230.353	1.20109	0.310325	3.87043	0.000108642	0.0069264	564.669	325.889	697.874	271.3	283.643	180.211	186.258
ENSMAUG00000002775	ENSMAUG00000002775	protein_coding		19704.5	9858.46	0.999097	0.258555	3.86415	0.000111477	0.00706417	22875.3	12289.3	23948.9	11365.2	11156.4	8209.17	8703.02
ENSMAUG00000014643	ENSMAUG00000014643	protein_coding	Cnst	239.391	378.138	-0.663925	0.171839	-3.86364	0.000111712	0.00706417	285.908	236.604	195.66	326.198	349.465	414.101	422.789
ENSMAUG00000006459	ENSMAUG00000006459	snRNA	U2	9477.63	3869.23	1.29241	0.334594	3.86261	0.000112183	0.00706526	14161.4	6601.85	7669.64	5140.65	3757.26	3275.01	3304.02
ENSMAUG00000016545	ENSMAUG00000016545	protein_coding		20041.9	12998.9	0.624643	0.161976	3.8564	0.00011507	0.00721786	20515.7	18464.8	21145.2	15534.3	15324.2	9666.74	11470.5
ENSMAUG00000000825	ENSMAUG00000000825	protein_coding	Snrpe	487.855	286.873	0.767013	0.199015	3.85404	0.000116186	0.00725862	466.388	389.876	607.301	314.069	377.286	234.438	221.696
ENSMAUG00000007130	ENSMAUG00000007130	snRNA	U2	16261.9	7037.19	1.20838	0.314084	3.8473	0.000119428	0.00739479	23439.1	11780.4	13566.2	9184.61	7085.66	6078.96	5799.54
ENSMAUG00000021772	ENSMAUG00000021772	protein_coding	Zfhx4	4349.71	2668.99	0.704587	0.183144	3.84718	0.000119486	0.00739479	4665.66	4042.36	4341.1	2571.92	2650.51	2727.26	2726.29
ENSMAUG00000008746	ENSMAUG00000008746	protein_coding	Sgpp1	1448.04	2156.83	-0.575059	0.1495	-3.84655	0.000119792	0.00739479	1399.16	1642.09	1302.85	2096.99	2467.29	2067.77	1995.27
ENSMAUG00000008576	ENSMAUG00000008576	protein_coding	Chst15	766.576	451.972	0.7623	0.19831	3.84398	0.000121056	0.0074433	881.848	610.855	807.025	469.189	475.68	403.146	459.875
ENSMAUG00000018797	ENSMAUG00000018797	protein_coding	Cysrt1	249.23	40.8473	2.60915	0.67896	3.84286	0.000121609	0.00744782	443.158	59.523	245.011	47.8764	50.2144	27.3876	37.9109
ENSMAUG00000009030	ENSMAUG00000009030	protein_coding		134.025	5.62926	4.57231	1.19063	3.84025	0.000122907	0.00749118	310.032	6.69634	85.3473	7.66022	8.82145	2.73876	3.2966
ENSMAUG00000008292	ENSMAUG00000008292	protein_coding	Il20rb	33.6766	11.6313	1.53533	0.399876	3.83951	0.00012328	0.00749118	51.8209	17.8569	31.3521	14.6821	11.5357	7.12079	13.1864
ENSMAUG00000007959	ENSMAUG00000007959	protein_coding	H2-T24	70.3553	30.7919	1.20216	0.313377	3.83616	0.000124974	0.00753667	60.7555	44.6423	105.668	24.8957	31.8929	33.4129	32.966
ENSMAUG00000010026	ENSMAUG00000010026	protein_coding		1214.76	72.0422	4.07593	1.06252	3.83611	0.000124997	0.00753667	2412.35	107.885	1124.03	96.3912	118.75	15.3371	57.6905
ENSMAUG00000001230	ENSMAUG00000001230	protein_coding		1666.11	1063.91	0.647007	0.168729	3.83459	0.000125772	0.00755409	1867.34	1238.82	1892.16	1056.47	1086.4	1096.6	1016.18
ENSMAUG00000000099	ENSMAUG00000000099	protein_coding	Dnajc27	583.234	792.708	-0.442675	0.115561	-3.83067	0.000127794	0.00763022	570.923	579.605	599.173	738.573	771.537	875.309	785.415
ENSMAUG00000017038	ENSMAUG00000017038	protein_coding	Bnc2	616.65	368.286	0.743814	0.194206	3.83003	0.000128128	0.00763022	657.589	459.071	733.29	365.776	355.572	391.643	360.153
ENSMAUG00000018358	ENSMAUG00000018358	protein_coding	Lsp1	1874.77	1012.09	0.889424	0.232268	3.82929	0.000128511	0.00763022	2064.79	1217.99	2341.53	1023.92	1125.07	991.98	907.389
ENSMAUG00000022092	ENSMAUG00000022092	protein_coding	Osbpl8	2898.24	4825.09	-0.735363	0.192332	-3.8234	0.000131622	0.0077852	2284.59	3857.84	2552.29	4909.57	5322.72	4850.9	4217.17
ENSMAUG00000018361	ENSMAUG00000018361	protein_coding	Adamtsl1	496.939	213.15	1.22219	0.319965	3.81977	0.000133574	0.00785491	579.858	301.335	609.624	169.163	212.393	209.789	261.255
ENSMAUG00000016704	ENSMAUG00000016704	protein_coding	Ifi30	717.081	390.748	0.875669	0.229272	3.81934	0.00013381	0.00785491	850.577	489.577	811.09	358.115	369.144	432.725	403.009
ENSMAUG00000003626	ENSMAUG00000003626	snoRNA	Scarna10	60966.2	28447	1.09974	0.288094	3.81729	0.000134925	0.0078906	66107.3	39416.2	77375.2	35016.2	28705.7	23906.7	26159.3
ENSMAUG00000003244	ENSMAUG00000003244	snoRNA	SNORA73	252.114	82.2899	1.61441	0.423168	3.81506	0.000136148	0.00793228	343.983	135.415	276.943	107.881	85.5002	67.3736	68.4044
ENSMAUG00000011201	ENSMAUG00000011201	protein_coding		17838.8	8163.56	1.12776	0.296239	3.80693	0.0001407	0.00815544	20418.3	11769.9	21328.1	9773.17	9599.09	5820.97	7461.03
ENSMAUG00000018130	ENSMAUG00000018130	protein_coding		1215.11	757.358	0.682264	0.179243	3.80636	0.000141027	0.00815544	1188.31	977.666	1479.35	871.989	863.145	680.309	613.991
ENSMAUG00000015267	ENSMAUG00000015267	protein_coding		363.636	195.933	0.892468	0.23486	3.8	0.000144695	0.0083366	425.288	199.402	466.217	178.1	167.607	227.865	210.158
ENSMAUG00000021994	ENSMAUG00000021994	protein_coding	Ciao1	818.314	1199.28	-0.551472	0.145228	-3.79728	0.00014629	0.00839738	721.918	1001.47	731.548	1154.78	1234.32	1218.75	1189.25
ENSMAUG00000016429	ENSMAUG00000016429	protein_coding	C1qb	630.93	381.336	0.728465	0.192007	3.79395	0.000148269	0.00845409	620.957	479.904	791.93	395.778	348.786	347.275	433.503
ENSMAUG00000009954	ENSMAUG00000009954	protein_coding	Fam169a	353.483	555.209	-0.651157	0.171637	-3.79379	0.000148365	0.00845409	310.032	442.703	307.715	532.386	577.465	527.486	583.498
ENSMAUG00000017584	ENSMAUG00000017584	protein_coding	Sec24b	1208.16	901.175	0.422396	0.111382	3.79232	0.000149244	0.00847311	1290.16	1212.04	1122.29	871.35	811.573	941.039	980.738
ENSMAUG00000006946	ENSMAUG00000006946	misc_RNA	Vault	73.8601	20.2884	1.86149	0.491492	3.78741	0.000152223	0.00858618	114.363	33.4817	73.7354	21.0656	24.4286	17.5281	18.1313
ENSMAUG00000000463	ENSMAUG00000000463	protein_coding	Pkhd1l1	469.651	153.724	1.61145	0.425497	3.78723	0.000152339	0.00858618	764.804	170.385	473.765	202.996	123.5	106.264	182.137
ENSMAUG00000012912	ENSMAUG00000012912	protein_coding		793.065	1062.52	-0.422353	0.111588	-3.78495	0.000153742	0.00863399	871.127	677.818	830.249	920.504	1028.04	1173.29	1128.26
ENSMAUG00000015108	ENSMAUG00000015108	protein_coding	Sh3bgrl3	1429.94	701.129	1.02785	0.27168	3.78331	0.000154755	0.00864231	1761.02	762.639	1766.17	730.913	611.394	840.8	621.409
ENSMAUG00000013638	ENSMAUG00000013638	protein_coding	Dtnb	706.181	504.954	0.482384	0.127517	3.78292	0.000155002	0.00864231	844.323	612.343	661.877	501.745	487.215	498.455	532.401
ENSMAUG00000016923	ENSMAUG00000016923	protein_coding		792.3	485.696	0.70435	0.18659	3.77485	0.000160102	0.00887497	1046.25	652.521	678.134	422.589	457.358	551.039	511.797
ENSMAUG00000014464	ENSMAUG00000014464	protein_coding	Zfp664	2890.62	3947.15	-0.449767	0.11917	-3.77416	0.000160546	0.00887497	2966.3	3166.63	2538.94	3579.88	3857.69	4235.22	4115.8
ENSMAUG00000002099	ENSMAUG00000002099	protein_coding	Rasgrp1	313.236	158.099	0.985529	0.261162	3.77364	0.000160886	0.00887497	385.976	223.955	329.777	162.78	166.25	153.371	149.995
ENSMAUG00000011402	ENSMAUG00000011402	pseudogene		2909.92	1374.24	1.08244	0.287371	3.76671	0.000165414	0.00909249	3047.6	2055.78	3626.39	1614.39	1494.9	1131.66	1256
ENSMAUG00000005412	ENSMAUG00000005412	ribozyme	RNaseP_nuc	183.768	48.2965	1.93055	0.512781	3.76486	0.000166643	0.0091278	184.053	207.587	159.663	47.8764	36.6429	39.4382	69.2286
ENSMAUG00000012253	ENSMAUG00000012253	protein_coding	Krtcap2	1040.09	439.991	1.24131	0.330185	3.75945	0.000170285	0.00929457	1167.76	636.896	1315.63	407.907	422.751	467.781	461.524
ENSMAUG00000021820	ENSMAUG00000021820	protein_coding	Prdm1	170.545	74.0385	1.20035	0.319569	3.75616	0.000172541	0.00938481	259.104	134.671	117.861	82.9858	88.893	55.8708	68.4044
ENSMAUG00000011976	ENSMAUG00000011976	protein_coding	Gmds	1041.92	791.993	0.395118	0.105296	3.75247	0.000175104	0.009491	1087.34	1107.13	931.273	797.94	857.716	715.365	796.953
ENSMAUG00000019293	ENSMAUG00000019293	protein_coding	Prkcq	454.568	255.246	0.834756	0.222542	3.75101	0.000176122	0.00951301	473.535	317.704	572.466	280.875	264.643	201.025	274.442
ENSMAUG00000004107	ENSMAUG00000004107	protein_coding	Txn1	7917.24	4592.57	0.785727	0.209564	3.74934	0.000177299	0.00954347	7105.71	6408.4	10237.6	5831.35	4811.76	4228.65	3498.52
ENSMAUG00000011208	ENSMAUG00000011208	protein_coding	Abtb2	91.2121	44.6819	1.02448	0.273505	3.74576	0.000179851	0.00964743	128.659	52.0827	92.895	35.7477	44.7858	50.3933	47.8007
ENSMAUG00000015328	ENSMAUG00000015328	protein_coding	Islr	816.174	451.643	0.854644	0.228299	3.74352	0.000181458	0.00970018	894.357	480.648	1073.52	376.628	458.037	460.112	511.797
ENSMAUG00000020654	ENSMAUG00000020654	pseudogene		936.764	390.433	1.26307	0.337704	3.74018	0.000183885	0.00979631	719.238	1288.67	802.381	383.65	447.179	307.289	423.613
ENSMAUG00000005213	ENSMAUG00000005213	protein_coding	Kcnmb3	118.603	252.65	-1.09166	0.292053	-3.73787	0.000185583	0.00985302	111.683	117.558	126.569	266.193	214.429	341.25	188.73
ENSMAUG00000017541	ENSMAUG00000017541	protein_coding	Dtx3l	515.714	169.959	1.6021	0.42916	3.73311	0.000189133	0.00999922	604.875	264.133	678.134	164.695	161.5	153.371	200.268
ENSMAUG00000000110	ENSMAUG00000000110	protein_coding	Fzd6	365.854	600.167	-0.71483	0.191547	-3.73188	0.000190053	0.00999922	324.327	491.065	282.169	547.706	513.001	661.685	678.275
ENSMAUG00000013489	ENSMAUG00000013489	protein_coding	Rpl24	13999.7	8556.91	0.710233	0.190333	3.73153	0.000190321	0.00999922	14246.3	12540	15212.7	10048.9	9651.34	7231.98	7295.37
ENSMAUG00000020963	ENSMAUG00000020963	protein_coding		99.5195	41.9994	1.2536	0.336039	3.73052	0.000191087	0.00999922	100.961	66.9634	130.634	39.5778	37.3215	35.0562	56.0422
ENSMAUG00000021351	ENSMAUG00000021351	protein_coding	Tmed2	6141.83	8178.08	-0.413024	0.11075	-3.72934	0.000191984	0.00999922	5568.96	7124.91	5731.62	7614.9	8400.05	8123.72	8573.63
ENSMAUG00000004671	ENSMAUG00000004671	scaRNA		746.339	451.719	0.725655	0.194595	3.72906	0.000192194	0.00999922	632.572	599.695	1006.75	520.895	494.68	409.719	381.581
ENSMAUG00000017341	ENSMAUG00000017341	processed_pseudogene		553.403	307.441	0.848735	0.2278	3.72579	0.000194707	0.0100962	603.981	365.323	690.907	372.798	349.465	235.534	271.969
ENSMAUG00000010650	ENSMAUG00000010650	protein_coding	Olfr1310	14.0101	81.4974	-2.54622	0.683793	-3.72367	0.000196349	0.0101041	8.04117	30.5056	3.48356	66.3886	128.25	77.7809	53.5697
ENSMAUG00000006480	ENSMAUG00000006480	misc_RNA	7SK	172634	78127.2	1.14382	0.307182	3.72358	0.000196416	0.0101041	208149	99402.7	210349	101257	72865.8	66212.3	72173.3
ENSMAUG00000012178	ENSMAUG00000012178	protein_coding		25559.1	16280	0.650747	0.174787	3.72308	0.000196809	0.0101041	27253.3	20596.5	28827.6	19056.7	18724.5	13046.4	14292.4
ENSMAUG00000019911	ENSMAUG00000019911	protein_coding	Actg2	544.544	192.692	1.49941	0.403371	3.71719	0.000201453	0.0103086	624.531	319.936	689.165	206.188	156.072	176.924	231.586
ENSMAUG00000014221	ENSMAUG00000014221	pseudogene		31.9598	89.8613	-1.49216	0.401527	-3.71622	0.000202228	0.0103143	29.4843	37.9459	28.4491	115.542	113.322	59.705	70.8769
ENSMAUG00000004599	ENSMAUG00000004599	protein_coding	Pcdhb15	168.124	90.166	0.903567	0.243357	3.71292	0.000204878	0.0104153	142.954	165.176	196.241	97.6679	98.3931	73.9466	90.6565
ENSMAUG00000012078	ENSMAUG00000012078	protein_coding		1350.67	660.851	1.03143	0.277871	3.7119	0.000205711	0.0104236	1241.02	1288.67	1522.32	694.527	738.966	607.458	602.453
ENSMAUG00000009361	ENSMAUG00000009361	protein_coding	Mrpl35	997.645	663.151	0.589183	0.159015	3.7052	0.00021122	0.010668	997.105	810.257	1185.57	769.853	779.68	598.694	504.38
ENSMAUG00000013327	ENSMAUG00000013327	protein_coding	Ccl12	118.185	39.0901	1.59731	0.431246	3.70394	0.00021228	0.0106868	88.4529	43.1542	222.948	63.8352	42.0715	30.6742	19.7796
ENSMAUG00000015670	ENSMAUG00000015670	protein_coding		18654.1	10819.5	0.785881	0.212414	3.69976	0.000215805	0.0108141	19386.4	14965.6	21610.3	12712.8	12379.2	8314.34	9871.66
ENSMAUG00000011068	ENSMAUG00000011068	protein_coding	Slit2	2447.4	1686.85	0.537038	0.14523	3.69786	0.000217427	0.0108141	2488.29	2337.02	2516.87	1650.78	1680.15	1665.17	1751.32
ENSMAUG00000014538	ENSMAUG00000014538	protein_coding	Tnfsf13b	100.868	45.7932	1.13967	0.308197	3.69786	0.000217427	0.0108141	93.8136	67.7074	141.084	64.4736	31.2143	48.75	38.735
ENSMAUG00000005145	ENSMAUG00000005145	misc_RNA	Metazoa_SRP	26247.2	6091.25	2.10736	0.570078	3.69661	0.000218501	0.0108141	37719.3	9548.24	31474	7537.66	5787.55	4822.42	6217.38
ENSMAUG00000014533	ENSMAUG00000014533	protein_coding	Trpc6	97.2733	36.6868	1.41197	0.382008	3.69617	0.000218875	0.0108141	110.789	60.2671	120.764	49.1531	33.9286	22.4579	41.2075
ENSMAUG00000013071	ENSMAUG00000013071	protein_coding	Prkcb	76.9369	31.3097	1.29751	0.351053	3.69605	0.00021898	0.0108141	113.47	31.9936	85.3473	35.1094	25.1072	27.9354	37.0867
ENSMAUG00000006156	ENSMAUG00000006156	protein_coding	Tmem45a2	79.5327	6.41843	3.62733	0.981689	3.69499	0.000219892	0.0108248	188.521	5.9523	44.1251	7.02187	12.8929	3.28652	2.47245
ENSMAUG00000004298	ENSMAUG00000004298	protein_coding	Reg3b	615.817	59.6765	3.3665	0.911955	3.69152	0.000222921	0.0109393	1356.28	52.8267	438.348	160.865	19.6786	25.1966	32.966
ENSMAUG00000015437	ENSMAUG00000015437	protein_coding	Svep1	1496.36	708.778	1.07844	0.292216	3.69055	0.000223766	0.0109462	1501.91	1009.66	1977.5	748.787	676.537	645.8	763.987
ENSMAUG00000017840	ENSMAUG00000017840	protein_coding		213.232	55.0258	1.95122	0.528993	3.68856	0.000225528	0.0109699	338.623	78.124	222.948	64.4736	50.893	66.8258	37.9109
ENSMAUG00000016071	ENSMAUG00000016071	protein_coding	Zp3r	5.28554	0	5.43854	1.47449	3.68841	0.000225661	0.0109699	7.14771	0	8.70891	0	0	0	0
ENSMAUG00000011451	ENSMAUG00000011451	protein_coding	Kcne3	1152.72	456.919	1.3349	0.362085	3.68669	0.00022719	0.0109995	1523.35	654.009	1280.79	681.76	447.179	315.506	383.23
ENSMAUG00000017324	ENSMAUG00000017324	protein_coding	Cyth4	344.462	178.387	0.950078	0.257744	3.68614	0.000227683	0.0109995	417.247	188.242	427.898	185.122	185.25	161.039	182.137
ENSMAUG00000020499	ENSMAUG00000020499	protein_coding		2510.93	1642.58	0.612388	0.166226	3.68406	0.000229544	0.0110551	2387.33	2081.07	3064.37	2094.43	1857.93	1371.03	1246.94
ENSMAUG00000020132	ENSMAUG00000020132	protein_coding	Cd28	4.36666	0	5.16845	1.40368	3.68207	0.000231349	0.0111076	3.57385	3.72019	5.80594	0	0	0	0
ENSMAUG00000011265	ENSMAUG00000011265	protein_coding	Rgs10	226.444	137.493	0.723027	0.196448	3.6805	0.000232774	0.0111416	242.129	171.873	265.331	141.076	141.143	121.053	146.699
ENSMAUG00000011215	ENSMAUG00000011215	protein_coding	Pappa2	183.589	73.0299	1.33238	0.362177	3.67882	0.000234318	0.0111811	237.661	101.189	211.917	74.6872	78.0359	52.0365	87.3599
ENSMAUG00000012341	ENSMAUG00000012341	protein_coding	Hhip	453.335	297.406	0.609571	0.165806	3.67642	0.000236532	0.0112422	466.388	404.757	488.86	307.686	310.786	262.921	308.232
ENSMAUG00000018752	ENSMAUG00000018752	protein_coding	Bst2	116.705	49.3744	1.24402	0.338428	3.67587	0.000237043	0.0112422	154.569	60.2671	135.278	49.7915	54.9644	36.6994	56.0422
ENSMAUG00000018113	ENSMAUG00000018113	protein_coding		1768.45	1013.71	0.803109	0.218551	3.67469	0.000238136	0.0112597	1717.24	1152.51	2435.59	1206.49	1123.72	900.505	824.15
ENSMAUG00000010008	ENSMAUG00000010008	protein_coding	Asap1	953.556	581.261	0.71455	0.194543	3.67297	0.000239749	0.0113016	1078.41	784.216	998.041	571.963	519.108	554.874	679.099
ENSMAUG00000020134	ENSMAUG00000020134	protein_coding	Zbtb18	1036.89	1577.98	-0.605993	0.165186	-3.66856	0.000243922	0.0114636	880.061	1321.41	909.21	1430.55	1539	1823.47	1518.91
ENSMAUG00000013130	ENSMAUG00000013130	protein_coding	S100a6	12146.9	5771.38	1.07366	0.292728	3.66778	0.000244669	0.0114641	9651.19	6204.53	20585	7074.22	5790.94	5343.88	4876.49
ENSMAUG00000011048	ENSMAUG00000011048	protein_coding	Maml1	738.959	491.222	0.589458	0.160756	3.66679	0.000245618	0.011474	844.323	597.462	775.093	468.55	472.287	477.64	546.411
ENSMAUG00000001946	ENSMAUG00000001946	protein_coding	Polr1d	1587.28	1054.32	0.590226	0.161476	3.65519	0.000256991	0.0119693	1737.79	1246.26	1777.78	1214.78	1257.4	863.258	881.84
ENSMAUG00000020077	ENSMAUG00000020077	protein_coding	Asf1b	93.7531	44.138	1.08686	0.297482	3.65355	0.000258643	0.0119902	89.3463	130.951	60.9624	49.1531	54.9644	29.5786	42.8558
ENSMAUG00000017927	ENSMAUG00000017927	protein_coding	Fbxo39	36.0104	12.3861	1.52888	0.418502	3.65321	0.000258981	0.0119902	62.5424	14.1367	31.3521	10.852	11.5357	13.1461	14.0105
ENSMAUG00000012344	ENSMAUG00000012344	protein_coding	Fat4	6578.44	3232.52	1.02523	0.280889	3.64993	0.000262309	0.0121082	6210.46	6142.03	7382.83	3463.06	2897.51	2531.17	4038.33
ENSMAUG00000017450	ENSMAUG00000017450	protein_coding	Fn3krp	448.361	647.904	-0.529235	0.14519	-3.64513	0.000267258	0.0122791	369.894	493.297	481.893	653.672	636.501	680.857	620.585
ENSMAUG00000016952	ENSMAUG00000016952	protein_coding	Plekhh2	531.402	341.449	0.638198	0.175098	3.64481	0.000267588	0.0122791	628.998	476.928	488.279	356.2	320.965	296.334	392.295
ENSMAUG00000011408	ENSMAUG00000011408	protein_coding		77.1227	33.4828	1.21389	0.333189	3.64325	0.000269216	0.0123174	93.8136	39.434	98.1204	26.8108	27.8215	30.6742	48.6248
ENSMAUG00000016079	ENSMAUG00000016079	protein_coding	Acss1	2120.64	2935.97	-0.469754	0.129011	-3.64118	0.000271386	0.0123745	2211.32	2145.81	2004.79	2734.7	2797.08	3339.1	2872.99
ENSMAUG00000019467	ENSMAUG00000019467	protein_coding	Lcn11	199033	49894.1	1.99607	0.548287	3.64055	0.000272054	0.0123745	348320	202807	45972	44502.1	86478.7	28714.3	39881.4
ENSMAUG00000009498	ENSMAUG00000009498	protein_coding	Spink7	217.777	12.5453	4.11755	1.13153	3.63892	0.000273788	0.012417	511.954	11.9046	129.472	13.4054	24.4286	4.92977	7.41735
ENSMAUG00000007203	ENSMAUG00000007203	snRNA	U2	170.415	59.6374	1.51217	0.416037	3.63469	0.000278312	0.0125692	268.932	114.582	127.731	87.4542	44.1072	49.2977	57.6905
ENSMAUG00000017281	ENSMAUG00000017281	protein_coding	Itm2b	22694.7	15710	0.53072	0.146054	3.63372	0.00027936	0.0125692	19394.4	24130.6	24559.1	17485.1	14775.9	14742.2	15836.9
ENSMAUG00000001345	ENSMAUG00000001345	protein_coding		643.704	142.775	2.17293	0.5981	3.63306	0.00028008	0.0125692	737.107	337.049	856.957	164.056	148.607	113.385	145.05
ENSMAUG00000013356	ENSMAUG00000013356	protein_coding	Cdc25b	539.344	339.549	0.666397	0.18344	3.63279	0.000280375	0.0125692	676.352	417.405	524.276	264.916	367.786	368.638	356.857
ENSMAUG00000015927	ENSMAUG00000015927	protein_coding		20276.5	12144.8	0.73948	0.203749	3.62937	0.000284119	0.0126831	20400.4	17943.2	22485.8	14094.8	13627.1	10239.7	10617.5
ENSMAUG00000001005	ENSMAUG00000001005	protein_coding	Tnfsf11	69.0089	33.3584	1.05007	0.289412	3.62827	0.000285328	0.0126831	65.2228	58.779	83.0249	43.4079	33.2501	29.5786	27.1969
ENSMAUG00000006384	ENSMAUG00000006384	snoRNA		467.037	195.55	1.25601	0.346177	3.62824	0.000285361	0.0126831	512.848	316.96	571.304	349.817	164.893	116.671	150.819
ENSMAUG00000014051	ENSMAUG00000014051	protein_coding	Crip1	5170.7	3022.98	0.774463	0.213539	3.62681	0.00028695	0.0127174	5090.95	3851.14	6570	3583.71	3383.36	2593.06	2531.79
ENSMAUG00000016027	ENSMAUG00000016027	protein_coding	Krt13	367.875	63.2916	2.53952	0.701363	3.62083	0.00029366	0.0129778	404.739	247.765	451.121	111.712	76.6787	18.6236	46.1524
ENSMAUG00000015301	ENSMAUG00000015301	protein_coding	Clcn3	2885.56	4341.62	-0.589665	0.162911	-3.61956	0.000295102	0.0129966	2865.34	3467.22	2324.12	4231	4405.29	4574.83	4155.36
ENSMAUG00000017453	ENSMAUG00000017453	protein_coding	Slc22a23	1142.06	1711.37	-0.584418	0.161523	-3.61818	0.000296682	0.0129966	1376.83	950.88	1098.48	1592.69	1435.86	2057.36	1759.56
ENSMAUG00000021955	ENSMAUG00000021955	protein_coding	Cgnl1	1932.78	1358.88	0.507983	0.140415	3.61774	0.000297185	0.0129966	2358.74	1422.6	2016.98	1321.39	1285.22	1387.46	1441.44
ENSMAUG00000000811	ENSMAUG00000000811	protein_coding	Gpc3	1214.54	665.951	0.867667	0.239854	3.61748	0.000297483	0.0129966	803.223	1681.53	1158.87	706.017	779.68	497.359	680.748
ENSMAUG00000016262	ENSMAUG00000016262	protein_coding	Ecm1	224.257	84.1973	1.41428	0.39103	3.6168	0.000298264	0.0129966	360.066	96.7249	215.981	67.027	84.8216	71.2079	113.733
ENSMAUG00000019156	ENSMAUG00000019156	protein_coding	Matn1	4.16847	26.9697	-2.76089	0.763883	-3.61428	0.000301187	0.0130836	8.04117	4.46423	0	33.8327	15.6072	24.6489	33.7901
ENSMAUG00000016382	ENSMAUG00000016382	protein_coding	Tmem150c	171.214	311.331	-0.863029	0.238826	-3.61363	0.000301941	0.0130836	159.93	188.242	165.469	300.025	295.858	354.396	295.046
ENSMAUG00000001755	ENSMAUG00000001755	protein_coding	Entpd1	658.519	443.737	0.570862	0.158216	3.60812	0.000308425	0.013305	649.548	652.521	673.489	467.274	472.287	366.447	468.941
ENSMAUG00000008542	ENSMAUG00000008542	protein_coding	Cox7b	2742.55	1420.06	0.949519	0.263199	3.60761	0.000309028	0.013305	3058.32	1782.71	3386.6	1799.51	1633.32	1180.95	1066.45
ENSMAUG00000007333	ENSMAUG00000007333	protein_coding	Aadacl2	215.744	27.95	2.94895	0.817631	3.6067	0.000310114	0.013305	385.976	29.0175	232.238	34.471	42.7501	11.5028	23.0762
ENSMAUG00000004433	ENSMAUG00000004433	misc_RNA	7SK	388.928	174.624	1.1556	0.320561	3.60493	0.000312241	0.013305	482.47	239.58	444.735	213.21	156.072	144.607	184.61
ENSMAUG00000014918	ENSMAUG00000014918	protein_coding	Rpl34	6395.15	3707.82	0.786462	0.218169	3.60483	0.000312353	0.013305	6554.45	5183.71	7447.28	4179.29	4490.79	2909.11	3252.09
ENSMAUG00000008765	ENSMAUG00000008765	protein_coding		33.6154	11.3362	1.55826	0.432274	3.6048	0.000312388	0.013305	40.2058	22.3211	38.3192	15.3204	13.5715	9.85955	6.5932
ENSMAUG00000012842	ENSMAUG00000012842	protein_coding	Stat2	438.052	181.76	1.26903	0.352091	3.60426	0.000313039	0.013305	587.005	228.42	498.73	176.824	160.143	187.331	202.741
ENSMAUG00000013630	ENSMAUG00000013630	protein_coding	Grip2	65.1299	14.1688	2.2066	0.612348	3.6035	0.000313957	0.0133077	131.339	19.345	44.7057	7.02187	14.25	11.5028	23.9003
ENSMAUG00000010731	ENSMAUG00000010731	protein_coding	Rps5	12349	6088.82	1.02017	0.283265	3.60147	0.000316423	0.0133757	13057.1	9923.23	14066.6	6942.08	6429.48	5286.36	5697.35
ENSMAUG00000016935	ENSMAUG00000016935	protein_coding	Ccl19	50.5429	23.7934	1.08685	0.302204	3.59641	0.000322638	0.0136015	61.649	29.0175	60.9624	16.5972	26.4643	27.3876	24.7245
ENSMAUG00000008426	ENSMAUG00000008426	protein_coding	Mrpl33	2601.83	1595.14	0.706105	0.196664	3.59042	0.000330151	0.0138806	2598.19	1839.26	3368.02	1856.33	1815.18	1316.25	1392.81
ENSMAUG00000013715	ENSMAUG00000013715	protein_coding		1214.09	576.449	1.07425	0.299407	3.58794	0.000333303	0.0139754	1455.45	791.656	1395.17	649.204	565.93	615.126	475.534
ENSMAUG00000017663	ENSMAUG00000017663	protein_coding	Slurp1	1055.29	50.1178	4.39623	1.22603	3.58574	0.00033612	0.0140556	2361.42	49.1065	755.353	72.7721	92.2859	8.21629	27.1969
ENSMAUG00000007988	ENSMAUG00000007988	protein_coding	Lrp2	1493.41	3521.66	-1.23764	0.345403	-3.58317	0.000339454	0.0141569	971.194	2476.16	1032.88	2933.87	2919.22	4201.81	4031.74
ENSMAUG00000005920	ENSMAUG00000005920	misc_RNA	7SK	394.735	164.723	1.26087	0.352129	3.58072	0.000342651	0.0142521	498.552	211.307	474.345	201.719	139.786	150.084	167.302
ENSMAUG00000010257	ENSMAUG00000010257	protein_coding	Lrp6	4098.95	2797.98	0.550939	0.153894	3.57998	0.000343624	0.0142544	4381.54	3396.53	4518.76	2857.9	2630.15	2792.99	2910.9
ENSMAUG00000005250	ENSMAUG00000005250	misc_RNA	Metazoa_SRP	358620	73093	2.29465	0.641307	3.57809	0.000346118	0.0143197	482649	103189	490022	91189.2	67133.9	58118.2	75930.6
ENSMAUG00000001119	ENSMAUG00000001119	protein_coding		429.633	236.416	0.863367	0.241529	3.57459	0.000350772	0.0144738	444.051	404.757	440.09	189.591	233.429	225.126	297.518
ENSMAUG00000020222	ENSMAUG00000020222	protein_coding	Gosr2	498.783	388.274	0.363763	0.101847	3.57165	0.00035474	0.0145988	464.601	520.827	510.923	384.926	384.751	381.236	402.185
ENSMAUG00000008951	ENSMAUG00000008951	protein_coding	Sprr1b	587.323	40.5341	3.85728	1.08041	3.57021	0.000356699	0.0146406	1107	108.63	546.339	56.8133	55.643	14.2416	35.4384
ENSMAUG00000009822	ENSMAUG00000009822	protein_coding	Tmem91	8.96629	0	6.19492	1.73568	3.56917	0.000358117		8.93463	10.4165	7.54772	0	0	0	0
ENSMAUG00000015381	ENSMAUG00000015381	protein_coding	Fam25c	527.06	33.529	3.97479	1.11439	3.56679	0.000361374	0.0147812	1046.25	37.9459	496.988	38.9395	54.2858	13.6938	27.1969
ENSMAUG00000001243	ENSMAUG00000001243	protein_coding		98.4969	154.591	-0.650069	0.18228	-3.56632	0.000362024	0.0147812	95.6006	101.189	98.701	157.673	166.929	149.536	144.226
ENSMAUG00000001317	ENSMAUG00000001317	protein_coding		3639.08	4816.62	-0.404351	0.113434	-3.56462	0.000364383	0.0148386	3201.28	4463.48	3252.49	4681.04	5014.65	4579.76	4991.05
ENSMAUG00000000997	ENSMAUG00000000997	protein_coding	Ubl5	4893.32	2800.88	0.805012	0.22622	3.55853	0.000372934	0.0151471	4754.12	3129.42	6796.43	3443.91	3158.76	2447.36	2153.5
ENSMAUG00000013929	ENSMAUG00000013929	protein_coding	Atp6v0e	4448.83	2946.13	0.594647	0.167213	3.55623	0.000376219	0.0152408	4673.71	3300.55	5372.23	3598.39	3241.54	2514.19	2430.42
ENSMAUG00000020217	ENSMAUG00000020217	protein_coding	Unc119b	117.393	186.609	-0.669382	0.188356	-3.55381	0.000379694	0.0153416	130.446	92.2607	129.472	199.166	175.072	193.357	178.84
ENSMAUG00000016653	ENSMAUG00000016653	protein_coding		24678.4	13613.8	0.858194	0.241651	3.55138	0.000383218	0.0154439	26158.8	17480.4	30395.8	15524.1	15778.2	10820.3	12332.6
ENSMAUG00000007329	ENSMAUG00000007329	snRNA		47.8833	18.939	1.34796	0.379643	3.55059	0.000384368	0.0154447	55.3947	23.8092	64.4459	22.3423	21.0358	12.5983	19.7796
ENSMAUG00000002959	ENSMAUG00000002959	protein_coding	Tyw1	335.148	457.115	-0.445379	0.125459	-3.55001	0.000385223	0.0154447	284.121	386.9	334.422	454.507	441.072	465.59	467.293
ENSMAUG00000011730	ENSMAUG00000011730	protein_coding	Uxt	770.794	512.064	0.590526	0.1665	3.54671	0.000390079	0.0155986	757.657	639.129	915.596	625.585	566.608	433.272	422.789
ENSMAUG00000001783	ENSMAUG00000001783	protein_coding		555.198	109.304	2.34464	0.661201	3.54604	0.000391068	0.0155986	955.112	176.337	534.146	164.056	48.1787	93.118	131.864
ENSMAUG00000015956	ENSMAUG00000015956	protein_coding	Krt23	2152.39	930.953	1.20899	0.341348	3.54182	0.000397373	0.0158096	3320.11	1255.94	1881.12	1182.23	1178	574.045	789.535
ENSMAUG00000002974	ENSMAUG00000002974	misc_RNA	7SK	421482	187733	1.16679	0.329646	3.53953	0.000400838	0.0158796	494275	226196	543975	231923	184969	165911	168127
ENSMAUG00000005391	ENSMAUG00000005391	misc_RNA	7SK	1206.44	485.572	1.31312	0.371167	3.53782	0.000403444	0.0158796	1356.28	639.129	1623.92	576.432	431.572	456.278	478.007
ENSMAUG00000007816	ENSMAUG00000007816	protein_coding	Ighm	733.709	376.12	0.964149	0.272539	3.53765	0.000403705	0.0158796	908.652	534.219	758.256	299.387	282.286	436.559	486.248
ENSMAUG00000021241	ENSMAUG00000021241	protein_coding	Zswim1	278.969	158.351	0.812431	0.229659	3.53756	0.000403846	0.0158796	363.64	227.676	245.591	165.333	151.322	179.115	137.633
ENSMAUG00000010359	ENSMAUG00000010359	protein_coding		689.079	62.6446	3.45927	0.97794	3.5373	0.000404239	0.0158796	1345.56	100.445	621.235	81.0707	105.857	27.3876	36.2626
ENSMAUG00000018509	ENSMAUG00000018509	protein_coding		257.678	390.117	-0.596169	0.168743	-3.53299	0.000410889	0.0160599	201.029	317.704	254.3	372.159	368.465	418.483	401.361
ENSMAUG00000017339	ENSMAUG00000017339	protein_coding		1555.26	129.742	3.58345	1.01428	3.53299	0.000410892	0.0160599	4296.66	271.574	97.5398	90.646	107.893	144.059	176.368
ENSMAUG00000018028	ENSMAUG00000018028	protein_coding	Tlcd3a	907.476	280.125	1.69568	0.480166	3.53145	0.000413286	0.016113	1442.05	378.715	901.662	317.261	336.572	203.764	262.904
ENSMAUG00000017828	ENSMAUG00000017828	protein_coding		1015.89	501.981	1.01732	0.289044	3.51962	0.000432172	0.0168013	939.923	999.987	1107.77	523.449	500.787	471.067	512.621
ENSMAUG00000000862	ENSMAUG00000000862	protein_coding	Ghr	538.07	360.983	0.576729	0.163888	3.51905	0.000433102	0.0168013	521.783	556.54	535.888	369.606	365.751	331.938	376.636
ENSMAUG00000017510	ENSMAUG00000017510	protein_coding		622.735	269.194	1.20989	0.343953	3.51761	0.000435449	0.0168504	564.669	677.074	626.461	281.513	327.072	244.845	223.345
ENSMAUG00000005154	ENSMAUG00000005154	misc_RNA	Metazoa_SRP	14554.1	3514.81	2.04992	0.583385	3.51384	0.000441684	0.0170492	20245.9	5446.36	17970	3934.8	3700.26	2530.07	3894.11
ENSMAUG00000012676	ENSMAUG00000012676	protein_coding	Cped1	2847.44	1985.16	0.520897	0.148398	3.51014	0.000447865	0.0171704	2800.11	2791.63	2950.58	2107.84	1970.58	1618.06	2244.16
ENSMAUG00000014896	ENSMAUG00000014896	protein_coding	Mpp7	486.829	813.159	-0.739663	0.210747	-3.50971	0.000448588	0.0171704	329.688	717.997	412.802	882.202	787.823	816.152	766.459
ENSMAUG00000018496	ENSMAUG00000018496	protein_coding	Chtop	956.556	1193.25	-0.317347	0.0904232	-3.50957	0.000448829	0.0171704	858.618	974.69	1036.36	1191.16	1121	1279	1181.83
ENSMAUG00000000318	ENSMAUG00000000318	protein_coding	Svip	130.141	200.47	-0.621262	0.177039	-3.50917	0.000449509	0.0171704	109.003	152.528	128.892	193.421	211.036	208.694	188.73
ENSMAUG00000017734	ENSMAUG00000017734	protein_coding		4270.16	2195.22	0.959985	0.273603	3.50868	0.000450343	0.0171704	4383.33	3416.62	5010.52	2536.81	2369.58	1828.95	2045.54
ENSMAUG00000012158	ENSMAUG00000012158	pseudogene		7371.63	598.06	3.62365	1.03337	3.50665	0.000453787	0.0172594	14325.8	855.644	6933.45	791.556	1034.82	108.455	457.403
ENSMAUG00000017950	ENSMAUG00000017950	protein_coding		7872.19	5466.75	0.526119	0.150669	3.49188	0.000479626	0.0181944	7199.53	7839.93	8577.11	5478.98	5634.87	5668.15	5085
ENSMAUG00000011311	ENSMAUG00000011311	protein_coding	Ltbp1	2372.53	1520.99	0.641937	0.183869	3.49128	0.000480709	0.0181944	2423.97	1840.01	2853.62	1470.12	1491.5	1374.31	1748.02
ENSMAUG00000000177	ENSMAUG00000000177	protein_coding		672.563	910.323	-0.436569	0.125125	-3.48907	0.000484696	0.0183008	670.097	697.908	649.685	843.901	867.895	932.275	997.221
ENSMAUG00000002614	ENSMAUG00000002614	protein_coding	Mia	1263.68	756.795	0.74064	0.212347	3.48788	0.000486865	0.0183181	1050.71	930.047	1810.29	933.271	702.323	668.806	722.779
ENSMAUG00000011967	ENSMAUG00000011967	protein_coding	Emp3	544.388	337.567	0.691918	0.198412	3.48728	0.000487968	0.0183181	484.257	456.839	692.068	348.54	399.001	268.947	333.781
ENSMAUG00000003355	ENSMAUG00000003355	protein_coding		15.5049	65.0494	-2.07416	0.594848	-3.48688	0.000488686	0.0183181	12.5085	25.2973	8.70891	57.4517	110.607	54.2275	37.9109
ENSMAUG00000011796	ENSMAUG00000011796	protein_coding	Gdf11	1180.61	1774.88	-0.588547	0.168897	-3.48465	0.000492788	0.0184274	1273.19	1084.81	1183.83	1564.6	1558.68	2146.64	1829.61
ENSMAUG00000020478	ENSMAUG00000020478	protein_coding	Apoc1	990.285	445.134	1.15309	0.330979	3.48388	0.000494192	0.0184356	1256.21	484.369	1230.28	547.706	484.501	447.514	300.815
ENSMAUG00000006398	ENSMAUG00000006398	miRNA		8.72865	0.795401	3.42801	0.984123	3.48332	0.000495245		8.04117	5.9523	12.1925	1.2767	1.35715	0.547753	0
ENSMAUG00000012956	ENSMAUG00000012956	protein_coding		229.025	330.913	-0.531598	0.152713	-3.48103	0.000499496	0.0185774	192.988	277.526	216.562	372.159	344.036	339.607	267.849
ENSMAUG00000019056	ENSMAUG00000019056	protein_coding	Mfsd9	595.101	781.71	-0.393234	0.11298	-3.48055	0.000500382	0.0185774	632.572	529.755	622.977	728.36	727.43	822.177	848.874
ENSMAUG00000020313	ENSMAUG00000020313	protein_coding	Scamp2	1334.96	944.455	0.498716	0.143422	3.47727	0.000506543	0.0187614	1576.96	1127.96	1299.95	898.8	924.895	963.497	990.628
ENSMAUG00000003396	ENSMAUG00000003396	protein_coding	Psmb8	259.878	103.176	1.33156	0.383373	3.47326	0.000514172	0.0189883	399.378	110.862	269.396	91.9227	103.822	110.646	106.315
ENSMAUG00000007750	ENSMAUG00000007750	protein_coding	Pln	50.4516	5.39124	3.24409	0.934151	3.47277	0.000515112	0.0189883	117.044	8.18442	26.1267	5.10682	1.35715	2.73876	12.3622
ENSMAUG00000010077	ENSMAUG00000010077	protein_coding	Mtrr	828.091	983.725	-0.247923	0.0714253	-3.47108	0.000518377	0.0190223	853.257	796.121	834.894	907.737	964.93	1005.67	1056.56
ENSMAUG00000020554	ENSMAUG00000020554	protein_coding	Gng11	525.889	278.122	0.918882	0.264729	3.47102	0.000518477	0.0190223	635.252	370.531	571.885	351.094	308.751	208.694	243.948
ENSMAUG00000008983	ENSMAUG00000008983	protein_coding		1095.58	78.8132	3.79753	1.0954	3.46679	0.000526717	0.0192791	2260.46	67.7074	958.56	96.3912	129.607	9.3118	79.9425
ENSMAUG00000018833	ENSMAUG00000018833	protein_coding	Nfyc	1132.31	880.005	0.363576	0.104901	3.46589	0.000528478	0.0192981	1154.35	1069.18	1173.38	896.246	983.252	833.68	806.842
ENSMAUG00000009401	ENSMAUG00000009401	protein_coding	Klk13	201.006	38.5475	2.38369	0.688052	3.4644	0.000531407	0.0193596	260.891	53.5707	288.555	51.0682	55.643	15.3371	32.1418
ENSMAUG00000007752	ENSMAUG00000007752	protein_coding	Lrrc8c	423.248	278.242	0.604486	0.174573	3.46266	0.000534855	0.0194397	517.315	335.561	416.866	255.979	229.358	299.621	328.012
ENSMAUG00000001071	ENSMAUG00000001071	protein_coding	Sptssb	668.363	68.9121	3.27797	0.946995	3.46145	0.00053728	0.0194824	1315.18	101.189	588.722	84.9008	97.7145	31.2219	61.8112
ENSMAUG00000018371	ENSMAUG00000018371	protein_coding	Moxd1	1701.71	1114.5	0.611191	0.176606	3.46076	0.000538647	0.0194865	1526.93	1588.52	1989.7	1110.09	1168.5	1049.49	1129.91
ENSMAUG00000015205	ENSMAUG00000015205	protein_coding	Dyrk2	579.133	844.331	-0.544925	0.157587	-3.45792	0.000544361	0.0196475	664.737	514.13	558.531	716.231	775.609	950.899	934.586
ENSMAUG00000015251	ENSMAUG00000015251	protein_coding	Pin4	807.126	541.876	0.575182	0.166495	3.45466	0.000550992	0.0198087	832.708	632.432	956.238	642.182	612.751	460.112	452.458
ENSMAUG00000021879	ENSMAUG00000021879	protein_coding		1451.38	1864.44	-0.361942	0.104775	-3.45447	0.000551375	0.0198087	1504.59	1540.9	1308.66	1655.89	1785.32	1994.92	2021.64
ENSMAUG00000021288	ENSMAUG00000021288	protein_coding	Fgfbp1	81.3876	13.8017	2.56325	0.742356	3.45285	0.000554692	0.019882	157.25	28.2734	58.64	14.0437	25.7858	2.19101	13.1864
ENSMAUG00000010486	ENSMAUG00000010486	protein_coding	Lgals7	1685.44	149.34	3.4965	1.01296	3.45177	0.000556929	0.0199163	3677.49	174.105	1204.73	177.462	221.215	68.4691	130.216
ENSMAUG00000007960	ENSMAUG00000007960	protein_coding		1297.14	809.755	0.680103	0.197289	3.44724	0.000566354	0.0202069	1299.99	1013.38	1578.05	967.742	849.573	700.576	721.131
ENSMAUG00000016399	ENSMAUG00000016399	protein_coding	Ubl3	2971.52	4244.52	-0.514433	0.149263	-3.44649	0.000567921	0.0202164	3115.51	2759.64	3039.41	3867.14	4120.29	4571.54	4419.09
ENSMAUG00000002119	ENSMAUG00000002119	protein_coding		11.615	0	6.56014	1.90462	3.44433	0.000572479	0.0203322	34.8451	0	0	0	0	0	0
ENSMAUG00000008744	ENSMAUG00000008744	protein_coding	Stard8	142.866	73.4897	0.960685	0.279429	3.43803	0.000585972	0.0207419	166.184	105.653	156.76	46.5997	84.143	78.3286	84.8874
ENSMAUG00000007254	ENSMAUG00000007254	misc_RNA	7SK	87.9039	40.5736	1.10761	0.322197	3.4377	0.000586682	0.0207419	109.896	63.2432	90.5726	39.5778	39.3572	50.3933	32.966
ENSMAUG00000000342	ENSMAUG00000000342	protein_coding	Pde5a	998.28	552.273	0.853544	0.248445	3.43555	0.000591351	0.0208595	1446.52	567.701	980.623	616.01	466.179	531.868	595.036
ENSMAUG00000008880	ENSMAUG00000008880	protein_coding		501.702	297.95	0.751796	0.218933	3.43391	0.00059495	0.020939	597.727	356.394	550.984	337.05	260.572	279.354	314.825
ENSMAUG00000015961	ENSMAUG00000015961	protein_coding	Rin1	188.91	105.991	0.83046	0.242218	3.42857	0.000606771	0.02126	243.022	130.951	192.757	96.3912	69.2144	138.034	120.326
ENSMAUG00000000442	ENSMAUG00000000442	protein_coding	Pde12	279.027	386.953	-0.472795	0.137919	-3.42807	0.000607898	0.02126	267.145	316.216	253.72	356.839	363.715	420.126	407.13
ENSMAUG00000016649	ENSMAUG00000016649	protein_coding	Rac2	125.606	56.468	1.15205	0.336099	3.4277	0.00060871	0.02126	183.16	54.3148	139.343	45.323	46.1429	66.8258	67.5803
ENSMAUG00000008786	ENSMAUG00000008786	protein_coding	Lgr4	2563.37	4099.85	-0.677604	0.197706	-3.42734	0.000609536	0.02126	2232.76	3384.63	2072.72	3834.58	3806.79	4452.68	4305.36
ENSMAUG00000015180	ENSMAUG00000015180	protein_coding		408.347	233.238	0.808411	0.236054	3.42469	0.000615512	0.0214204	433.33	345.234	446.477	256.618	244.286	205.407	226.641
ENSMAUG00000016584	ENSMAUG00000016584	protein_coding	Rarres2	631.504	380.537	0.731001	0.213532	3.42338	0.000618485	0.0214758	644.187	437.494	812.831	396.417	443.108	373.567	309.056
ENSMAUG00000014429	ENSMAUG00000014429	protein_coding	Gpx1	1063	613.705	0.792852	0.231681	3.42217	0.000621243	0.0215235	1112.36	749.99	1326.66	610.265	603.93	624.986	615.64
ENSMAUG00000016402	ENSMAUG00000016402	protein_coding		31753.7	20467.7	0.633584	0.185179	3.42147	0.000622839	0.0215308	33462.9	26833.7	34964.5	23593.5	23721.5	16095.7	18460.1
ENSMAUG00000017961	ENSMAUG00000017961	protein_coding	Olfr31	21.3228	107.508	-2.33294	0.68204	-3.42053	0.000624999	0.0215576	8.04117	43.1542	12.7731	112.988	168.965	87.0927	60.9871
ENSMAUG00000016185	ENSMAUG00000016185	protein_coding	Edn1	106.222	41.5752	1.35515	0.396518	3.41763	0.000631699	0.0217405	134.913	64.7313	119.022	32.556	50.893	36.6994	46.1524
ENSMAUG00000017394	ENSMAUG00000017394	protein_coding		724.104	273.312	1.40584	0.411792	3.41396	0.000640251	0.0219862	686.18	765.615	720.517	249.596	297.215	259.635	286.804
ENSMAUG00000006094	ENSMAUG00000006094	snoRNA	U3	3718.14	1676.2	1.14952	0.337135	3.40966	0.00065043	0.0222866	4880.1	2774.52	3499.82	1954.63	1568.18	1002.94	2179.05
ENSMAUG00000001435	ENSMAUG00000001435	protein_coding		21601.9	14475.2	0.577598	0.169464	3.40838	0.000653502	0.0223079	21152.7	19356.9	24296.1	16502	16656.9	11868.7	12873.2
ENSMAUG00000007862	ENSMAUG00000007862	protein_coding	Inpp5d	168.467	81.4545	1.0451	0.306673	3.40786	0.000654752	0.0223079	261.785	96.7249	146.89	70.8571	78.0359	87.0927	89.8323
ENSMAUG00000011710	ENSMAUG00000011710	protein_coding	Dsg3	205.828	68.5563	1.58481	0.465082	3.40761	0.000655354	0.0223079	305.564	159.224	152.696	94.4761	84.8216	40.5337	54.3939
ENSMAUG00000015528	ENSMAUG00000015528	protein_coding		1800.78	1132.91	0.668534	0.196291	3.40583	0.000659632	0.0224045	1862.87	1570.66	1968.79	1249.25	1195.65	1079.62	1007.11
ENSMAUG00000011952	ENSMAUG00000011952	protein_coding	Flt3	48.893	24.0686	1.02494	0.301016	3.40493	0.000661803	0.0224292	58.0751	43.8982	44.7057	22.9807	21.7143	21.9101	29.6694
ENSMAUG00000005287	ENSMAUG00000005287	misc_RNA	Metazoa_SRP	700.404	156.973	2.15782	0.634099	3.40298	0.000666561	0.0225414	972.088	242.556	886.567	211.933	137.75	115.028	163.182
ENSMAUG00000021664	ENSMAUG00000021664	protein_coding	Fbln1	786.03	473.245	0.733656	0.215657	3.40197	0.000669027	0.0225757	726.386	534.963	1096.74	424.504	381.358	515.983	571.136
ENSMAUG00000009303	ENSMAUG00000009303	protein_coding		1070.81	81.7604	3.71141	1.09118	3.4013	0.000670668	0.0225821	2238.13	55.8028	918.499	107.881	138.429	11.5028	69.2286
ENSMAUG00000012745	ENSMAUG00000012745	protein_coding	Mgp	4213.26	2154.47	0.967599	0.284857	3.39678	0.000681829	0.0229083	3866.91	2849.67	5923.22	2818.96	2030.29	2223.33	1545.28
ENSMAUG00000005615	ENSMAUG00000005615	protein_coding	Ccdc80	4174.51	2847.21	0.552432	0.162759	3.39417	0.000688368	0.0230781	4088.49	3259.63	5175.41	2803	2974.86	2541.02	3069.96
ENSMAUG00000015819	ENSMAUG00000015819	protein_coding	Fbp1	921.709	525.953	0.808857	0.238364	3.39336	0.000690396	0.0230963	1132.91	632.432	999.783	557.281	609.358	499.55	437.623
ENSMAUG00000019376	ENSMAUG00000019376	protein_coding	Cd72	3.44778	0	4.83428	1.42492	3.39267	0.000692149		0	7.44038	2.90297	0	0	0	0
ENSMAUG00000016188	ENSMAUG00000016188	protein_coding	Tmbim6	3795.07	5069.28	-0.417545	0.123338	-3.38537	0.000710833	0.023729	3666.77	3459.78	4258.66	4926.8	4722.87	5806.18	4821.28
ENSMAUG00000012957	ENSMAUG00000012957	protein_coding		16997.4	9275.63	0.873811	0.258228	3.38387	0.000714716	0.0238075	17590.5	14066	19335.5	10267.9	9704.95	7974.18	9155.48
ENSMAUG00000017358	ENSMAUG00000017358	protein_coding	Cldn17	79.6801	8.98163	3.1502	0.93157	3.3816	0.000720642	0.0239536	178.693	10.4165	49.9311	8.93693	16.2857	3.28652	7.41735
ENSMAUG00000003303	ENSMAUG00000003303	snoRNA	SNORA73	116.921	55.4895	1.07056	0.31696	3.37759	0.000731242	0.0242311	148.315	104.909	97.5398	68.942	68.5358	43.2725	41.2075
ENSMAUG00000004854	ENSMAUG00000004854	snoRNA		3588.93	2075.6	0.789873	0.233879	3.37727	0.000732104	0.0242311	4706.76	2546.84	3513.17	2129.54	2487.65	1831.69	1853.51
ENSMAUG00000014365	ENSMAUG00000014365	protein_coding		2509.06	1950.28	0.363134	0.107588	3.37523	0.000737538	0.0243591	2823.34	2338.51	2365.34	1879.95	1830.11	1976.29	2114.77
ENSMAUG00000004508	ENSMAUG00000004508	protein_coding	Fabp5	2289.42	888.667	1.36508	0.404785	3.37236	0.000745265	0.0245594	3367.46	1167.4	2333.41	1054.56	1084.36	761.376	654.375
ENSMAUG00000013482	ENSMAUG00000013482	protein_coding	Mcrs1	769.022	528.928	0.540162	0.160199	3.37181	0.000746761	0.0245594	829.134	686.003	791.93	509.405	522.501	520.913	562.894
ENSMAUG00000006236	ENSMAUG00000006236	protein_coding	Bicd2	814.901	1098.44	-0.431846	0.128124	-3.37054	0.000750211	0.0245989	883.635	779.008	782.06	960.081	1095.22	1235.73	1102.71
ENSMAUG00000016720	ENSMAUG00000016720	protein_coding	Aqp1	12664.6	7868.84	0.686593	0.203739	3.36997	0.000751773	0.0245989	13539.5	7470.14	16984.1	8101.96	8225.66	8282.57	6865.17
ENSMAUG00000013038	ENSMAUG00000013038	protein_coding	Eif4ebp1	619.039	249.979	1.30845	0.388307	3.36963	0.000752704	0.0245989	913.119	393.596	550.403	190.867	273.465	215.815	319.77
ENSMAUG00000001047	ENSMAUG00000001047	protein_coding	Rpl22	7767.67	4848.25	0.680035	0.20194	3.3675	0.000758523	0.0247371	8579.93	5700.07	9023.01	5424.72	5736.65	4025.98	4205.64
ENSMAUG00000003419	ENSMAUG00000003419	snRNA	U6	102.161	57.0935	0.833286	0.247648	3.3648	0.000765979	0.024928	125.978	68.4515	112.055	67.6653	65.8216	53.6798	41.2075
ENSMAUG00000005258	ENSMAUG00000005258	misc_RNA	Metazoa_SRP	3107.58	752.208	2.04661	0.608607	3.36278	0.000771615	0.0250294	4227.87	1168.88	3925.98	915.397	737.609	594.312	761.514
ENSMAUG00000002274	ENSMAUG00000002274	protein_coding		114.414	49.7506	1.20187	0.357466	3.3622	0.000773243	0.0250294	133.126	68.4515	141.665	67.027	48.8572	39.4382	43.6799
ENSMAUG00000014873	ENSMAUG00000014873	protein_coding	Arnt2	834.609	517.596	0.689108	0.204972	3.36196	0.000773922	0.0250294	1014.08	523.059	966.689	484.509	473.644	569.115	543.115
ENSMAUG00000002359	ENSMAUG00000002359	protein_coding		7158.51	4693.26	0.609132	0.181278	3.3602	0.000778849	0.0251365	7624.81	6177	7673.71	5082.56	5270.47	3780.04	4639.96
ENSMAUG00000009147	ENSMAUG00000009147	protein_coding	Chst12	348.841	180.774	0.948064	0.282301	3.35834	0.000784123	0.0252543	465.494	171.129	409.899	153.204	177.107	198.286	194.499
ENSMAUG00000007482	ENSMAUG00000007482	snoRNA		2463.38	1374.78	0.841317	0.250567	3.35765	0.000786081	0.025265	2945.75	1537.93	2906.45	1514.17	1560.72	1305.84	1118.37
ENSMAUG00000013402	ENSMAUG00000013402	protein_coding	Rab6a	646.59	1268.65	-0.972048	0.289558	-3.35701	0.000787913	0.0252717	570.03	671.866	697.874	1216.06	1266.22	1312.42	1279.9
ENSMAUG00000021670	ENSMAUG00000021670	protein_coding	Zswim7	161.76	93.2913	0.79025	0.235661	3.35334	0.000798434	0.0255565	180.48	129.463	175.339	112.988	99.7502	92.0225	68.4044
ENSMAUG00000015451	ENSMAUG00000015451	protein_coding	Greb1	120.017	52.7524	1.18357	0.353035	3.35257	0.000800648	0.0255747	178.693	61.7551	119.602	41.4929	38.6786	65.7303	65.1078
ENSMAUG00000006617	ENSMAUG00000006617	protein_coding	Trex2	57.6761	6.67573	3.11605	0.929631	3.35193	0.000802516	0.0255818	111.683	9.67249	51.6729	8.93693	6.78573	2.73876	8.2415
ENSMAUG00000006470	ENSMAUG00000006470	protein_coding		875.292	434.354	1.0117	0.302072	3.34922	0.000810388	0.0257799	970.301	590.766	1064.81	472.38	512.322	272.233	480.479
ENSMAUG00000022179	ENSMAUG00000022179	protein_coding	Rras	131.042	53.768	1.28829	0.384734	3.34854	0.0008124	0.0257912	153.676	51.3386	188.112	61.2818	49.5358	44.9157	59.3388
ENSMAUG00000011860	ENSMAUG00000011860	protein_coding	Scel	892.564	419.402	1.08912	0.325558	3.3454	0.00082164	0.0260169	1204.39	580.35	892.953	659.418	432.251	279.354	306.584
ENSMAUG00000018827	ENSMAUG00000018827	protein_coding	Tlcd5	520.151	798.161	-0.618209	0.184816	-3.34499	0.000822854	0.0260169	519.996	520.827	519.631	757.085	836.68	886.812	712.065
ENSMAUG00000016456	ENSMAUG00000016456	protein_coding	Tgm2	1490.61	627.57	1.24785	0.373139	3.3442	0.00082521	0.0260385	2252.42	646.569	1572.83	603.881	590.358	668.258	647.782
ENSMAUG00000020714	ENSMAUG00000020714	protein_coding	Rbp4	197.485	100.426	0.979697	0.293138	3.34211	0.000831455	0.0261824	189.414	93.0047	310.037	112.988	103.822	85.9972	98.898
ENSMAUG00000021180	ENSMAUG00000021180	protein_coding		1.16119	22.6522	-4.16896	1.24783	-3.34096	0.000834904		0	0	3.48356	21.0656	36.6429	21.3624	11.5381
ENSMAUG00000020461	ENSMAUG00000020461	protein_coding	Atp5j	5909.81	3772.2	0.647698	0.193906	3.34026	0.00083699	0.0262615	6424.89	4465.72	6838.81	4368.88	4329.29	3264.61	3126
ENSMAUG00000009447	ENSMAUG00000009447	protein_coding	Cpxm2	644.982	384.47	0.747722	0.223859	3.34015	0.000837342	0.0262615	635.252	432.286	867.407	379.181	361.001	383.975	413.723
ENSMAUG00000020524	ENSMAUG00000020524	protein_coding		9.69266	0.273876	4.92351	1.47456	3.33896	0.000840918	0.0263206	13.4019	0	15.676	0	0	1.09551	0
ENSMAUG00000010871	ENSMAUG00000010871	protein_coding	Snu13	1473.32	1074.77	0.455105	0.136329	3.33829	0.000842953	0.0263313	1341.09	1445.67	1633.21	1194.99	1206.5	1033.06	864.533
ENSMAUG00000016643	ENSMAUG00000016643	protein_coding	Plxna2	2781.54	1588.17	0.808578	0.242449	3.33505	0.000852852	0.0265871	3354.95	1860.84	3128.82	1487.36	1522.72	1569.86	1772.75
ENSMAUG00000019671	ENSMAUG00000019671	protein_coding	Gbp7	163.396	42.4911	1.94496	0.583363	3.33405	0.000855908	0.0266278	173.332	70.6836	246.172	35.1094	49.5358	38.3427	46.9765
ENSMAUG00000009509	ENSMAUG00000009509	protein_coding	Pax6	267.734	486.612	-0.862237	0.258668	-3.33337	0.000858001	0.0266278	233.194	319.192	250.817	488.339	490.608	553.778	413.723
ENSMAUG00000006731	ENSMAUG00000006731	protein_coding	Dph3	1207.13	808.681	0.578222	0.173487	3.33295	0.000859293	0.0266278	1182.95	930.047	1508.38	841.986	912.002	800.814	679.923
ENSMAUG00000011518	ENSMAUG00000011518	protein_coding		209.057	40.9703	2.35025	0.705362	3.33198	0.000862291	0.0266676	404.739	55.8028	166.63	38.9395	78.0359	23.0056	23.9003
ENSMAUG00000000904	ENSMAUG00000000904	protein_coding	Rmnd5a	1170.47	1519.49	-0.377552	0.113401	-3.32937	0.000870437	0.0268156	1255.32	1270.82	985.268	1414.59	1456.9	1532.61	1673.85
ENSMAUG00000019502	ENSMAUG00000019502	protein_coding	Cyp4v3	1005.25	2161.97	-1.10465	0.331791	-3.32934	0.000870526	0.0268156	707.623	1280.49	1027.65	2321.69	2119.86	2546.5	1659.84
ENSMAUG00000008169	ENSMAUG00000008169	protein_coding		1717.64	1268.06	0.438212	0.131708	3.32716	0.000877375	0.0269147	1590.36	1712.78	1849.77	1553.11	1420.93	1009.51	1088.7
ENSMAUG00000003857	ENSMAUG00000003857	protein_coding	Slirp	879.222	578.26	0.605111	0.181897	3.32666	0.000878926	0.0269147	821.986	709.068	1106.61	623.032	685.358	534.059	470.589
ENSMAUG00000017395	ENSMAUG00000017395	protein_coding		156.523	72.7523	1.10657	0.332637	3.32666	0.000878931	0.0269147	176.012	144.343	149.213	94.4761	82.1073	42.7247	71.701
ENSMAUG00000022193	ENSMAUG00000022193	protein_coding	Sh2b3	673.941	405.913	0.731193	0.219839	3.32604	0.000880881	0.0269214	915.8	406.989	699.035	321.091	377.286	438.202	487.072
ENSMAUG00000009991	ENSMAUG00000009991	protein_coding	Ano6	3370.31	2425.34	0.474696	0.142792	3.3244	0.000886103	0.0269253	3804.37	2633.15	3673.42	2297.43	2327.5	2520.76	2555.69
ENSMAUG00000004030	ENSMAUG00000004030	snoRNA		413.505	204.66	1.01287	0.304695	3.3242	0.000886728	0.0269253	528.93	421.869	289.716	248.319	239.536	170.899	159.885
ENSMAUG00000012467	ENSMAUG00000012467	protein_coding		8.711	0	6.14406	1.84838	3.32403	0.00088728	0.0269253	23.23	0	2.90297	0	0	0	0
ENSMAUG00000004676	ENSMAUG00000004676	ribozyme	RNase_MRP	33020.8	12740.1	1.37399	0.413378	3.32382	0.000887934	0.0269253	47918.2	16295.2	34849	14724.9	12872.5	10339.9	13023.2
ENSMAUG00000011850	ENSMAUG00000011850	protein_coding	Adra2a	736.67	304.621	1.27463	0.383807	3.32103	0.000896855	0.027143	864.872	232.14	1113	298.749	254.465	298.525	366.747
ENSMAUG00000007212	ENSMAUG00000007212	snoRNA	U8	70.7128	24.8873	1.50648	0.453943	3.31865	0.00090455	0.0272913	98.281	31.9936	81.8637	40.2162	19	16.4326	23.9003
ENSMAUG00000017855	ENSMAUG00000017855	protein_coding	Gstp1	12829.9	7211.38	0.831216	0.250485	3.31842	0.000905266	0.0272913	9713.73	11708.9	17067.1	8513.06	7658.37	6524.28	6149.8
ENSMAUG00000020551	ENSMAUG00000020551	protein_coding		711.502	256.945	1.4694	0.442971	3.31714	0.000909445	0.0273643	949.751	527.523	657.232	258.533	282.286	215.815	271.145
ENSMAUG00000010717	ENSMAUG00000010717	protein_coding	Anpep	519.845	278.033	0.90254	0.272494	3.31214	0.000925845	0.0278039	727.279	323.656	508.6	240.02	255.143	283.188	333.781
ENSMAUG00000021205	ENSMAUG00000021205	protein_coding		2.70944	0	4.56446	1.38087	3.30548	0.000948132	0.0284184	0	0	8.12831	0	0	0	0
ENSMAUG00000015226	ENSMAUG00000015226	protein_coding		9.0104	0	6.20355	1.87836	3.30265	0.000957773	0.0286521	6.25424	12.6486	8.12831	0	0	0	0
ENSMAUG00000004978	ENSMAUG00000004978	misc_RNA	Metazoa_SRP	4625.5	1287.91	1.84458	0.558704	3.30153	0.000961594	0.0287112	6626.82	1857.12	5392.56	1450.34	1361.22	1054.42	1285.67
ENSMAUG00000021840	ENSMAUG00000021840	protein_coding	Abca8a	1599.18	856.02	0.901536	0.273174	3.30022	0.000966084	0.0287714	2085.34	1142.84	1569.35	933.271	888.93	714.27	887.609
ENSMAUG00000018686	ENSMAUG00000018686	protein_coding	Rhof	75.5257	32.9739	1.19168	0.36113	3.29987	0.000967308	0.0287714	104.535	40.178	81.8637	44.0463	31.8929	27.9354	28.0211
ENSMAUG00000014012	ENSMAUG00000014012	protein_coding	Tpt1	49611.5	33703	0.557812	0.169201	3.29674	0.000978153	0.0289695	52110.3	42320.9	54403.4	35164.9	35684.8	29389.1	34573.1
ENSMAUG00000009862	ENSMAUG00000009862	protein_coding	Babam2	631.857	393.537	0.681742	0.206818	3.29633	0.000979551	0.0289695	654.909	652.521	588.142	420.036	386.786	434.368	332.956
ENSMAUG00000006339	ENSMAUG00000006339	snoRNA		35.2088	12.748	1.46758	0.445216	3.29633	0.000979556	0.0289695	49.1405	24.5532	31.9327	15.9588	8.14287	10.4073	16.483
ENSMAUG00000016149	ENSMAUG00000016149	protein_coding		39.3622	16.7073	1.21944	0.370443	3.29184	0.000995333	0.0293803	55.3947	29.0175	33.6744	19.1506	16.9643	17.5281	13.1864
ENSMAUG00000010407	ENSMAUG00000010407	protein_coding		11646.3	6681.34	0.801683	0.243686	3.28983	0.0010025	0.0295356	12554.1	8841.4	13543.5	7338.49	7408.66	5721.28	6256.94
ENSMAUG00000008053	ENSMAUG00000008053	protein_coding	Bbln	869.155	364.367	1.25402	0.381281	3.28896	0.00100559	0.0295709	1062.33	426.334	1118.8	361.307	409.179	386.166	300.815
ENSMAUG00000001813	ENSMAUG00000001813	protein_coding	Ccdc149	248.665	345.255	-0.469587	0.142815	-3.28808	0.00100873	0.0296073	225.153	238.092	282.749	301.94	308.072	397.668	373.34
ENSMAUG00000000208	ENSMAUG00000000208	protein_coding		82.5686	38.7416	1.09352	0.332633	3.28748	0.00101089	0.0296148	94.7071	59.523	93.4756	44.6846	51.5715	25.7444	32.966
ENSMAUG00000004373	ENSMAUG00000004373	protein_coding		666.264	913.263	-0.455749	0.138828	-3.28284	0.00102767	0.0300496	599.514	845.971	553.306	823.474	928.288	993.076	908.213
ENSMAUG00000011530	ENSMAUG00000011530	protein_coding	Lims2	123.218	46.9857	1.39066	0.423754	3.28176	0.0010316	0.0301079	159.036	41.6661	168.953	62.5585	35.9644	44.9157	44.5041
ENSMAUG00000011984	ENSMAUG00000011984	protein_coding	Ms4a1	31.7035	9.14223	1.78526	0.544653	3.2778	0.00104618	0.0304715	46.4601	36.4579	12.1925	16.5972	5.42858	5.47753	9.06565
ENSMAUG00000018176	ENSMAUG00000018176	protein_coding	Ccl8	406.878	118.256	1.78312	0.544078	3.27732	0.00104797	0.0304715	338.623	174.849	707.163	130.862	116.715	119.958	105.491
ENSMAUG00000019315	ENSMAUG00000019315	protein_coding	S100a14	1158.47	506.7	1.19282	0.364466	3.27277	0.00106498	0.0309083	1584.11	561.749	1329.56	623.67	586.287	411.362	405.482
ENSMAUG00000011534	ENSMAUG00000011534	protein_coding	Arhgap31	1950.58	1368.61	0.511781	0.156467	3.27086	0.0010722	0.0309847	1933.45	1640.6	2277.67	1346.28	1413.47	1267.5	1447.21
ENSMAUG00000012674	ENSMAUG00000012674	protein_coding	Adamts20	108.218	36.2132	1.5802	0.483166	3.27051	0.00107353	0.0309847	58.9686	220.979	44.7057	50.4298	34.6072	23.5534	36.2626
ENSMAUG00000012127	ENSMAUG00000012127	protein_coding	Psors1c2	105.822	14.4108	2.87935	0.8804	3.2705	0.00107359	0.0309847	191.201	17.1129	109.152	10.852	25.1072	6.02528	15.6588
ENSMAUG00000022166	ENSMAUG00000022166	protein_coding	Atp6v0a4	705.903	1169.24	-0.72776	0.222704	-3.26784	0.00108371	0.031219	561.988	892.101	663.619	1146.48	1063.32	1281.19	1185.95
ENSMAUG00000011679	ENSMAUG00000011679	protein_coding	Ndufa7	1743.5	951.929	0.873078	0.267287	3.26644	0.0010891	0.0313161	1898.61	1104.15	2227.74	1096.05	1093.18	852.851	765.635
ENSMAUG00000003790	ENSMAUG00000003790	protein_coding	Abca9	1604.91	1176.76	0.448429	0.137396	3.26377	0.00109939	0.0315538	1527.82	1671.11	1615.79	1323.94	1207.18	932.275	1243.64
ENSMAUG00000000585	ENSMAUG00000000585	protein_coding	Mrpl52	689.091	341.436	1.01383	0.310715	3.26289	0.00110283	0.0315941	704.049	483.625	879.6	355.562	314.179	311.124	384.878
ENSMAUG00000017013	ENSMAUG00000017013	protein_coding		491.103	601.231	-0.289567	0.0887923	-3.26117	0.00110954	0.0317076	462.814	476.928	533.566	601.328	593.751	628.82	581.025
ENSMAUG00000014702	ENSMAUG00000014702	protein_coding	Angpt2	378.423	210.701	0.844598	0.259013	3.26083	0.00111087	0.0317076	441.371	251.485	442.413	288.535	191.358	175.829	187.082
ENSMAUG00000021051	ENSMAUG00000021051	protein_coding	Elmo1	946.669	675.974	0.48636	0.149183	3.26017	0.00111347	0.0317237	872.02	1106.38	861.601	657.503	804.787	574.045	667.561
ENSMAUG00000005958	ENSMAUG00000005958	snoRNA		60.8432	27.3423	1.13784	0.349156	3.25884	0.0011187	0.0317568	83.0921	53.5707	45.8669	29.3642	32.5715	30.1264	17.3071
ENSMAUG00000008833	ENSMAUG00000008833	protein_coding	Ikzf3	29.3868	9.06133	1.67995	0.515586	3.25833	0.00112071	0.0317568	42.8862	29.0175	16.2566	5.74517	7.4643	13.1461	9.8898
ENSMAUG00000005242	ENSMAUG00000005242	snoRNA	Gm23297	482.164	257.648	0.902388	0.276949	3.25832	0.00112076	0.0317568	616.49	479.904	350.098	291.727	304.679	225.674	208.51
ENSMAUG00000001483	ENSMAUG00000001483	protein_coding		3117.83	2306.45	0.434888	0.133521	3.25707	0.00112569	0.031778	2992.21	3328.83	3032.44	2632.56	2682.4	1884.27	2026.58
ENSMAUG00000016255	ENSMAUG00000016255	protein_coding	Fam8a1	302.445	474.804	-0.649064	0.19928	-3.25705	0.00112577	0.031778	211.751	420.381	275.201	506.851	469.572	441.489	481.303
ENSMAUG00000009639	ENSMAUG00000009639	protein_coding	Tnfrsf1b	123.507	53.0311	1.22054	0.374791	3.25658	0.00112763	0.031778	179.586	49.8505	141.084	51.7065	45.4644	49.8455	65.1078
ENSMAUG00000015681	ENSMAUG00000015681	protein_coding	Gcnt2	631.417	908.203	-0.52497	0.161235	-3.25594	0.00113018	0.0317923	544.119	783.472	566.66	1002.21	791.216	1024.3	815.084
ENSMAUG00000015459	ENSMAUG00000015459	protein_coding	Ndufa3	2240.36	1063.71	1.07464	0.330307	3.25346	0.00114007	0.0319292	2425.75	1232.13	3063.21	1380.76	1232.29	870.379	771.404
ENSMAUG00000017521	ENSMAUG00000017521	protein_coding	Mtmr11	192.752	109.495	0.817606	0.251345	3.25293	0.00114221	0.0319292	237.661	115.326	225.27	119.372	93.643	98.0477	126.919
ENSMAUG00000008695	ENSMAUG00000008695	protein_coding	Myo19	176.514	107.722	0.712755	0.219115	3.25287	0.00114244	0.0319292	212.644	184.521	132.375	116.818	85.5002	87.6404	140.93
ENSMAUG00000018297	ENSMAUG00000018297	protein_coding		720.372	489.879	0.556572	0.171112	3.25267	0.00114326	0.0319292	793.395	554.308	813.412	519.619	550.323	433.82	455.755
ENSMAUG00000002372	ENSMAUG00000002372	miRNA	Mir200b	13.9042	32.4867	-1.25328	0.386017	-3.2467	0.00116752	0.0325082	17.8693	13.3927	10.4507	31.9176	26.4643	44.368	27.1969
ENSMAUG00000016559	ENSMAUG00000016559	protein_coding		8678.4	6325.89	0.456176	0.140511	3.24654	0.00116817	0.0325082	8789.89	8296.02	8949.27	7158.48	7880.27	4912.79	5352.03
ENSMAUG00000012183	ENSMAUG00000012183	protein_coding	Sh3rf3	305.685	126.494	1.27325	0.392536	3.24364	0.00118012	0.032782	365.426	132.439	419.189	166.61	99.0716	116.671	123.622
ENSMAUG00000014400	ENSMAUG00000014400	protein_coding		9.29317	0	6.2491	1.92676	3.24332	0.00118145		5.36078	12.6486	9.8701	0	0	0	0
ENSMAUG00000001636	ENSMAUG00000001636	protein_coding		330.766	441.743	-0.41966	0.129456	-3.24171	0.00118816	0.0329272	354.705	322.912	314.682	389.395	417.322	497.907	462.348
ENSMAUG00000017152	ENSMAUG00000017152	protein_coding		50.1139	129.217	-1.37121	0.423035	-3.24137	0.00118958	0.0329272	49.1405	72.1717	29.0297	123.202	160.822	126.531	106.315
ENSMAUG00000005175	ENSMAUG00000005175	misc_RNA	Metazoa_SRP	617.506	162.806	1.92314	0.594011	3.23756	0.00120558	0.0333108	813.945	261.157	777.415	184.484	164.215	158.301	144.226
ENSMAUG00000008917	ENSMAUG00000008917	processed_pseudogene		536.366	376.112	0.512176	0.158232	3.23686	0.00120853	0.033333	505.7	524.547	578.852	414.929	382.715	371.376	335.429
ENSMAUG00000012836	ENSMAUG00000012836	protein_coding		2910.43	1375.6	1.0812	0.334116	3.23599	0.00121222	0.0333757	3313.85	1619.77	3797.66	1668.65	1503.04	1156.31	1174.41
ENSMAUG00000018231	ENSMAUG00000018231	protein_coding	H1f2	4738.18	2808.51	0.754544	0.233263	3.23473	0.00121758	0.0333828	4175.15	4906.93	5132.45	3283.04	3126.18	2522.95	2301.85
ENSMAUG00000007136	ENSMAUG00000007136	misc_RNA	7SK	24.4001	7.68951	1.67725	0.518521	3.23468	0.0012178	0.0333828	26.8039	15.6248	30.7715	12.1287	2.71429	6.02528	9.8898
ENSMAUG00000000755	ENSMAUG00000000755	protein_coding	Gfpt2	124.687	64.1507	0.965488	0.298522	3.23423	0.00121971	0.0333828	112.576	85.5644	175.92	84.9008	55.643	47.6545	68.4044
ENSMAUG00000019073	ENSMAUG00000019073	protein_coding	Psmd11	1190.72	1017.62	0.22543	0.069708	3.23391	0.00122106	0.0333828	1187.41	1166.65	1218.09	1082.01	969.002	1069.21	950.245
ENSMAUG00000006329	ENSMAUG00000006329	protein_coding		146.869	95.6629	0.623803	0.193009	3.23199	0.00122933	0.03355	150.102	138.391	152.116	93.8377	109.929	75.0421	103.843
ENSMAUG00000011489	ENSMAUG00000011489	protein_coding	Adcy5	479.641	207.25	1.21056	0.374707	3.23068	0.00123497	0.0336448	722.812	281.246	434.865	175.547	144.536	222.935	285.98
ENSMAUG00000010096	ENSMAUG00000010096	protein_coding		1966.32	1029.78	0.933304	0.288976	3.22969	0.00123924	0.0336539	1852.15	1850.42	2196.39	1199.46	1130.5	834.775	954.365
ENSMAUG00000009393	ENSMAUG00000009393	protein_coding		6445.04	4192.15	0.620526	0.192137	3.2296	0.00123963	0.0336539	6039.81	5549.03	7746.28	5120.22	4458.22	3855.63	3334.51
ENSMAUG00000006532	ENSMAUG00000006532	protein_coding	Adam12	2913.37	1624.05	0.84316	0.26119	3.22814	0.00124596	0.0337668	2760.8	3178.53	2800.78	1468.85	1872.18	1511.8	1643.35
ENSMAUG00000012348	ENSMAUG00000012348	protein_coding	Thy1	614.498	313.102	0.972637	0.301459	3.22644	0.00125341	0.0339097	781.78	387.644	674.069	294.919	294.501	325.913	337.077
ENSMAUG00000007969	ENSMAUG00000007969	protein_coding	Gm2a	249.712	148.707	0.748666	0.232178	3.22454	0.00126176	0.0339619	286.802	172.617	289.716	162.141	133.679	140.772	158.237
ENSMAUG00000018606	ENSMAUG00000018606	protein_coding	Prrx1	2534	1845.95	0.457001	0.141728	3.2245	0.00126194	0.0339619	2793.86	1970.21	2837.94	1775.26	1978.72	1884.27	1745.55
ENSMAUG00000000088	ENSMAUG00000000088	protein_coding	Mx1	1037.97	345.561	1.58712	0.492225	3.22438	0.00126246	0.0339619	746.042	545.38	1822.48	333.858	268.036	397.121	383.23
ENSMAUG00000014284	ENSMAUG00000014284	protein_coding		1414.11	988.253	0.51703	0.160417	3.22303	0.00126841	0.0339619	1442.05	1390.61	1409.68	1143.93	1236.36	724.677	848.05
ENSMAUG00000005891	ENSMAUG00000005891	protein_coding	Wnt2b	201.987	113.886	0.826492	0.25645	3.22281	0.00126938	0.0339619	230.514	110.118	265.331	111.073	104.5	132.008	107.964
ENSMAUG00000005638	ENSMAUG00000005638	protein_coding	Adcy7	553.996	332.989	0.734975	0.228082	3.22241	0.00127116	0.0339619	632.572	473.208	556.209	328.751	289.072	311.124	403.009
ENSMAUG00000004463	ENSMAUG00000004463	protein_coding		275.446	154.885	0.83091	0.257867	3.22224	0.00127193	0.0339619	279.654	273.806	272.879	180.654	144.536	136.938	157.413
ENSMAUG00000016050	ENSMAUG00000016050	protein_coding	Fermt2	2180.87	1668.7	0.3867	0.120017	3.22204	0.00127281	0.0339619	2155.93	2136.88	2249.8	1728.66	1712.04	1474.55	1759.56
ENSMAUG00000006076	ENSMAUG00000006076	misc_RNA	7SK	43951.3	22750.3	0.950024	0.294937	3.22111	0.00127696	0.0340143	48816.1	28473.6	54564.2	28329.4	22764.8	20288.8	19618.1
ENSMAUG00000014095	ENSMAUG00000014095	protein_coding	Trex1	153.778	64.768	1.24603	0.387436	3.2161	0.00129948	0.0344843	159.93	103.421	197.983	69.5804	78.7144	67.9213	42.8558
ENSMAUG00000011585	ENSMAUG00000011585	protein_coding	Rmnd1	403.632	314.844	0.357953	0.11132	3.21553	0.00130205	0.0344843	452.986	357.882	400.029	305.771	354.215	282.093	317.298
ENSMAUG00000009005	ENSMAUG00000009005	protein_coding	Csf1r	1392.53	849.865	0.71247	0.221581	3.21539	0.00130266	0.0344843	1677.92	899.542	1600.12	791.556	848.216	853.947	905.74
ENSMAUG00000014540	ENSMAUG00000014540	protein_coding	Sidt2	1094.08	644.786	0.7628	0.237247	3.21521	0.00130347	0.0344843	1440.26	580.35	1261.63	602.604	556.43	684.143	735.966
ENSMAUG00000002698	ENSMAUG00000002698	protein_coding	Exd1	114.203	230.313	-1.01064	0.314572	-3.21276	0.00131466	0.0347212	90.2398	133.927	118.441	236.19	266.001	229.508	189.554
ENSMAUG00000005266	ENSMAUG00000005266	misc_RNA	Metazoa_SRP	3739.34	1000.24	1.90246	0.592385	3.21152	0.00132036	0.0348126	5006.97	1328.85	4882.21	1242.23	1002.93	775.07	980.738
ENSMAUG00000020543	ENSMAUG00000020543	protein_coding		9158.51	4638.12	0.981597	0.30577	3.21025	0.00132621	0.0349078	9519.85	7081.75	10873.9	4982.98	4860.62	4174.42	4534.47
ENSMAUG00000003427	ENSMAUG00000003427	protein_coding	Ptgds	5596.28	2240.93	1.3203	0.412037	3.20433	0.00135376	0.0355729	7229.9	1760.39	7798.54	2490.85	2000.43	2759.03	1713.41
ENSMAUG00000017587	ENSMAUG00000017587	protein_coding		845.493	419.384	1.01199	0.316152	3.20095	0.00136975	0.0359322	755.87	982.874	797.736	460.252	465.501	306.742	445.041
ENSMAUG00000003598	ENSMAUG00000003598	snRNA	U1	476.146	112.818	2.07703	0.649479	3.198	0.00138385	0.0362409	796.076	552.82	79.5414	112.988	179.143	63.5393	95.6014
ENSMAUG00000009430	ENSMAUG00000009430	protein_coding	Gab1	481.307	327.323	0.555605	0.173847	3.19595	0.00139372	0.0364382	557.521	430.054	456.347	313.431	287.036	339.607	369.219
ENSMAUG00000014232	ENSMAUG00000014232	protein_coding		1883.52	1235.65	0.608241	0.19043	3.19403	0.00140299	0.036619	1648.44	2175.57	1826.55	1696.1	1087.07	1018.82	1140.62
ENSMAUG00000011233	ENSMAUG00000011233	protein_coding	Hypk	528.849	349.03	0.60064	0.188203	3.19145	0.00141559	0.0368859	477.109	504.458	604.979	323.006	394.251	345.084	333.781
ENSMAUG00000013443	ENSMAUG00000013443	protein_coding	Slc43a3	89.8205	41.0469	1.12679	0.353384	3.18856	0.00142981	0.0371378	106.322	52.8267	110.313	28.0875	44.7858	54.2275	37.0867
ENSMAUG00000008312	ENSMAUG00000008312	protein_coding		3764.36	5329.81	-0.501529	0.157292	-3.18852	0.00143003	0.0371378	2874.27	4771.51	3647.29	5357.05	5056.05	5671.98	5234.17
ENSMAUG00000007149	ENSMAUG00000007149	snoRNA		49.8845	15.2912	1.70937	0.536393	3.18678	0.00143865	0.0372994	62.5424	18.6009	68.5101	18.5122	13.5715	12.5983	16.483
ENSMAUG00000000725	ENSMAUG00000000725	protein_coding	Mpz	223.479	106.254	1.07099	0.336261	3.185	0.00144754	0.0374676	317.179	98.957	254.3	103.413	102.464	117.767	101.37
ENSMAUG00000014753	ENSMAUG00000014753	protein_coding	Pml	356.083	186.385	0.934138	0.293339	3.1845	0.00145002	0.0374693	419.034	193.45	455.766	151.928	162.179	226.222	205.213
ENSMAUG00000016280	ENSMAUG00000016280	protein_coding	Gm7879	864.451	593.208	0.543894	0.17099	3.18085	0.00146842	0.0378819	823.773	729.157	1040.42	718.146	688.073	485.309	481.303
ENSMAUG00000000868	ENSMAUG00000000868	protein_coding		220.236	113.169	0.959766	0.301815	3.17998	0.00147286	0.0379142	286.802	200.89	173.017	117.457	118.75	92.0225	124.447
ENSMAUG00000006798	ENSMAUG00000006798	protein_coding	Lipm	174.057	16.658	3.384	1.06427	3.17965	0.00147455	0.0379142	390.443	20.8331	110.893	32.556	20.3572	5.47753	8.2415
ENSMAUG00000005268	ENSMAUG00000005268	misc_RNA	7SK	72.7596	29.1351	1.32211	0.41589	3.179	0.00147782	0.0379356	81.3052	39.434	97.5398	33.1943	29.8572	26.2921	27.1969
ENSMAUG00000001167	ENSMAUG00000001167	protein_coding		570.27	345.478	0.723275	0.227609	3.17771	0.00148442	0.0380422	542.332	432.286	736.193	432.803	428.858	288.666	231.586
ENSMAUG00000018389	ENSMAUG00000018389	protein_coding	H1f3	1260.76	732.889	0.782638	0.246332	3.17717	0.00148719	0.0380505	1098.07	1475.43	1208.8	776.236	823.109	680.309	651.902
ENSMAUG00000000677	ENSMAUG00000000677	protein_coding	Slc31a1	1523.47	2136.72	-0.488029	0.153661	-3.17601	0.00149318	0.0381411	1364.32	1879.44	1326.66	2098.9	2051.33	2120.35	2276.3
ENSMAUG00000002376	ENSMAUG00000002376	misc_RNA	Metazoa_SRP	52586.5	15050	1.80493	0.568395	3.17549	0.00149585	0.0381466	69850.1	21183.5	66725.9	17287.2	15063.6	12534.8	15314.3
ENSMAUG00000000264	ENSMAUG00000000264	protein_coding		106.659	35.4571	1.59016	0.50094	3.17436	0.00150169	0.0382328	114.363	50.5946	155.019	27.4491	38.6786	39.4382	36.2626
ENSMAUG00000001528	ENSMAUG00000001528	protein_coding		14.8418	4.11367	1.86849	0.588937	3.17264	0.0015106	0.0383968	10.7216	11.1606	22.6432	5.10682	3.39286	3.83427	4.12075
ENSMAUG00000004795	ENSMAUG00000004795	protein_coding	Trim39	199.221	267.083	-0.422733	0.133312	-3.171	0.00151917	0.038545	188.521	205.354	203.788	266.193	245.643	295.239	261.255
ENSMAUG00000018868	ENSMAUG00000018868	protein_coding	Sfrp4	926.702	505.165	0.874904	0.275977	3.1702	0.00152332	0.038545	826.453	1025.28	928.37	615.371	529.965	512.697	362.626
ENSMAUG00000000582	ENSMAUG00000000582	protein_coding	Zeb1	1905.74	1437.2	0.407301	0.128482	3.1701	0.00152386	0.038545	1784.25	1937.47	1995.5	1506.51	1617.04	1328.85	1296.39
ENSMAUG00000002793	ENSMAUG00000002793	protein_coding		40.5856	11.6691	1.78279	0.562739	3.16806	0.00153462	0.0387542	67.9032	17.8569	35.9968	11.4903	17.6429	12.5983	4.9449
ENSMAUG00000004679	ENSMAUG00000004679	protein_coding	Rps15	7387.78	3578.91	1.04564	0.33031	3.16563	0.00154745	0.0390149	7902.68	5405.44	8855.22	4215.04	3710.44	3049.89	3340.28
ENSMAUG00000011443	ENSMAUG00000011443	protein_coding		2194.51	1081.42	1.02106	0.322833	3.1628	0.00156259	0.0393028	2138.95	1877.21	2567.39	1226.27	1190.22	928.441	980.738
ENSMAUG00000017136	ENSMAUG00000017136	protein_coding	Atp1a1	14334.2	18632	-0.378399	0.119675	-3.16189	0.00156749	0.0393028	16644.3	13394.2	12964.1	17458.3	15934.9	19426.6	21708.1
ENSMAUG00000002907	ENSMAUG00000002907	snRNA	U6	74.6852	48.5374	0.622744	0.196957	3.16183	0.00156781	0.0393028	74.1574	69.1955	80.7025	48.5148	52.9287	48.2022	44.5041
ENSMAUG00000010374	ENSMAUG00000010374	protein_coding	Ccnd3	706.981	384.738	0.878157	0.277756	3.16161	0.00156898	0.0393028	921.161	371.275	828.507	305.771	314.179	422.865	496.138
ENSMAUG00000006104	ENSMAUG00000006104	snRNA	U4	8.37738	0.795401	3.34862	1.05924	3.16135	0.00157042		15.1889	2.97615	6.96713	1.2767	1.35715	0.547753	0
ENSMAUG00000011873	ENSMAUG00000011873	protein_coding	Six3	134.899	278.458	-1.04688	0.331231	-3.16058	0.00157458	0.0393796	125.978	166.664	112.055	227.253	174.393	408.076	304.111
ENSMAUG00000005302	ENSMAUG00000005302	misc_RNA	Metazoa_SRP	668.414	189.711	1.81714	0.575058	3.15993	0.00157808	0.039404	897.037	247.765	860.44	210.018	192.715	153.371	202.741
ENSMAUG00000017499	ENSMAUG00000017499	protein_coding		155.674	76.1602	1.03584	0.327872	3.15929	0.00158152	0.0394265	146.528	124.254	196.241	83.6241	62.4287	64.6348	93.9531
ENSMAUG00000011667	ENSMAUG00000011667	protein_coding	Ldhc	3.17538	0	4.73591	1.50079	3.15561	0.00160163	0.039864	0	3.72019	5.80594	0	0	0	0
ENSMAUG00000016254	ENSMAUG00000016254	protein_coding	Dipk2b	110.125	54.0674	1.02717	0.325788	3.15288	0.00161667	0.040174	150.102	88.5405	91.7338	56.8133	60.393	35.6039	63.4595
ENSMAUG00000012596	ENSMAUG00000012596	protein_coding	Krt15	1938.38	1013	0.936043	0.296997	3.15169	0.00162329	0.0402521	2063.9	1842.24	1908.99	1512.26	835.323	867.093	837.336
ENSMAUG00000019784	ENSMAUG00000019784	protein_coding		2737.34	1618.53	0.758133	0.240572	3.15138	0.00162499	0.0402521	2937.71	1837.77	3436.53	1939.95	1856.58	1368.83	1308.75
ENSMAUG00000014938	ENSMAUG00000014938	protein_coding	Lsm6	740.024	556.541	0.413013	0.131115	3.15001	0.00163264	0.0403465	627.211	720.229	872.633	584.73	640.573	515.435	485.424
ENSMAUG00000008024	ENSMAUG00000008024	protein_coding	Schip1	1594.79	2065.47	-0.372463	0.118251	-3.14977	0.00163399	0.0403465	1459.03	1534.21	1791.13	2135.93	2158.54	2074.34	1893.07
ENSMAUG00000017126	ENSMAUG00000017126	protein_coding	Sema6d	1274.23	947.799	0.426407	0.135661	3.14319	0.00167118	0.0411992	1328.58	1400.28	1093.84	919.227	996.823	917.486	957.662
ENSMAUG00000002143	ENSMAUG00000002143	misc_RNA	Metazoa_SRP	66.4027	16.3932	2.01375	0.640764	3.14273	0.00167382	0.0411992	107.216	22.3211	69.6713	21.704	14.25	16.4326	13.1864
ENSMAUG00000014926	ENSMAUG00000014926	protein_coding	Tspan3	3203.94	4228.58	-0.399944	0.127299	-3.14176	0.00167935	0.04127	2573.17	3711.26	3327.38	4078.43	4611.58	4169.49	4054.82
ENSMAUG00000015299	ENSMAUG00000015299	protein_coding	Fibp	845.046	540.41	0.644599	0.20521	3.14117	0.00168273	0.0412878	930.095	749.246	855.795	532.386	506.894	580.07	542.29
ENSMAUG00000007253	ENSMAUG00000007253	protein_coding	Cpvl	3.90072	0	5.01277	1.59643	3.13998	0.00168958	0.0413906	3.57385	0	8.12831	0	0	0	0
ENSMAUG00000016426	ENSMAUG00000016426	protein_coding	Sun1	2104.39	2748.69	-0.385489	0.122867	-3.13746	0.00170421	0.0416834	2141.63	2029.74	2141.81	2618.52	2815.4	2945.81	2615.03
ENSMAUG00000010057	ENSMAUG00000010057	protein_coding		180.032	114.784	0.652524	0.208031	3.13666	0.00170882	0.0417024	165.291	154.76	220.045	139.799	137.75	89.2837	92.3048
ENSMAUG00000010953	ENSMAUG00000010953	protein_coding		2007.47	1123.77	0.837052	0.266903	3.13617	0.00171168	0.0417024	2189.88	1334.8	2497.71	1346.28	1238.4	973.357	937.058
ENSMAUG00000019647	ENSMAUG00000019647	protein_coding	Efemp1	1173.14	707.004	0.730757	0.233044	3.13571	0.00171441	0.0417024	1236.55	991.058	1291.82	785.173	760.68	606.362	675.803
ENSMAUG00000000254	ENSMAUG00000000254	protein_coding		3170.29	3690.5	-0.219114	0.0698821	-3.13548	0.00171571	0.0417024	3359.42	2970.94	3180.49	3533.28	3506.19	3672.68	4049.87
ENSMAUG00000013623	ENSMAUG00000013623	protein_coding	Trim45	326.056	457.651	-0.489648	0.1562	-3.13474	0.00172008	0.0417434	325.221	345.234	307.715	416.205	441.751	488.048	484.6
ENSMAUG00000015634	ENSMAUG00000015634	protein_coding		262.785	148.221	0.824997	0.26322	3.13425	0.00172293	0.0417474	288.589	189.73	310.037	210.018	157.429	123.244	102.195
ENSMAUG00000011176	ENSMAUG00000011176	protein_coding	Bpifb4	28539.9	10554.8	1.43508	0.458469	3.13016	0.00174711	0.0422675	36531	5008.86	44079.8	9405.48	6565.87	13927.7	12320.2
ENSMAUG00000018177	ENSMAUG00000018177	protein_coding		286.196	150.391	0.929822	0.297229	3.1283	0.00175819	0.0424697	226.94	340.769	290.878	208.103	137.75	105.716	149.995
ENSMAUG00000003686	ENSMAUG00000003686	protein_coding	Gfra2	254.449	125.599	1.01614	0.325036	3.12624	0.0017706	0.042703	391.337	147.319	224.69	91.9227	115.357	156.657	138.457
ENSMAUG00000014170	ENSMAUG00000014170	protein_coding	Tmprss11d	281.662	90.7496	1.63415	0.523046	3.1243	0.00178226	0.0429176	343.983	116.07	384.934	142.991	130.286	36.1517	53.5697
ENSMAUG00000012105	ENSMAUG00000012105	protein_coding	Slc7a6	530.666	789.389	-0.573171	0.183644	-3.12111	0.00180174	0.0431902	445.838	687.491	458.669	725.168	755.251	898.314	778.821
ENSMAUG00000017830	ENSMAUG00000017830	protein_coding	Washc5	1049.15	797.163	0.395056	0.126589	3.12078	0.00180375	0.0431902	1182.05	1036.44	928.95	824.112	772.216	783.834	808.491
ENSMAUG00000007222	ENSMAUG00000007222	protein_coding	Dapl1	1539.78	223.708	2.78319	0.891844	3.12071	0.00180413	0.0431902	1825.35	296.871	2497.13	23.619	256.501	302.36	312.353
ENSMAUG00000018849	ENSMAUG00000018849	protein_coding		1567.89	1035.41	0.598679	0.191846	3.12062	0.00180468	0.0431902	1445.62	1441.95	1816.1	1239.68	1091.82	974.452	835.688
ENSMAUG00000012459	ENSMAUG00000012459	protein_coding		465.314	318.845	0.546194	0.175057	3.12009	0.00180794	0.0432016	418.141	481.393	496.408	361.307	365.751	272.233	276.09
ENSMAUG00000013155	ENSMAUG00000013155	protein_coding	Ssx2ip	1319.71	2162.7	-0.712869	0.228771	-3.11608	0.00183275	0.0436658	1424.18	1313.97	1220.99	1985.91	2134.79	2407.92	2122.19
ENSMAUG00000008811	ENSMAUG00000008811	protein_coding		223.294	126.051	0.825362	0.264875	3.11604	0.00183298	0.0436658	240.342	131.695	297.845	131.501	145.893	123.792	103.019
ENSMAUG00000019918	ENSMAUG00000019918	protein_coding	Tmem59	6661.04	9152.67	-0.458321	0.147109	-3.11551	0.00183624	0.0436767	5231.23	8064.63	6687.28	9349.94	9521.73	8946.99	8792.03
ENSMAUG00000015326	ENSMAUG00000015326	protein_coding	Calhm2	144.074	66.7087	1.11122	0.35681	3.11433	0.00184366	0.0437698	192.095	72.9157	167.211	47.8764	71.9287	71.2079	75.8218
ENSMAUG00000014040	ENSMAUG00000014040	protein_coding	Cnr1	270.521	674.033	-1.31738	0.423052	-3.11399	0.00184578	0.0437698	186.734	447.167	177.662	631.33	713.18	800.267	551.356
ENSMAUG00000019175	ENSMAUG00000019175	protein_coding	Ankrd16	230.376	169.449	0.438239	0.140772	3.1131	0.00185131	0.0438182	259.104	209.075	222.948	180.015	173.036	169.803	154.94
ENSMAUG00000002603	ENSMAUG00000002603	protein_coding		1139.06	547.771	1.05629	0.339361	3.11258	0.00185463	0.0438182	1316.07	829.602	1271.5	545.153	683.323	447.514	515.094
ENSMAUG00000011318	ENSMAUG00000011318	protein_coding	Mlxip	325.095	174.321	0.897342	0.28832	3.11231	0.00185627	0.0438182	474.429	186.754	314.101	148.098	162.179	201.573	185.434
ENSMAUG00000019261	ENSMAUG00000019261	protein_coding	Exosc10	772.76	615.712	0.326724	0.10502	3.11108	0.00186405	0.0438887	730.853	859.364	728.065	611.541	579.501	669.354	602.453
ENSMAUG00000002881	ENSMAUG00000002881	protein_coding	Ifitm5	667.441	403.119	0.729128	0.234375	3.11094	0.0018649	0.0438887	449.412	736.597	816.315	383.011	532.68	324.27	372.516
ENSMAUG00000000079	ENSMAUG00000000079	protein_coding	Retreg1	1655.88	2817.4	-0.766834	0.246677	-3.10865	0.00187942	0.0441226	1458.13	2129.44	1380.07	2743	3154.68	2735.48	2636.45
ENSMAUG00000018481	ENSMAUG00000018481	protein_coding	Serf2	6064.98	3486.81	0.798633	0.256921	3.10848	0.00188051	0.0441226	6305.17	4595.18	7294.58	3950.76	3825.11	3000.04	3171.33
ENSMAUG00000008151	ENSMAUG00000008151	protein_coding		1270.31	122.753	3.37137	1.08539	3.10614	0.00189546	0.0443733	2741.15	130.951	938.82	169.163	206.286	30.6742	84.8874
ENSMAUG00000017952	ENSMAUG00000017952	protein_coding	Peak1	1249.12	907.164	0.461194	0.148489	3.10592	0.00189691	0.0443733	1399.16	1256.68	1091.52	939.016	878.752	819.438	991.452
ENSMAUG00000010177	ENSMAUG00000010177	protein_coding		1397.63	87.3823	3.99955	1.28808	3.10505	0.0019025	0.0444374	3122.65	61.7551	1008.49	96.3912	190	15.3371	47.8007
ENSMAUG00000000971	ENSMAUG00000000971	protein_coding	Serpinb12	58.9468	5.67675	3.37031	1.08566	3.1044	0.00190665	0.0444675	159.93	2.97615	13.9343	3.19176	8.82145	6.57303	4.12075
ENSMAUG00000011335	ENSMAUG00000011335	protein_coding	Mmp3	40.6354	8.71332	2.24344	0.722832	3.10368	0.0019113	0.0444849	65.2228	14.8808	41.8028	4.46846	8.14287	3.28652	18.9554
ENSMAUG00000019505	ENSMAUG00000019505	protein_coding	Ap2s1	757.059	483.747	0.646415	0.208336	3.10275	0.00191733	0.0444849	783.567	542.404	945.207	527.279	497.394	479.284	431.03
ENSMAUG00000012614	ENSMAUG00000012614	protein_coding		6574.59	2981.79	1.14071	0.367716	3.10215	0.00192119	0.0444849	8017.94	3171.09	8534.73	3567.75	3501.44	2550.34	2307.62
ENSMAUG00000020360	ENSMAUG00000020360	protein_coding		489.864	259.54	0.916814	0.295546	3.10211	0.0019215	0.0444849	526.25	290.175	653.168	301.302	288.393	226.77	221.696
ENSMAUG00000011079	ENSMAUG00000011079	protein_coding	Wdfy4	308.182	152.832	1.00976	0.325517	3.10201	0.00192215	0.0444849	493.192	134.671	296.683	143.629	137.75	174.185	155.764
ENSMAUG00000013578	ENSMAUG00000013578	protein_coding	Rpl18	14515.9	8669.02	0.743697	0.239776	3.10163	0.00192456	0.0444849	15062	12191.8	16293.8	10288.3	9653.38	7174.47	7559.92
ENSMAUG00000007236	ENSMAUG00000007236	protein_coding	Clcn4	536.83	824.086	-0.618618	0.199477	-3.1012	0.00192741	0.0444849	420.821	774.543	415.125	842.625	887.573	809.579	756.569
ENSMAUG00000009271	ENSMAUG00000009271	protein_coding	Arntl	283.844	456.082	-0.688339	0.221999	-3.10064	0.00193101	0.044502	358.279	279.014	214.239	517.065	413.251	509.958	384.054
ENSMAUG00000018071	ENSMAUG00000018071	protein_coding	Trappc2l	892.615	574.864	0.635089	0.204929	3.09907	0.00194128	0.0446247	927.415	676.33	1074.1	693.889	613.43	493.525	498.611
ENSMAUG00000008986	ENSMAUG00000008986	protein_coding	Dnaja4	1879.97	2869.31	-0.609793	0.196774	-3.09895	0.00194208	0.0446247	1346.45	2584.79	1708.69	3027.07	2722.43	2900.9	2826.83
ENSMAUG00000013005	ENSMAUG00000013005	protein_coding	Rbis	1184.93	766.496	0.628466	0.203044	3.09521	0.00196672	0.0450952	1134.7	1163.68	1256.41	949.229	946.609	585	585.146
ENSMAUG00000017930	ENSMAUG00000017930	protein_coding	Zfpm1	108.164	47.4057	1.18879	0.384207	3.09415	0.00197379	0.0450952	157.25	66.2194	101.023	32.556	49.5358	51.4888	56.0422
ENSMAUG00000000534	ENSMAUG00000000534	protein_coding		478.558	667.228	-0.480568	0.155325	-3.09396	0.00197503	0.0450952	481.577	526.779	427.317	584.092	677.216	730.154	677.451
ENSMAUG00000010445	ENSMAUG00000010445	protein_coding		409.868	248.5	0.722635	0.233626	3.09313	0.00198059	0.0450952	390.443	368.299	470.862	298.749	295.858	193.357	206.037
ENSMAUG00000008896	ENSMAUG00000008896	protein_coding	Igfbp7	3688.43	2658.88	0.472679	0.152829	3.09285	0.00198241	0.0450952	3354.06	2977.64	4733.58	2765.34	2706.15	2445.17	2718.87
ENSMAUG00000003227	ENSMAUG00000003227	protein_coding	Grap	56.8392	30.3071	0.909124	0.293968	3.0926	0.00198412	0.0450952	65.2228	37.9459	67.3489	26.8108	33.2501	30.6742	30.4935
ENSMAUG00000001921	ENSMAUG00000001921	snoRNA		40.375	14.2396	1.50557	0.486846	3.0925	0.00198481	0.0450952	60.7555	29.0175	31.3521	15.9588	14.9286	8.76404	17.3071
ENSMAUG00000015623	ENSMAUG00000015623	protein_coding	Socs1	60.6538	22.9163	1.4086	0.455569	3.09197	0.00198833	0.0450952	75.9444	20.089	85.9279	22.9807	16.2857	23.5534	28.8452
ENSMAUG00000015761	ENSMAUG00000015761	protein_coding	Ddt	515.114	314.104	0.712851	0.230553	3.09192	0.00198864	0.0450952	577.177	384.668	583.497	354.285	331.144	317.149	253.838
ENSMAUG00000010215	ENSMAUG00000010215	protein_coding	Synpo	514.843	275.988	0.899281	0.291092	3.08934	0.00200605	0.0454006	651.335	381.691	511.503	274.491	225.965	287.022	316.473
ENSMAUG00000008465	ENSMAUG00000008465	protein_coding	Folr2	1068.43	471.169	1.18142	0.382455	3.08905	0.00200795	0.0454006	1107	296.127	1802.16	512.597	413.251	515.435	443.392
ENSMAUG00000020638	ENSMAUG00000020638	protein_coding	Cyb5d1	850.021	1121.86	-0.399108	0.129243	-3.08803	0.00201486	0.0454426	739.788	890.613	919.661	1100.52	1091.15	1171.64	1124.14
ENSMAUG00000012476	ENSMAUG00000012476	protein_coding	Cst3	7107.52	4440.24	0.678819	0.219843	3.08775	0.0020168	0.0454426	6220.29	6746.94	8355.33	4373.35	4319.79	4305.88	4761.94
ENSMAUG00000003972	ENSMAUG00000003972	protein_coding		55.938	24.9171	1.17118	0.379333	3.08749	0.00201857	0.0454426	46.4601	47.6184	73.7354	26.1724	27.1429	24.1011	22.252
ENSMAUG00000016611	ENSMAUG00000016611	protein_coding	Rps16	17651.2	10398.2	0.763453	0.247309	3.08704	0.00202161	0.0454452	19260.4	12360	21333.3	11735.5	11609	8510.98	9737.33
ENSMAUG00000018687	ENSMAUG00000018687	protein_coding	Pde1a	253.008	156.156	0.696012	0.225595	3.08523	0.00203395	0.0456135	300.204	206.843	251.978	152.566	198.822	124.888	148.347
ENSMAUG00000003464	ENSMAUG00000003464	snoRNA	Gm25835	107.531	37.4557	1.52103	0.493027	3.08508	0.00203496	0.0456135	199.242	46.1303	77.219	50.4298	33.2501	20.8146	45.3282
ENSMAUG00000013068	ENSMAUG00000013068	protein_coding	Arhgap9	65.7059	37.9595	0.775579	0.251633	3.08218	0.00205489	0.0459171	83.0921	56.5469	57.4788	47.8764	37.3215	37.7949	28.8452
ENSMAUG00000015306	ENSMAUG00000015306	protein_coding	Yipf4	1114.96	1510.36	-0.437441	0.141928	-3.08213	0.00205527	0.0459171	1017.65	1200.88	1126.35	1392.25	1547.15	1540.28	1561.76
ENSMAUG00000016524	ENSMAUG00000016524	protein_coding	Dnase1	1964.57	226.275	3.11807	1.01176	3.08183	0.00205735	0.0459171	4044.71	1703.85	145.148	64.4736	456.001	171.994	212.631
ENSMAUG00000018753	ENSMAUG00000018753	protein_coding		702.122	445.589	0.655742	0.213289	3.07442	0.00210912	0.047005	723.705	677.818	704.841	462.167	477.037	432.725	410.427
ENSMAUG00000015791	ENSMAUG00000015791	protein_coding	Ccr2	72.6455	27.5418	1.40431	0.457103	3.07221	0.00212484	0.0471134	58.9686	60.2671	98.701	33.1943	23.75	23.5534	29.6694
ENSMAUG00000000651	ENSMAUG00000000651	protein_coding	Adgre1	139.41	87.5721	0.665789	0.21674	3.07183	0.00212749	0.0471134	176.012	93.0047	149.213	96.3912	85.5002	90.927	77.4701
ENSMAUG00000014335	ENSMAUG00000014335	protein_coding	Wfdc1	448.116	243.305	0.88228	0.287236	3.07162	0.00212898	0.0471134	480.683	331.841	531.824	231.722	249.036	213.076	279.387
ENSMAUG00000009824	ENSMAUG00000009824	pseudogene		3.3933	22.9854	-2.73223	0.889544	-3.07149	0.00212991	0.0471134	0	6.69634	3.48356	12.767	48.1787	15.3371	15.6588
ENSMAUG00000006546	ENSMAUG00000006546	protein_coding	Tpd52l1	504.669	331.515	0.605148	0.197039	3.07121	0.00213195	0.0471134	592.366	458.327	463.314	335.773	344.036	319.888	326.363
ENSMAUG00000015069	ENSMAUG00000015069	protein_coding	Ext1	811.223	596.524	0.444523	0.14474	3.07118	0.00213216	0.0471134	874.7	711.3	847.667	591.114	527.251	564.733	703
ENSMAUG00000013683	ENSMAUG00000013683	protein_coding	Fgf7	192.714	122.527	0.654684	0.213222	3.07044	0.00213745	0.0471633	167.971	170.385	239.785	130.224	124.857	132.008	103.019
ENSMAUG00000014482	ENSMAUG00000014482	protein_coding	Gbp2	631.144	184.671	1.77338	0.577699	3.06973	0.00214251	0.047208	583.431	349.698	960.302	185.122	207.643	162.135	183.785
ENSMAUG00000005028	ENSMAUG00000005028	protein_coding	Vcl	4916.77	3598.65	0.450381	0.146804	3.0679	0.00215566	0.0474305	4890.82	4444.88	5414.62	3876.07	3398.29	3450.29	3669.94
ENSMAUG00000004880	ENSMAUG00000004880	snoRNA		729.546	373.278	0.966374	0.315141	3.06648	0.00216593	0.0475892	832.708	659.218	696.713	494.723	447.858	269.494	281.035
ENSMAUG00000002181	ENSMAUG00000002181	protein_coding	Boc	1296.39	702.227	0.884689	0.288693	3.06447	0.00218057	0.0478132	1599.3	626.48	1663.4	667.078	595.787	736.727	809.315
ENSMAUG00000009823	ENSMAUG00000009823	protein_coding	Esyt1	486.667	301.083	0.694176	0.226541	3.06424	0.00218227	0.0478132	525.356	337.793	596.85	265.554	253.786	318.244	366.747
ENSMAUG00000017862	ENSMAUG00000017862	protein_coding	Slc30a9	2555.87	3422.4	-0.421297	0.137573	-3.06236	0.00219602	0.0479922	2508.84	2770.8	2387.98	3577.32	3580.15	3255.29	3276.82
ENSMAUG00000013650	ENSMAUG00000013650	protein_coding	Trmt112	1113.79	680.401	0.711085	0.232211	3.06224	0.00219685	0.0479922	1058.75	897.31	1385.3	796.025	785.787	628.82	510.973
ENSMAUG00000009488	ENSMAUG00000009488	protein_coding	Tmem265	220.382	136.066	0.692735	0.226247	3.06186	0.00219969	0.0479922	278.761	144.343	238.043	143.629	149.965	136.938	113.733
ENSMAUG00000012848	ENSMAUG00000012848	protein_coding		34.9156	12.3709	1.49179	0.487345	3.06105	0.00220563	0.0480543	43.7797	23.8092	37.158	14.0437	7.4643	14.7893	13.1864
ENSMAUG00000011339	ENSMAUG00000011339	protein_coding	Sult1a1	3219.41	2189.04	0.556301	0.181832	3.05942	0.00221769	0.0482196	3604.23	2337.02	3716.96	2481.27	2514.79	2129.11	1630.99
ENSMAUG00000000078	ENSMAUG00000000078	protein_coding	Rad21	2909.55	3831.77	-0.39721	0.129859	-3.05877	0.00222244	0.0482196	2755.44	3296.09	2677.12	3644.99	3850.9	3806.88	4024.32
ENSMAUG00000018586	ENSMAUG00000018586	protein_coding	Polr2f	708.067	377.391	0.907802	0.296787	3.05876	0.00222252	0.0482196	738.001	508.922	877.277	395.14	384.072	396.573	333.781
ENSMAUG00000019576	ENSMAUG00000019576	protein_coding	Rad9b	0	7.48578	-5.80348	1.89794	-3.05778	0.00222983		0	0	0	8.29858	2.71429	8.21629	10.7139
ENSMAUG00000009046	ENSMAUG00000009046	protein_coding	Slc1a1	172.74	270.233	-0.646013	0.211552	-3.05368	0.0022605	0.0489753	129.552	252.229	136.44	255.341	285.001	285.927	254.662
ENSMAUG00000021192	ENSMAUG00000021192	protein_coding	Csnk2b	1110.09	683.738	0.699219	0.229075	3.05235	0.00227056	0.0491249	1298.2	732.133	1299.95	628.138	665.68	725.772	715.362
ENSMAUG00000020555	ENSMAUG00000020555	pseudogene		15.6315	64.5049	-2.04609	0.670555	-3.05134	0.00227821	0.049222	4.46732	37.2019	5.22534	60.6434	99.7502	56.4185	41.2075
ENSMAUG00000008355	ENSMAUG00000008355	protein_coding		526.908	363.322	0.535623	0.175704	3.04844	0.00230032	0.0496308	531.611	436.006	613.107	412.375	392.894	370.281	277.738
ENSMAUG00000011477	ENSMAUG00000011477	protein_coding	Myl9	3081.11	1613.58	0.933258	0.306308	3.0468	0.00231294	0.0496838	2962.72	1997	4283.62	1851.22	1450.11	1674.48	1478.52
ENSMAUG00000017842	ENSMAUG00000017842	protein_coding	Bmper	376.564	223.571	0.752848	0.247132	3.04634	0.00231645	0.0496838	354.705	284.967	490.021	209.379	215.108	257.992	211.806
ENSMAUG00000012419	ENSMAUG00000012419	protein_coding	Sbspon	141.486	86.9031	0.707954	0.232402	3.04625	0.00231717	0.0496838	132.233	119.79	172.436	102.136	68.5358	82.1629	94.7772
ENSMAUG00000020112	ENSMAUG00000020112	protein_coding	Pstpip1	211.152	138.09	0.608794	0.199861	3.04608	0.00231843	0.0496838	261.785	174.849	196.821	157.035	136.393	130.365	128.567
ENSMAUG00000020028	ENSMAUG00000020028	protein_coding	Mfap5	81.3757	26.256	1.62946	0.534945	3.04604	0.00231875	0.0496838	91.1332	35.7138	117.28	26.8108	20.3572	35.6039	22.252
ENSMAUG00000017432	ENSMAUG00000017432	protein_coding	Slco2a1	213.768	105.549	1.02012	0.33498	3.04532	0.00232436	0.0497355	263.572	96.7249	281.007	111.073	76.0001	100.787	134.336
ENSMAUG00000017061	ENSMAUG00000017061	protein_coding		80.5938	38.8452	1.06254	0.349024	3.0443	0.00233219	0.0498345	82.1986	49.8505	109.732	26.8108	35.2858	38.8904	54.3939
ENSMAUG00000006662	ENSMAUG00000006662	protein_coding		47.4667	102.197	-1.10981	0.364807	-3.04218	0.00234873	0.0499851	47.3535	52.0827	42.9639	74.0488	112.643	138.034	84.0633
ENSMAUG00000008580	ENSMAUG00000008580	protein_coding	Sgpl1	7571.89	10816.9	-0.51462	0.169178	-3.04189	0.00235102	0.0499851	7277.26	8393.49	7044.93	10165.1	9951.95	12930.3	10220.3
ENSMAUG00000005056	ENSMAUG00000005056	protein_coding	Cox7c	4280.3	2072.3	1.0465	0.344046	3.04175	0.00235209	0.0499851	4387.8	2789.4	5663.69	2289.13	2243.36	1983.96	1772.75
ENSMAUG00000010977	ENSMAUG00000010977	protein_coding		323.212	217.121	0.574108	0.18876	3.04147	0.0023543	0.0499851	324.327	247.021	398.287	282.79	222.572	196.643	166.478
ENSMAUG00000013535	ENSMAUG00000013535	protein_coding	Tmco3	598.665	905.346	-0.596062	0.195987	-3.04133	0.00235535	0.0499851	442.264	823.65	530.082	882.841	778.323	946.517	1013.7
ENSMAUG00000002084	ENSMAUG00000002084	protein_coding	Nid1	7296.17	4678.95	0.641077	0.210838	3.04061	0.00236096	0.0499851	7159.32	6668.81	8060.38	4536.13	4547.12	4153.61	5478.95
ENSMAUG00000016915	ENSMAUG00000016915	protein_coding		370.327	184.624	1.00465	0.330421	3.04052	0.00236173	0.0499851	510.167	131.695	469.12	165.333	145.215	198.834	229.114
ENSMAUG00000009027	ENSMAUG00000009027	protein_coding	Yy1	92.9768	149.391	-0.681103	0.22408	-3.03955	0.00236934	0.050078	93.8136	78.868	106.249	144.906	110.607	169.803	172.247
ENSMAUG00000007678	ENSMAUG00000007678	protein_coding	Epha5	467.874	833.673	-0.833089	0.274213	-3.03811	0.00238066	0.0502491	383.296	563.981	456.347	734.105	840.073	942.135	818.381
ENSMAUG00000013673	ENSMAUG00000013673	protein_coding	Pfkfb2	951.592	1405.54	-0.562968	0.185372	-3.03697	0.00238968	0.0503711	880.061	1102.66	872.052	1390.33	1471.15	1498.1	1262.6
ENSMAUG00000011465	ENSMAUG00000011465	protein_coding	Tmem132a	362.948	565.84	-0.640157	0.211161	-3.0316	0.00243261	0.0512065	399.378	313.24	376.225	471.104	514.358	564.185	713.714
ENSMAUG00000004413	ENSMAUG00000004413	protein_coding	Epha4	989.176	585.342	0.757103	0.250004	3.02837	0.00245879	0.0515063	888.996	1363.82	714.711	573.878	744.394	430.534	592.564
ENSMAUG00000014008	ENSMAUG00000014008	protein_coding		358.777	217.968	0.720223	0.237843	3.02814	0.00246064	0.0515063	396.698	326.633	353.001	164.695	225.965	209.242	271.969
ENSMAUG00000010711	ENSMAUG00000010711	protein_coding	Podnl1	228.035	86.0227	1.40515	0.464059	3.02795	0.00246215	0.0515063	329.688	98.957	255.461	91.2843	84.143	93.6657	74.9976
ENSMAUG00000010273	ENSMAUG00000010273	protein_coding	Scamp3	310.265	190.24	0.70581	0.233141	3.0274	0.00246671	0.0515063	359.172	231.396	340.228	204.273	171	184.593	201.093
ENSMAUG00000019339	ENSMAUG00000019339	protein_coding		33.9423	13.8512	1.28295	0.423796	3.02729	0.00246756	0.0515063	47.3535	31.2496	23.2238	10.852	14.9286	14.7893	14.8347
ENSMAUG00000010911	ENSMAUG00000010911	protein_coding	Igtp	1117.73	441.377	1.34082	0.44293	3.02717	0.00246858	0.0515063	1010.51	665.914	1676.76	480.679	475.001	369.733	440.096
ENSMAUG00000011894	ENSMAUG00000011894	protein_coding	Akr1b8	7.40298	0	5.92879	1.95864	3.02699	0.00247003	0.0515063	0	5.9523	16.2566	0	0	0	0
ENSMAUG00000004168	ENSMAUG00000004168	protein_coding		103.979	65.8563	0.65787	0.217494	3.02478	0.00248817	0.051756	109.003	83.3322	119.602	80.4324	73.2859	58.6095	51.0973
ENSMAUG00000006973	ENSMAUG00000006973	misc_RNA	Telomerase-vert	235.892	112.915	1.0635	0.351602	3.02472	0.00248865	0.051756	276.08	162.2	269.396	133.416	114.679	89.8314	113.733
ENSMAUG00000014155	ENSMAUG00000014155	protein_coding	Fcf1	596.348	408.55	0.546183	0.180624	3.02386	0.00249574	0.0518342	570.923	520.827	697.293	502.383	445.822	348.918	337.077
ENSMAUG00000000033	ENSMAUG00000000033	protein_coding	ND6	5382.81	10510.4	-0.965401	0.319383	-3.02271	0.00250524	0.0519621	3790.96	8999.88	3357.57	9893.82	12350	10064.4	9733.21
ENSMAUG00000018419	ENSMAUG00000018419	protein_coding	Atp5j2	7132.37	3835.97	0.894797	0.296138	3.02156	0.00251479	0.0520906	7577.46	4365.27	9454.39	4446.12	4368.65	3519.31	3009.79
ENSMAUG00000010027	ENSMAUG00000010027	protein_coding	Lama2	1844.84	835.381	1.14301	0.378556	3.01938	0.00253292	0.0523964	2160.39	1380.93	1993.18	962.635	777.644	741.657	859.588
ENSMAUG00000021743	ENSMAUG00000021743	protein_coding	Ago4	789.912	1139.71	-0.529318	0.175353	-3.01858	0.00253962	0.0524652	786.248	846.715	736.774	1168.82	1050.43	1222.04	1117.55
ENSMAUG00000007377	ENSMAUG00000007377	protein_coding	Robo4	74.7697	28.3258	1.39877	0.463917	3.01514	0.00256862	0.0529682	123.298	29.0175	71.9936	33.1943	25.7858	23.0056	31.3177
ENSMAUG00000015133	ENSMAUG00000015133	protein_coding	Fcer1g	513.349	217.501	1.23958	0.411153	3.01488	0.00257078	0.0529682	513.741	334.817	691.487	238.105	195.429	196.643	239.828
ENSMAUG00000013990	ENSMAUG00000013990	protein_coding		48.7348	77.7274	-0.667081	0.221309	-3.01425	0.00257613	0.0530084	38.4189	62.4992	45.2863	77.8789	78.0359	71.7556	83.2391
ENSMAUG00000012094	ENSMAUG00000012094	protein_coding	Mt4	144.956	2.88393	5.65226	1.87648	3.01215	0.00259402	0.053185	362.746	11.1606	60.9624	0	11.5357	0	0
ENSMAUG00000009804	ENSMAUG00000009804	pseudogene		183.2	109.207	0.746547	0.24785	3.01209	0.00259457	0.053185	170.651	181.545	197.402	148.736	122.143	82.7107	83.2391
ENSMAUG00000007401	ENSMAUG00000007401	misc_RNA	7SK	150.035	71.5772	1.06883	0.354853	3.01204	0.00259498	0.053185	183.16	89.2845	177.662	82.3474	65.143	61.3483	77.4701
ENSMAUG00000016277	ENSMAUG00000016277	protein_coding	Ppib	8558.9	6745.97	0.343611	0.114149	3.0102	0.00261077	0.0534383	7449.7	9048.99	9178.03	7256.79	7511.12	5766.19	6449.79
ENSMAUG00000011498	ENSMAUG00000011498	protein_coding	Osbp	1574.7	2051.97	-0.382387	0.127093	-3.00871	0.00262362	0.0535306	1641.29	1587.78	1495.03	1868.46	1954.29	2293.44	2091.69
ENSMAUG00000003740	ENSMAUG00000003740	protein_coding	Spag1	175.622	303.678	-0.791334	0.263039	-3.00843	0.002626	0.0535306	166.184	212.051	148.632	273.215	214.429	393.286	333.781
ENSMAUG00000017029	ENSMAUG00000017029	protein_coding	Otud7b	437.039	576.759	-0.401019	0.133311	-3.00814	0.0026285	0.0535306	454.773	465.024	391.32	554.09	460.072	608.006	684.868
ENSMAUG00000019863	ENSMAUG00000019863	protein_coding	Ilk	2755.92	2210.67	0.318593	0.105924	3.00776	0.00263184	0.0535306	2750.97	2331.07	3185.72	2375.95	2295.61	2033.26	2137.84
ENSMAUG00000014342	ENSMAUG00000014342	protein_coding	Entpd5	819.757	1381.49	-0.752253	0.250111	-3.00768	0.00263248	0.0535306	540.545	927.071	991.654	1300.32	1194.97	1786.22	1244.47
ENSMAUG00000012771	ENSMAUG00000012771	protein_coding	Ttc9	1854	2873.58	-0.63213	0.21034	-3.00528	0.00265338	0.0537754	1699.37	1987.33	1875.32	2805.56	2787.58	3047.15	2854.03
ENSMAUG00000018062	ENSMAUG00000018062	protein_coding	Mrps14	1041.11	714.863	0.542513	0.180525	3.0052	0.00265403	0.0537754	965.834	856.388	1301.11	843.901	804.787	687.43	523.335
ENSMAUG00000001705	ENSMAUG00000001705	protein_coding	Tyro3	1378.12	2387.25	-0.792435	0.263731	-3.00471	0.0026583	0.0537754	1332.15	1055.79	1746.43	2307	2154.47	2849.96	2237.57
ENSMAUG00000018261	ENSMAUG00000018261	protein_coding		488.428	221.539	1.14084	0.379682	3.00471	0.00265835	0.0537754	486.044	421.869	557.37	227.253	230.715	209.789	218.4
ENSMAUG00000015500	ENSMAUG00000015500	protein_coding	Mdm1	801.977	1304.57	-0.702036	0.233763	-3.00319	0.00267165	0.0539743	664.737	1038.68	702.519	1227.55	1245.18	1511.8	1233.75
ENSMAUG00000012031	ENSMAUG00000012031	protein_coding	Rps3	27246.1	19042.1	0.516879	0.17218	3.00196	0.00268247	0.0540312	26734.2	24470.7	30533.4	21735.9	21278.7	15378.7	17775.3
ENSMAUG00000006717	ENSMAUG00000006717	protein_coding		100.501	60.5489	0.738237	0.245936	3.00174	0.00268443	0.0540312	89.3463	104.165	107.99	67.6653	73.2859	41.0815	60.1629
ENSMAUG00000016436	ENSMAUG00000016436	protein_coding	Rbms3	229.394	118.422	0.95294	0.317474	3.00164	0.00268532	0.0540312	268.932	209.075	210.175	127.67	118.072	111.742	116.205
ENSMAUG00000016977	ENSMAUG00000016977	protein_coding	Atl1	472.196	771.444	-0.707727	0.235807	-3.00129	0.00268836	0.0540312	414.567	480.648	521.373	812.622	762.037	838.609	672.506
ENSMAUG00000010369	ENSMAUG00000010369	pseudogene		13.499	47.4111	-1.81708	0.605527	-3.00083	0.00269247	0.054044	6.25424	29.0175	5.22534	50.4298	61.0715	49.2977	28.8452
ENSMAUG00000011717	ENSMAUG00000011717	protein_coding	Arhgap45	167.615	84.6121	0.98557	0.32858	2.99948	0.00270438	0.054109	262.678	86.3084	153.857	60.6434	73.9644	89.2837	114.557
ENSMAUG00000010284	ENSMAUG00000010284	pseudogene		3.06072	16.704	-2.43181	0.810781	-2.99935	0.00270559	0.054109	0	7.44038	1.74178	14.0437	29.1786	10.4073	13.1864
ENSMAUG00000007748	ENSMAUG00000007748	protein_coding	Lyg1	139.475	63.9806	1.12122	0.373829	2.99928	0.00270615	0.054109	220.685	49.1065	148.632	74.6872	58.3573	63.5393	59.3388
ENSMAUG00000016341	ENSMAUG00000016341	protein_coding		4546.37	2050.68	1.14867	0.383171	2.99781	0.0027193	0.0542549	6259.6	3288.65	4090.86	2351.69	1344.25	1591.77	2915.02
ENSMAUG00000000361	ENSMAUG00000000361	protein_coding	Timp3	4591.31	3040.64	0.594767	0.198419	2.99753	0.00272173	0.0542549	4723.74	4003.67	5046.52	3217.29	3149.93	2262.22	3533.13
ENSMAUG00000011020	ENSMAUG00000011020	protein_coding	Rpl5	19545.8	14717.3	0.409367	0.136589	2.99708	0.00272578	0.0542549	17848.7	21610.6	19178.2	17293.6	17146.9	11614	12814.7
ENSMAUG00000019936	ENSMAUG00000019936	protein_coding	Tmem256	700.626	388.146	0.851909	0.284263	2.9969	0.00272739	0.0542549	790.715	450.143	861.021	435.356	458.715	352.753	305.76
ENSMAUG00000007971	ENSMAUG00000007971	protein_coding	Dcaf8	2063.44	2493.73	-0.273024	0.0911438	-2.99553	0.0027397	0.0544301	2067.47	1979.88	2142.97	2265.51	2322.08	2726.17	2661.18
ENSMAUG00000015784	ENSMAUG00000015784	protein_coding	Olfr308	17.3115	55.5	-1.69221	0.564991	-2.99511	0.00274348	0.0544356	18.7627	26.7854	6.38653	48.5148	53.6072	56.4185	63.4595
ENSMAUG00000009696	ENSMAUG00000009696	protein_coding	Cox20	712.608	471.571	0.595625	0.199014	2.99287	0.00276364	0.054712	664.737	595.23	877.858	549.621	552.358	451.348	332.956
ENSMAUG00000013644	ENSMAUG00000013644	protein_coding		4041.87	2681.25	0.592139	0.197855	2.99279	0.00276444	0.054712	4141.2	3037.16	4947.24	3197.51	3065.11	2362.46	2099.93
ENSMAUG00000015543	ENSMAUG00000015543	protein_coding		11997.2	9060.75	0.405016	0.135443	2.9903	0.00278706	0.0550759	11649.9	10842.9	13498.8	10442.2	10557.9	7881.61	7361.3
ENSMAUG00000011953	ENSMAUG00000011953	protein_coding		843.912	49.2265	4.09979	1.37121	2.98992	0.00279053	0.0550759	1850.36	49.1065	632.267	55.5366	97.7145	8.21629	35.4384
ENSMAUG00000020484	ENSMAUG00000020484	protein_coding		1862.23	2562.1	-0.460445	0.154016	-2.9896	0.00279345	0.0550759	1672.56	2374.97	1539.15	2441.06	2765.18	2500.49	2541.68
ENSMAUG00000011147	ENSMAUG00000011147	protein_coding		649.529	386.139	0.750773	0.251248	2.98818	0.00280644	0.055262	654.909	470.976	822.701	444.931	458.037	317.697	323.891
ENSMAUG00000019861	ENSMAUG00000019861	protein_coding	Vps28	2179.56	1537.44	0.503597	0.168579	2.9873	0.00281451	0.0553509	2253.31	1694.17	2591.19	1795.68	1606.86	1412.11	1335.12
ENSMAUG00000018463	ENSMAUG00000018463	protein_coding	Runx1t1	346.162	213.181	0.701715	0.23494	2.98678	0.0028193	0.055375	343.983	370.531	323.971	162.78	225.965	184.593	279.387
ENSMAUG00000005378	ENSMAUG00000005378	snoRNA	SNORD22	481.181	243.407	0.982328	0.329036	2.98548	0.00283137	0.0555067	661.163	331.841	450.541	353.009	208.322	195.548	216.751
ENSMAUG00000020009	ENSMAUG00000020009	protein_coding	Pttg1	256.178	149.906	0.772726	0.25887	2.98499	0.00283583	0.0555067	312.712	185.265	270.557	183.845	151.322	121.053	143.402
ENSMAUG00000008869	ENSMAUG00000008869	protein_coding	H13	1916.35	1380.11	0.473399	0.158598	2.9849	0.00283671	0.0555067	2205.96	1729.89	1813.19	1280.53	1318.47	1398.41	1523.03
ENSMAUG00000010216	ENSMAUG00000010216	protein_coding	Sh2d2a	6.52197	0	5.72669	1.91941	2.98357	0.00284909	0.0556468	16.0823	0	3.48356	0	0	0	0
ENSMAUG00000011312	ENSMAUG00000011312	protein_coding	Glrx	772.493	436.929	0.822736	0.275793	2.98317	0.00285279	0.0556468	771.952	636.896	908.629	448.123	494.68	359.874	445.041
ENSMAUG00000015568	ENSMAUG00000015568	protein_coding	Arhgdib	438.914	303.366	0.535288	0.179448	2.98298	0.0028546	0.0556468	418.141	377.227	521.373	258.533	305.358	311.671	337.901
ENSMAUG00000016664	ENSMAUG00000016664	protein_coding	Ddx60	943.668	307.216	1.61874	0.542939	2.98143	0.00286902	0.055858	1532.29	528.267	770.448	314.069	282.286	322.626	309.88
ENSMAUG00000021804	ENSMAUG00000021804	protein_coding	Lamtor4	831.667	485.714	0.776083	0.260509	2.9791	0.00289095	0.0562145	863.979	566.213	1064.81	516.427	503.501	486.952	435.975
ENSMAUG00000018544	ENSMAUG00000018544	protein_coding	Ppbp	172.859	75.8506	1.19168	0.400201	2.9777	0.00290418	0.0564012	156.356	97.469	264.751	107.881	73.9644	46.559	74.9976
ENSMAUG00000017956	ENSMAUG00000017956	protein_coding		45.1178	8.47905	2.4227	0.8139	2.97665	0.00291413	0.0564841	73.264	10.4165	51.6729	6.38352	17.6429	0	9.8898
ENSMAUG00000018495	ENSMAUG00000018495	protein_coding	Hcfc1	2318.89	1599.92	0.535365	0.179865	2.97649	0.00291571	0.0564841	2865.34	1778.25	2313.09	1405.01	1393.11	1700.22	1901.31
ENSMAUG00000020783	ENSMAUG00000020783	protein_coding	Kank4	192.445	95.5578	1.01197	0.340134	2.97522	0.00292779	0.0566476	243.022	84.0763	250.236	91.2843	76.6787	93.118	121.15
ENSMAUG00000011916	ENSMAUG00000011916	protein_coding	Atox1	5792.65	3112.34	0.896254	0.301447	2.97317	0.00294738	0.0569559	5728.89	3028.98	8620.08	3795.64	3120.76	3076.18	2456.79
ENSMAUG00000006315	ENSMAUG00000006315	protein_coding	2510002D24Rik	218.916	147.367	0.574828	0.193411	2.97205	0.00295819	0.057077	219.792	197.17	239.785	162.141	138.429	123.244	165.654
ENSMAUG00000009272	ENSMAUG00000009272	protein_coding	Ubqln1	3054.42	3772.73	-0.304984	0.102627	-2.97176	0.00296099	0.057077	3288.84	2962.76	2911.68	3617.54	3534.01	3914.24	4025.15
ENSMAUG00000009118	ENSMAUG00000009118	protein_coding	Plk2	949.599	643.18	0.562587	0.189378	2.97071	0.00297115	0.0572021	947.071	849.691	1052.04	644.097	768.823	554.874	604.926
ENSMAUG00000011798	ENSMAUG00000011798	protein_coding	Atp5e	5232.03	2847.68	0.877571	0.295762	2.96715	0.00300575	0.0577764	5386.69	3680.76	6628.64	3411.99	3128.9	2692.2	2157.62
ENSMAUG00000012468	ENSMAUG00000012468	protein_coding	Id2	941.247	594.514	0.663023	0.223475	2.96688	0.00300841	0.0577764	991.744	741.062	1090.94	619.201	589.001	590.477	579.377
ENSMAUG00000019271	ENSMAUG00000019271	protein_coding	Csf1	650.697	323.365	1.00837	0.340204	2.96401	0.0030366	0.0582459	877.381	420.381	654.329	297.472	306.715	355.492	333.781
ENSMAUG00000019194	ENSMAUG00000019194	protein_coding	Tspan4	286.186	159.018	0.848891	0.28657	2.96225	0.00305402	0.0585077	300.204	205.354	353.001	142.352	210.358	137.486	145.874
ENSMAUG00000020951	ENSMAUG00000020951	protein_coding	Grem1	231.445	137.332	0.756772	0.255614	2.96061	0.00307033	0.0587479	237.661	178.569	278.104	160.226	137.75	94.7612	156.588
ENSMAUG00000021093	ENSMAUG00000021093	protein_coding	Smim26	207.162	136.483	0.602726	0.203651	2.9596	0.00308039	0.058868	208.177	174.105	239.205	171.078	139.786	118.862	116.205
ENSMAUG00000005513	ENSMAUG00000005513	protein_coding	Zcchc14	2225.87	1592.28	0.483562	0.163454	2.9584	0.00309239	0.0590248	2485.61	1863.81	2328.18	1521.83	1532.9	1457.57	1856.81
ENSMAUG00000000925	ENSMAUG00000000925	protein_coding	Dsc1	355.224	41.466	3.09917	1.04834	2.95626	0.00311397	0.0593639	837.175	78.124	150.374	40.2162	67.1787	14.7893	43.6799
ENSMAUG00000002659	ENSMAUG00000002659	protein_coding	Tmprss4	110.882	62.0641	0.829787	0.280811	2.95497	0.00312701	0.0595395	158.143	78.124	96.3786	50.4298	70.5716	69.5646	57.6905
ENSMAUG00000016449	ENSMAUG00000016449	protein_coding	Olfr38	10.9167	28.4679	-1.41025	0.477441	-2.95376	0.00313929	0.059683	14.2954	12.6486	5.80594	28.0875	32.5715	26.8399	26.3728
ENSMAUG00000012860	ENSMAUG00000012860	protein_coding	Noc2l	567.093	473.926	0.256611	0.0868845	2.95347	0.00314222	0.059683	591.473	543.148	566.66	476.211	447.179	506.671	465.645
ENSMAUG00000000210	ENSMAUG00000000210	protein_coding	Slurp2	190.232	6.70373	4.82832	1.63549	2.95221	0.00315509	0.0598544	459.24	5.20827	106.249	8.29858	13.5715	0	4.9449
ENSMAUG00000014385	ENSMAUG00000014385	protein_coding		280.345	136.684	1.0359	0.351038	2.95096	0.00316789	0.0599672	348.451	204.61	287.975	102.136	118.75	167.612	158.237
ENSMAUG00000008831	ENSMAUG00000008831	processed_pseudogene		1884.95	1171.99	0.685734	0.232383	2.95088	0.00316875	0.0599672	1953.11	1553.55	2148.2	1260.11	1173.25	1070.31	1184.3
ENSMAUG00000000929	ENSMAUG00000000929	protein_coding	Havcr2	98.0143	57.4956	0.770708	0.261243	2.95016	0.00317606	0.0600325	111.683	84.8203	97.5398	52.9832	59.0358	53.6798	64.2837
ENSMAUG00000014651	ENSMAUG00000014651	protein_coding		582.423	784.651	-0.430862	0.146078	-2.94953	0.00318257	0.0600826	553.947	722.461	470.862	704.741	701.644	852.851	879.368
ENSMAUG00000014271	ENSMAUG00000014271	protein_coding	Flt4	403.617	156.302	1.3683	0.4641	2.94828	0.00319543	0.0602522	719.238	147.319	344.292	126.394	135.036	161.039	202.741
ENSMAUG00000008562	ENSMAUG00000008562	protein_coding	Sh3gl3	164.061	264.863	-0.694619	0.23566	-2.94754	0.00320311	0.0603239	176.012	178.569	137.601	254.702	342.679	270.042	192.027
ENSMAUG00000011943	ENSMAUG00000011943	protein_coding	Pak5	21.617	6.22704	1.78055	0.604205	2.94694	0.00320939	0.0603691	14.2954	37.2019	13.3537	5.10682	7.4643	8.21629	4.12075
ENSMAUG00000006509	ENSMAUG00000006509	protein_coding	Pomp	3745.48	2609.38	0.521667	0.177113	2.94539	0.00322546	0.0605982	3366.57	2959.78	4910.08	3162.4	2965.36	2232.09	2077.68
ENSMAUG00000000694	ENSMAUG00000000694	protein_coding	Grk5	1658.14	1107.95	0.581624	0.197685	2.94218	0.0032591	0.0611564	2041.56	1074.39	1858.48	1071.15	1087.75	1112.49	1160.4
ENSMAUG00000018037	ENSMAUG00000018037	protein_coding	Sash3	77.0019	37.0979	1.05653	0.359165	2.94162	0.00326495	0.0611923	77.7313	76.6359	76.6384	34.471	31.8929	36.6994	45.3282
ENSMAUG00000012206	ENSMAUG00000012206	protein_coding	Mrpl57	477.788	294.52	0.698187	0.237388	2.94113	0.00327023	0.0612174	477.109	348.954	607.301	317.899	278.215	319.888	262.08
ENSMAUG00000005778	ENSMAUG00000005778	protein_coding	Ift122	888.152	1163.77	-0.390057	0.132695	-2.9395	0.00328739	0.061436	827.347	978.41	858.698	1062.22	1002.93	1374.31	1215.62
ENSMAUG00000011839	ENSMAUG00000011839	protein_coding	Thbs2	3440.3	1917.84	0.843231	0.286884	2.93928	0.0032898	0.061436	3186.09	2409.94	4724.87	1960.38	1802.29	1867.29	2041.42
ENSMAUG00000019907	ENSMAUG00000019907	protein_coding	Npr2	494.631	234.947	1.07523	0.365876	2.93878	0.00329506	0.0614603	545.013	386.156	552.725	227.253	210.358	180.758	321.418
ENSMAUG00000005066	ENSMAUG00000005066	protein_coding	Golm2	607.058	801.522	-0.400723	0.136406	-2.93772	0.00330639	0.0615389	518.209	724.693	578.271	829.219	795.966	835.871	745.031
ENSMAUG00000004141	ENSMAUG00000004141	protein_coding	Nxt1	428.459	289.655	0.564905	0.192299	2.93764	0.00330718	0.0615389	416.354	366.811	502.214	347.902	354.894	246.489	209.334
ENSMAUG00000011417	ENSMAUG00000011417	protein_coding	Hsdl1	628.13	899.307	-0.517743	0.176285	-2.93696	0.00331446	0.0616006	535.184	787.192	562.015	891.778	894.359	933.371	877.719
ENSMAUG00000003893	ENSMAUG00000003893	snRNA	U6	57.3757	29.3627	0.963458	0.32809	2.93657	0.00331867	0.0616052	67.9032	35.7138	68.5101	37.6628	28.5001	27.3876	23.9003
ENSMAUG00000019406	ENSMAUG00000019406	protein_coding	Cdon	3431.76	2043.48	0.747908	0.254737	2.936	0.00332471	0.0616439	4126.01	2486.57	3682.71	2065.71	1834.18	2057.91	2216.14
ENSMAUG00000018684	ENSMAUG00000018684	protein_coding		1.01778e+06	199436	2.35143	0.801166	2.93501	0.00333534	0.0617674	1.83399e+06	1.04431e+06	175043	119050	393360	127030	158305
ENSMAUG00000017827	ENSMAUG00000017827	protein_coding	Fam83g	91.098	153.748	-0.761068	0.259428	-2.93364	0.00335015	0.0619678	109.896	75.1478	88.2503	134.692	118.072	219.649	142.578
ENSMAUG00000006072	ENSMAUG00000006072	misc_RNA	7SK	15.6273	4.26067	1.85913	0.633806	2.93327	0.0033541		25.017	9.67249	12.1925	4.46846	4.07144	4.38202	4.12075
ENSMAUG00000014847	ENSMAUG00000014847	protein_coding	Herc6	311.756	101.57	1.6183	0.55182	2.93265	0.00336081	0.0620912	335.942	130.207	469.12	95.7528	87.5359	115.028	107.964
ENSMAUG00000012115	ENSMAUG00000012115	protein_coding	Tmem38b	820.882	1120.64	-0.449167	0.153215	-2.93162	0.00337201	0.0622241	726.386	950.136	786.124	1099.24	1189.54	1192.46	1001.34
ENSMAUG00000018867	ENSMAUG00000018867	protein_coding	Rpl4	18607.4	14193.8	0.390654	0.133273	2.93124	0.00337612	0.0622261	17539.6	18882.2	19400.5	15986.2	15332.4	12042.9	13413.9
ENSMAUG00000008208	ENSMAUG00000008208	protein_coding		3513.56	1561.88	1.16965	0.399583	2.92719	0.00342041	0.0629679	4785.39	1228.41	4526.89	1420.33	1327.97	1736.38	1762.86
ENSMAUG00000000317	ENSMAUG00000000317	protein_coding		13509	7344.62	0.879178	0.300447	2.92624	0.00343091	0.0630866	14318.6	10481.3	15727.1	7863.86	7785.27	6499.09	7230.26
ENSMAUG00000017348	ENSMAUG00000017348	protein_coding		1320.98	766.79	0.784962	0.26835	2.92515	0.00344296	0.0632333	1255.32	1169.63	1537.99	919.227	825.144	617.317	705.472
ENSMAUG00000009783	ENSMAUG00000009783	protein_coding	Celf2	247.634	193.194	0.356071	0.121753	2.92453	0.00344972	0.0632828	263.572	249.997	229.335	189.591	180.5	195	207.686
ENSMAUG00000020943	ENSMAUG00000020943	protein_coding		4.43722	0.273876	3.73564	1.27756	2.92404	0.00345515	0.0633078	9.8281	0	3.48356	0	0	1.09551	0
ENSMAUG00000015879	ENSMAUG00000015879	protein_coding	Znhit3	532.934	377.793	0.496549	0.169926	2.92216	0.00347616	0.0635393	516.422	484.369	598.012	431.526	461.429	324.817	293.397
ENSMAUG00000013935	ENSMAUG00000013935	protein_coding	Pdzd2	1928.59	1105.13	0.803315	0.274912	2.92208	0.00347701	0.0635393	2425.75	1327.36	2032.66	1024.55	1013.79	1131.11	1251.06
ENSMAUG00000021168	ENSMAUG00000021168	protein_coding	Rtraf	4371.56	3236.97	0.43371	0.148439	2.92181	0.00348004	0.0635393	3942.85	4015.57	5156.25	3787.34	3852.94	2662.08	2645.52
ENSMAUG00000014082	ENSMAUG00000014082	protein_coding	Rps6ka5	1094.98	1703.15	-0.637238	0.218176	-2.92075	0.0034919	0.063633	924.734	1361.59	998.621	1622.05	1719.5	1790.6	1680.44
ENSMAUG00000020559	ENSMAUG00000020559	protein_coding	Myh11	1780.55	783.853	1.18361	0.405273	2.92052	0.0034945	0.063633	2763.48	805.049	1773.13	806.239	583.573	788.764	956.838
ENSMAUG00000020434	ENSMAUG00000020434	protein_coding	Dok2	62.1263	31.544	0.982748	0.336528	2.92026	0.00349744	0.063633	54.5013	50.5946	81.2831	26.8108	44.7858	29.0309	25.5486
ENSMAUG00000011552	ENSMAUG00000011552	protein_coding	Kcnj5	87.2826	241.274	-1.46922	0.503212	-2.91968	0.0035039	0.063676	74.1574	154.016	33.6744	201.719	261.251	287.022	215.103
ENSMAUG00000010604	ENSMAUG00000010604	protein_coding	Vps25	873.746	671.819	0.379511	0.130045	2.91831	0.00351935	0.0638821	880.061	766.359	974.817	648.566	654.144	718.652	665.913
ENSMAUG00000009901	ENSMAUG00000009901	protein_coding	Bola2	345.62	194.222	0.832222	0.285265	2.91736	0.00353006	0.0640019	343.983	233.628	459.25	217.678	174.393	199.382	185.434
ENSMAUG00000012698	ENSMAUG00000012698	protein_coding	Scara5	508.09	279.918	0.860846	0.295134	2.9168	0.0035364	0.0640422	561.988	281.246	681.037	289.173	231.393	285.927	313.177
ENSMAUG00000016681	ENSMAUG00000016681	protein_coding	Slc25a25	526.664	721.944	-0.454618	0.155906	-2.91596	0.00354593	0.0641368	521.783	469.488	588.722	651.757	724.037	825.463	686.517
ENSMAUG00000006607	ENSMAUG00000006607	protein_coding	Cdh13	258.174	128.642	1.00472	0.344601	2.91562	0.00354987	0.0641368	277.867	228.42	268.234	160.865	143.857	101.882	107.964
ENSMAUG00000009542	ENSMAUG00000009542	protein_coding	Adamts5	1056.57	667.166	0.663896	0.227834	2.91394	0.00356898	0.0644073	1101.64	808.769	1259.31	783.258	645.323	532.963	707.12
ENSMAUG00000018854	ENSMAUG00000018854	protein_coding	Nr1d1	1170.17	563.882	1.05308	0.361602	2.91225	0.00358841	0.0646828	1509.95	559.516	1441.03	515.788	551.68	655.66	532.401
ENSMAUG00000014109	ENSMAUG00000014109	protein_coding	Maco1	1271.71	1705.14	-0.423174	0.145348	-2.91145	0.00359758	0.064773	1154.35	1495.52	1165.25	1623.97	1776.5	1747.88	1672.2
ENSMAUG00000007985	ENSMAUG00000007985	protein_coding	Ier5	127.28	207.224	-0.702929	0.241539	-2.91021	0.00361188	0.0649553	128.659	113.838	139.343	176.185	185.929	255.801	210.982
ENSMAUG00000008806	ENSMAUG00000008806	protein_coding	Ciao2b	754.298	501.708	0.588769	0.202367	2.90941	0.00362109	0.0650459	789.821	523.803	949.271	529.194	528.608	485.857	463.172
ENSMAUG00000015796	ENSMAUG00000015796	protein_coding	Adar	971.232	588.989	0.721558	0.248147	2.90779	0.00363998	0.0653097	1236.55	564.725	1112.42	497.915	486.537	677.57	693.934
ENSMAUG00000019561	ENSMAUG00000019561	protein_coding	Zfp296	50.2275	18.476	1.43094	0.492541	2.90522	0.00366993	0.0657712	83.0921	27.5294	40.061	12.1287	19	26.2921	16.483
ENSMAUG00000020924	ENSMAUG00000020924	protein_coding	Tagln	4912	2974	0.724084	0.249332	2.9041	0.00368309	0.0659312	3998.25	2784.19	7953.56	2840.03	2683.76	3529.72	2842.49
ENSMAUG00000017536	ENSMAUG00000017536	protein_coding		405.843	207.194	0.970506	0.334575	2.90071	0.00372315	0.0664996	347.557	482.137	387.837	234.914	251.75	150.084	192.027
ENSMAUG00000002463	ENSMAUG00000002463	protein_coding	Reck	1859.69	1120.08	0.731798	0.252284	2.90069	0.0037234	0.0664996	1786.03	1889.86	1903.19	1193.72	1189.54	840.253	1256.83
ENSMAUG00000013049	ENSMAUG00000013049	protein_coding	Polr2j	1637.13	1107.83	0.56376	0.194388	2.90018	0.00372945	0.0665314	1534.97	1185.25	2191.16	1241.59	1281.15	1037.44	871.126
ENSMAUG00000019940	ENSMAUG00000019940	protein_coding		171.549	114	0.582594	0.201083	2.89728	0.00376419	0.0670741	222.472	135.415	156.76	116.18	104.5	126.531	108.788
ENSMAUG00000018202	ENSMAUG00000018202	protein_coding	Hey1	193.417	326.634	-0.752025	0.259623	-2.89661	0.00377223	0.0671406	145.635	202.378	232.238	331.943	298.572	287.022	388.999
ENSMAUG00000010149	ENSMAUG00000010149	protein_coding	Traf4	297.533	167.886	0.823236	0.284303	2.89563	0.00378393	0.0672019	432.436	202.378	257.784	134.054	152.679	201.025	183.785
ENSMAUG00000002933	ENSMAUG00000002933	protein_coding	Ly86	88.6272	45.6275	0.955943	0.330179	2.89522	0.00378888	0.0672019	104.535	68.4515	92.895	44.6846	52.2501	44.368	41.2075
ENSMAUG00000000757	ENSMAUG00000000757	protein_coding	Dbp	745.466	375.889	0.988062	0.341279	2.89517	0.00378955	0.0672019	835.388	444.191	956.819	330.666	441.072	367.542	364.274
ENSMAUG00000000781	ENSMAUG00000000781	protein_coding	Ccl5	38.5574	5.90656	2.71602	0.938212	2.89489	0.00379296	0.0672019	70.5836	9.67249	35.4162	0	10.1786	4.38202	9.06565
ENSMAUG00000010507	ENSMAUG00000010507	protein_coding	Gpr176	307.254	178.691	0.783862	0.270809	2.89452	0.00379743	0.0672045	295.736	183.033	442.993	230.445	165.572	153.919	164.83
ENSMAUG00000017055	ENSMAUG00000017055	protein_coding	Pclaf	100.749	52.9545	0.931196	0.321788	2.89382	0.00380589	0.0672713	70.5836	124.254	107.41	52.3449	67.8573	45.4635	46.1524
ENSMAUG00000010329	ENSMAUG00000010329	protein_coding	Crebbp	2653.24	1971.5	0.428179	0.147985	2.89339	0.00381105	0.0672713	3196.81	2366.78	2396.11	1911.86	1672	2036.54	2265.59
ENSMAUG00000010571	ENSMAUG00000010571	protein_coding	Gdpd3	302.706	143.069	1.08014	0.373367	2.89298	0.00381606	0.0672713	429.756	216.515	261.848	153.843	183.893	111.742	122.798
ENSMAUG00000014468	ENSMAUG00000014468	protein_coding	Sap130	589.778	391.07	0.591907	0.204615	2.89278	0.0038185	0.0672713	727.279	438.238	603.818	334.496	308.751	477.64	443.392
ENSMAUG00000008992	ENSMAUG00000008992	protein_coding		48.5661	3.98209	3.60542	1.24711	2.89103	0.00383987	0.0674839	110.789	2.97615	31.9327	3.83011	10.1786	1.09551	0.82415
ENSMAUG00000019498	ENSMAUG00000019498	protein_coding	Nedd8	2255.78	1589.03	0.505721	0.174929	2.891	0.00384013	0.0674839	2166.65	1826.61	2774.08	1849.94	1712.04	1428.54	1365.62
ENSMAUG00000002112	ENSMAUG00000002112	protein_coding		885.25	545.296	0.698989	0.241804	2.89072	0.00384358	0.0674839	1073.05	631.688	951.013	668.355	536.751	443.68	532.401
ENSMAUG00000002583	ENSMAUG00000002583	misc_RNA	7SK	10.5436	22.8449	-1.11547	0.386038	-2.88954	0.003858	0.0676061	8.04117	14.8808	8.70891	22.3423	21.0358	24.1011	23.9003
ENSMAUG00000006738	ENSMAUG00000006738	protein_coding	Lbp	426.642	231.551	0.882417	0.30543	2.8891	0.00386346	0.0676061	425.288	277.526	577.11	240.02	177.107	260.183	248.893
ENSMAUG00000021516	ENSMAUG00000021516	protein_coding	Nrros	101.636	59.4122	0.779983	0.269975	2.88909	0.00386358	0.0676061	116.15	55.8028	132.956	66.3886	57.6787	49.2977	64.2837
ENSMAUG00000018294	ENSMAUG00000018294	protein_coding		2386.74	1409.36	0.760126	0.263212	2.88788	0.00387845	0.06779	2345.34	1971.7	2843.17	1602.26	1544.43	1205.06	1285.67
ENSMAUG00000007994	ENSMAUG00000007994	protein_coding	Olfr711	27.7301	92.4012	-1.73798	0.602055	-2.88674	0.00389259	0.0679608	20.5497	44.6423	17.9984	77.2406	143.179	84.9017	64.2837
ENSMAUG00000000589	ENSMAUG00000000589	protein_coding	Cib1	1126.98	856.554	0.395528	0.137104	2.88489	0.00391556	0.0682853	1152.57	999.243	1229.12	970.295	879.43	841.348	735.141
ENSMAUG00000013340	ENSMAUG00000013340	protein_coding		116.606	59.8672	0.961339	0.333297	2.88434	0.00392241	0.068328	115.257	100.445	134.117	70.8571	58.3573	59.1573	51.0973
ENSMAUG00000012165	ENSMAUG00000012165	protein_coding	Arhgap15	100.978	40.3207	1.3258	0.459736	2.88382	0.00392881	0.068363	89.3463	97.469	116.119	44.6846	50.2144	31.7697	34.6143
ENSMAUG00000003238	ENSMAUG00000003238	protein_coding	Dhx32	553.811	711.389	-0.359591	0.124761	-2.88225	0.00394848	0.0686286	475.322	594.486	591.625	729.636	745.073	713.174	657.671
ENSMAUG00000021860	ENSMAUG00000021860	protein_coding	Obp2b	1.42555e+06	337679	2.0778	0.721195	2.88106	0.00396346	0.068812	2.63286e+06	1.42407e+06	219725	262411	615608	222001	250695
ENSMAUG00000017770	ENSMAUG00000017770	protein_coding	Fam117b	173.27	127.91	0.441022	0.153139	2.87989	0.00397814	0.06899	183.16	155.504	181.145	132.777	127.572	114.48	136.809
ENSMAUG00000001529	ENSMAUG00000001529	protein_coding	Ch25h	33.0358	14.9981	1.14834	0.398962	2.87833	0.00399789	0.0692135	37.5255	13.3927	48.1893	10.2136	13.5715	18.0758	18.1313
ENSMAUG00000009120	ENSMAUG00000009120	protein_coding	Stra6	211.652	111.466	0.924354	0.321161	2.87817	0.00399993	0.0692135	252.85	103.421	278.685	87.4542	94.3216	151.18	112.908
ENSMAUG00000010288	ENSMAUG00000010288	protein_coding	Polr2k	1373.99	953.569	0.527637	0.183486	2.87562	0.00403229	0.069667	1245.49	1023.8	1852.67	1152.86	1066.72	816.699	777.997
ENSMAUG00000010312	ENSMAUG00000010312	protein_coding	Cks2	271.758	177.667	0.611862	0.212798	2.87531	0.00403627	0.069667	265.359	275.294	274.621	211.933	223.929	149.536	125.271
ENSMAUG00000005554	ENSMAUG00000005554	protein_coding		1461.45	702.222	1.05726	0.367737	2.87505	0.00403957	0.069667	1475.11	1175.58	1733.65	839.433	697.573	734.536	537.346
ENSMAUG00000008013	ENSMAUG00000008013	protein_coding	Emc8	263.851	330.947	-0.322397	0.112153	-2.87462	0.00404517	0.0696862	238.555	270.83	282.169	300.664	336.572	346.18	340.374
ENSMAUG00000018486	ENSMAUG00000018486	protein_coding	Larp6	187.307	112.598	0.735831	0.256079	2.87345	0.00406014	0.0698667	201.923	142.855	217.142	116.818	103.143	108.455	121.974
ENSMAUG00000005135	ENSMAUG00000005135	protein_coding	Kctd4	32.1398	9.56821	1.73694	0.60457	2.87301	0.00406576	0.0698862	62.5424	14.1367	19.7402	8.93693	14.25	7.66854	7.41735
ENSMAUG00000021568	ENSMAUG00000021568	protein_coding	Fam136a	155.639	92.4559	0.752957	0.262152	2.87221	0.00407611	0.0699867	153.676	136.159	177.081	110.435	101.107	75.0421	83.2391
ENSMAUG00000017180	ENSMAUG00000017180	protein_coding	Clip3	634.832	354.133	0.841918	0.293226	2.87122	0.00408887	0.0701284	841.642	369.043	693.81	308.962	317.572	386.166	403.833
ENSMAUG00000022239	ENSMAUG00000022239	protein_coding	Afmid	45.0374	21.3954	1.07013	0.372772	2.87075	0.004095	0.0701562	52.7143	39.434	42.9639	17.8739	29.8572	19.7191	18.1313
ENSMAUG00000019800	ENSMAUG00000019800	protein_coding	Tns1	3129.3	1390.99	1.16967	0.407506	2.87032	0.00410054	0.0701606	4654.94	1456.08	3276.87	1249.89	1220.75	1515.08	1578.25
ENSMAUG00000011751	ENSMAUG00000011751	protein_coding	Cox14	2429.1	1586.83	0.614164	0.214025	2.86959	0.00411008	0.0701606	2713.45	1715.01	2858.84	1819.3	1841.65	1460.86	1225.51
ENSMAUG00000006285	ENSMAUG00000006285	protein_coding	Plcb2	162.555	102.414	0.665374	0.231888	2.86937	0.00411285	0.0701606	215.325	113.838	158.502	84.2625	111.965	98.0477	115.381
ENSMAUG00000019145	ENSMAUG00000019145	protein_coding		1673.41	933.337	0.842395	0.293585	2.86934	0.0041133	0.0701606	1779.78	1015.61	2224.84	1052.64	1077.57	842.444	760.69
ENSMAUG00000013448	ENSMAUG00000013448	protein_coding	Ndufb4	3039.23	1775.77	0.77521	0.270345	2.86748	0.00413751	0.0704964	3384.44	1979.14	3754.12	2161.46	2033.68	1596.7	1311.22
ENSMAUG00000003927	ENSMAUG00000003927	protein_coding	Hsh2d	50.3214	19.7358	1.34757	0.47002	2.86706	0.00414309	0.0705141	70.5836	22.3211	58.0594	13.4054	14.25	27.3876	23.9003
ENSMAUG00000020351	ENSMAUG00000020351	protein_coding		534.647	329.387	0.698887	0.244021	2.86405	0.00418265	0.0710276	551.267	462.792	589.883	415.567	369.822	258.539	273.618
ENSMAUG00000002917	ENSMAUG00000002917	protein_coding	Dcaf6	2328.02	2685.15	-0.205618	0.0718091	-2.8634	0.00419115	0.0710276	2180.05	2498.48	2305.54	2793.43	2723.79	2621.54	2601.84
ENSMAUG00000012850	ENSMAUG00000012850	protein_coding	Fam199x	181.473	253.169	-0.480442	0.167789	-2.86338	0.0041915	0.0710276	155.463	240.324	148.632	238.744	249.715	249.775	274.442
ENSMAUG00000016075	ENSMAUG00000016075	protein_coding	Senp2	792.136	1125.49	-0.507063	0.177097	-2.8632	0.00419392	0.0710276	741.574	921.863	712.969	1090.94	1110.15	1208.89	1092
ENSMAUG00000017342	ENSMAUG00000017342	protein_coding	Ndufs5	2590.07	1699.57	0.607926	0.212336	2.86303	0.00419609	0.0710276	2565.13	1879.44	3325.64	2068.9	1967.18	1459.21	1302.98
ENSMAUG00000008609	ENSMAUG00000008609	protein_coding	Atpaf1	555.661	684.339	-0.302841	0.105831	-2.86156	0.00421566	0.0712814	545.906	647.313	473.765	671.546	741.001	675.379	649.43
ENSMAUG00000010049	ENSMAUG00000010049	protein_coding	Prss23	2200.96	1542.66	0.512998	0.179335	2.86057	0.00422885	0.0714267	2084.45	2453.84	2064.59	1596.52	1726.29	1219.3	1628.52
ENSMAUG00000000504	ENSMAUG00000000504	protein_coding	Acin1	863.773	1068.75	-0.308417	0.107837	-2.86003	0.00423605	0.0714708	913.119	849.691	828.507	984.339	1054.5	1168.9	1067.27
ENSMAUG00000015225	ENSMAUG00000015225	protein_coding		696.393	417.597	0.73779	0.258145	2.85805	0.00426256	0.0717718	730.853	485.113	873.213	469.827	474.322	394.93	331.308
ENSMAUG00000020442	ENSMAUG00000020442	protein_coding	Card9	64.8285	31.8371	1.0209	0.357207	2.85801	0.00426312	0.0717718	79.5182	47.6184	67.3489	23.619	33.2501	39.9859	30.4935
ENSMAUG00000011526	ENSMAUG00000011526	protein_coding	Ipo8	1914.89	2325.99	-0.281367	0.0984951	-2.85666	0.00428122	0.0719083	2048.71	1950.12	1745.85	2146.78	2264.4	2481.32	2411.46
ENSMAUG00000006937	ENSMAUG00000006937	protein_coding	Uba2	1969.98	2387.76	-0.276555	0.0968187	-2.85642	0.00428451	0.0719083	1757.44	2098.93	2053.56	2280.83	2307.15	2413.95	2549.09
ENSMAUG00000002350	ENSMAUG00000002350	misc_RNA	Metazoa_SRP	144.692	43.1136	1.74672	0.611518	2.85637	0.0042851	0.0719083	208.177	61.0111	164.889	54.2599	42.7501	33.4129	42.0316
ENSMAUG00000019882	ENSMAUG00000019882	protein_coding	Pdzk1ip1	1084.31	617.436	0.812124	0.284544	2.85412	0.00431564	0.072286	1350.92	660.706	1241.31	745.595	726.073	527.486	470.589
ENSMAUG00000012592	ENSMAUG00000012592	protein_coding	Adam28	1911.25	3986.12	-1.0604	0.371555	-2.85396	0.00431776	0.072286	873.807	3398.02	1461.94	4074.6	4654.33	4167.85	3047.71
ENSMAUG00000005731	ENSMAUG00000005731	misc_RNA	7SK	59.4153	22.672	1.39398	0.488483	2.85368	0.00432155	0.072286	65.2228	33.4817	79.5414	31.9176	20.3572	15.3371	23.0762
ENSMAUG00000019587	ENSMAUG00000019587	protein_coding	Igf2	1498.09	733.043	1.03127	0.361452	2.85313	0.00432903	0.0723334	1728.85	515.618	2249.8	707.932	534.715	890.098	799.425
ENSMAUG00000017857	ENSMAUG00000017857	protein_coding	Sdk1	732.568	1086.27	-0.568825	0.199562	-2.85037	0.00436685	0.072887	813.945	645.825	737.935	930.079	799.359	1406.63	1209.03
ENSMAUG00000011131	ENSMAUG00000011131	protein_coding	Ms4a4a	215.928	96.2241	1.16842	0.410009	2.84975	0.00437539	0.0729513	195.668	152.528	299.586	109.158	88.893	77.2331	109.612
ENSMAUG00000017577	ENSMAUG00000017577	protein_coding	Traf3ip1	540.455	864.449	-0.677772	0.237918	-2.84876	0.00438893	0.0730845	407.419	781.984	431.962	757.085	684.68	1111.94	904.092
ENSMAUG00000000934	ENSMAUG00000000934	protein_coding	Krt24	188.906	17.9812	3.39294	1.19114	2.84849	0.00439278	0.0730845	450.305	11.9046	104.507	24.2574	32.5715	4.38202	10.7139
ENSMAUG00000013894	ENSMAUG00000013894	protein_coding	Ubxn2a	558.11	838.658	-0.587477	0.206289	-2.84783	0.00440179	0.0731562	469.068	723.949	481.312	789.641	956.788	801.362	806.842
ENSMAUG00000008188	ENSMAUG00000008188	protein_coding	Osr1	120.682	35.4708	1.76569	0.620279	2.84661	0.00441871	0.0733591	219.792	47.6184	94.6368	29.3642	34.6072	35.0562	42.8558
ENSMAUG00000000401	ENSMAUG00000000401	protein_coding	Ippk	465.487	589.891	-0.340537	0.119699	-2.84495	0.00444179	0.0736637	417.247	556.54	422.672	561.75	602.573	553.23	642.013
ENSMAUG00000021213	ENSMAUG00000021213	protein_coding	Cyp2j13	1155.29	1678.74	-0.53953	0.189746	-2.84343	0.00446304	0.0739284	1073.94	1400.28	991.654	1645.03	1697.79	1883.72	1488.41
ENSMAUG00000008494	ENSMAUG00000008494	protein_coding	Igfbp4	3205.03	1695.66	0.918578	0.323087	2.84313	0.00446726	0.0739284	4041.13	1764.11	3809.86	1501.4	1560.04	1642.71	2078.51
ENSMAUG00000014101	ENSMAUG00000014101	protein_coding		333.986	172.2	0.955823	0.336514	2.84037	0.00450615	0.0744927	274.293	349.698	377.967	257.256	186.608	125.435	119.502
ENSMAUG00000022123	ENSMAUG00000022123	protein_coding	Nlgn2	455.042	248.488	0.87319	0.307545	2.83922	0.00452233	0.074649	660.269	248.509	456.347	198.527	239.536	224.579	331.308
ENSMAUG00000009390	ENSMAUG00000009390	protein_coding	Stx1b	132.294	50.4676	1.39092	0.489976	2.83876	0.00452899	0.074649	174.225	88.5405	134.117	37.6628	49.5358	52.0365	62.6354
ENSMAUG00000014037	ENSMAUG00000014037	protein_coding	Bin2	77.3764	41.2706	0.904614	0.318674	2.83868	0.00453	0.074649	104.535	41.6661	85.9279	29.3642	44.1072	47.1067	44.5041
ENSMAUG00000017004	ENSMAUG00000017004	protein_coding	Ndufa4	11433.2	7197.82	0.667602	0.235273	2.83756	0.00454597	0.0747089	11486.4	7950.04	14863.2	8820.75	7951.52	6656.29	5362.74
ENSMAUG00000012447	ENSMAUG00000012447	protein_coding	Cln3	207.32	146.824	0.494263	0.174189	2.83751	0.00454671	0.0747089	257.317	142.855	221.787	157.035	138.429	151.728	140.105
ENSMAUG00000019904	ENSMAUG00000019904	protein_coding	Cklf	174.384	113.935	0.614705	0.216643	2.83742	0.00454804	0.0747089	172.438	166.664	184.048	150.651	137.75	78.3286	89.0082
ENSMAUG00000000985	ENSMAUG00000000985	protein_coding	Tmem60	497.546	340.508	0.546302	0.192576	2.83682	0.00455654	0.0747166	524.463	432.286	535.888	369.606	378.644	336.868	276.914
ENSMAUG00000000125	ENSMAUG00000000125	protein_coding	Micos13	1592.04	934.128	0.769107	0.271128	2.83669	0.00455833	0.0747166	1798.54	1074.39	1903.19	1039.88	1072.14	865.449	759.042
ENSMAUG00000022174	ENSMAUG00000022174	protein_coding	Cacna1e	127.203	304.927	-1.26327	0.445381	-2.83637	0.00456292	0.0747166	107.216	220.979	53.4146	250.234	220.536	428.343	320.594
ENSMAUG00000017233	ENSMAUG00000017233	protein_coding	Kif16b	1392.24	1900.96	-0.449787	0.158616	-2.8357	0.00457249	0.0747945	1295.52	1811.73	1069.45	1764.4	2010.61	1934.11	1894.72
ENSMAUG00000014405	ENSMAUG00000014405	protein_coding	Tespa1	5.24144	0	5.40759	1.90723	2.83531	0.00457818		13.4019	0	2.32238	0	0	0	0
ENSMAUG00000021202	ENSMAUG00000021202	protein_coding	Mrps15	696.287	470.854	0.564146	0.199006	2.83481	0.00458523	0.0748817	693.327	646.569	748.966	525.364	444.465	487.5	426.085
ENSMAUG00000016244	ENSMAUG00000016244	protein_coding	Gata3	65.9684	27.421	1.26047	0.444662	2.83466	0.00458745	0.0748817	114.363	44.6423	38.8998	26.1724	27.8215	25.1966	30.4935
ENSMAUG00000004345	ENSMAUG00000004345	protein_coding		5004.95	3854.19	0.377078	0.133122	2.83258	0.00461733	0.0752575	4576.32	4924.04	5514.48	4441.65	4371.37	3284.87	3318.85
ENSMAUG00000014024	ENSMAUG00000014024	protein_coding	Slc8a1	623.344	911.991	-0.550321	0.194296	-2.83239	0.00462014	0.0752575	650.441	704.604	514.987	849.646	862.466	1099.34	836.512
ENSMAUG00000017390	ENSMAUG00000017390	protein_coding	Wwc1	602.879	852.237	-0.501384	0.177129	-2.83061	0.00464593	0.0755984	749.616	526.035	532.985	766.661	679.93	1056.62	905.74
ENSMAUG00000003636	ENSMAUG00000003636	protein_coding	Cadm1	1141.55	1586.87	-0.475027	0.167844	-2.83016	0.00465245	0.0756254	947.071	1383.17	1094.42	1436.93	1720.86	1721.04	1468.63
ENSMAUG00000019611	ENSMAUG00000019611	protein_coding	Gm9844	6066.47	4268.74	0.507175	0.179236	2.82965	0.00465984	0.0756273	5450.13	5053.51	7695.77	5052.56	4973.26	3612.43	3436.7
ENSMAUG00000018944	ENSMAUG00000018944	protein_coding	Inhbb	53.584	133.51	-1.31593	0.465112	-2.82927	0.00466538	0.0756273	33.0581	87.0524	40.6416	135.969	100.429	138.581	159.061
ENSMAUG00000011659	ENSMAUG00000011659	protein_coding		7061.68	4259.35	0.729396	0.257845	2.82882	0.00467204	0.0756273	7381.79	6206.76	7596.49	4608.26	4553.9	3788.26	4086.96
ENSMAUG00000015863	ENSMAUG00000015863	protein_coding	Cd74	5145.49	2755.67	0.900954	0.318524	2.82853	0.00467622	0.0756273	5497.48	3699.36	6239.64	2517.66	2679.01	2838.45	2987.54
ENSMAUG00000014030	ENSMAUG00000014030	protein_coding	Rab33b	163.883	209.921	-0.357633	0.12644	-2.82849	0.00467687	0.0756273	164.397	162.944	164.308	202.358	232.75	205.955	198.62
ENSMAUG00000016654	ENSMAUG00000016654	protein_coding	Abcc5	1707.78	2253.01	-0.399776	0.141409	-2.82709	0.00469726	0.075878	1635.04	1821.4	1666.88	2077.84	1929.18	2608.4	2396.63
ENSMAUG00000002971	ENSMAUG00000002971	protein_coding	Myo7a	94.6215	45.3968	1.05907	0.374693	2.82651	0.00470588	0.0759385	131.339	52.0827	100.443	44.6846	37.3215	46.0112	53.5697
ENSMAUG00000005220	ENSMAUG00000005220	protein_coding	Ifi35	470.512	235.234	0.999899	0.353909	2.8253	0.00472365	0.0761462	627.211	245.532	538.791	257.256	235.465	219.101	229.114
ENSMAUG00000008771	ENSMAUG00000008771	protein_coding	Creb5	24.6377	8.83213	1.44282	0.510786	2.82471	0.00473239	0.0761519	31.2712	22.3211	20.3208	17.8739	8.14287	9.3118	0
ENSMAUG00000010477	ENSMAUG00000010477	protein_coding	Il24	2.14389	0	4.17601	1.47844	2.82461	0.0047338	0.0761519	1.78693	0	4.64475	0	0	0	0
ENSMAUG00000010044	ENSMAUG00000010044	protein_coding	P2rx1	237.233	86.3812	1.45915	0.516702	2.82397	0.00474324	0.0761656	331.475	121.278	258.945	97.0295	63.7858	56.9663	127.743
ENSMAUG00000002519	ENSMAUG00000002519	protein_coding	Tulp3	346.902	433.773	-0.321703	0.113922	-2.82389	0.00474444	0.0761656	350.238	336.305	354.162	386.203	399.001	474.354	475.534
ENSMAUG00000012240	ENSMAUG00000012240	protein_coding	Scgb3a1	50.1056	12.006	2.05533	0.728263	2.82224	0.00476895	0.0764802	97.3875	21.5771	31.3521	24.2574	9.50002	6.02528	8.2415
ENSMAUG00000008658	ENSMAUG00000008658	protein_coding	Nr2f1	198.456	121.921	0.703761	0.249451	2.82125	0.00478375	0.0766385	242.129	104.165	249.075	106.605	122.143	128.722	130.216
ENSMAUG00000020757	ENSMAUG00000020757	protein_coding	Ptpn9	1517.64	1305.05	0.218044	0.0772989	2.8208	0.00479044	0.0766667	1618.06	1408.46	1526.38	1264.58	1316.43	1250.52	1388.69
ENSMAUG00000019161	ENSMAUG00000019161	protein_coding	Sting1	130.349	46.9829	1.47499	0.522994	2.82027	0.00479826	0.0767129	166.184	48.3625	176.501	44.0463	27.8215	46.0112	70.0527
ENSMAUG00000009773	ENSMAUG00000009773	protein_coding	Foxj1	541.882	1064.53	-0.973606	0.345712	-2.81623	0.00485905	0.0775826	391.337	642.105	592.206	944.761	773.573	1246.69	1293.09
ENSMAUG00000001379	ENSMAUG00000001379	protein_coding	Krt19	1707.03	1080.18	0.660099	0.234411	2.816	0.00486263	0.0775826	1727.96	1523.05	1870.09	1450.34	985.288	994.171	890.906
ENSMAUG00000000853	ENSMAUG00000000853	protein_coding	Mtmr9	1303.98	1604.27	-0.299354	0.106366	-2.81437	0.00488729	0.0778961	1327.69	1430.04	1154.22	1541.62	1536.97	1563.29	1775.22
ENSMAUG00000004197	ENSMAUG00000004197	protein_coding	Fam118a	522.645	688.051	-0.397303	0.141271	-2.81234	0.00491828	0.0783099	550.373	522.315	495.247	617.925	667.037	723.034	744.207
ENSMAUG00000019433	ENSMAUG00000019433	protein_coding	Rcbtb1	1510.73	2013.97	-0.41512	0.147656	-2.8114	0.00493258	0.0784572	1334.83	1942.68	1254.66	2003.15	2102.9	2071.6	1878.24
ENSMAUG00000003402	ENSMAUG00000003402	protein_coding	Cpm	263.683	499.6	-0.922425	0.328215	-2.81043	0.00494754	0.0784598	176.012	473.952	141.084	435.356	447.179	548.848	567.015
ENSMAUG00000021185	ENSMAUG00000021185	protein_coding	Rapgef4	249.264	175.94	0.501134	0.178314	2.8104	0.00494805	0.0784598	253.744	264.133	229.915	199.166	192.715	154.466	157.413
ENSMAUG00000020494	ENSMAUG00000020494	protein_coding	Chmp1a	1490.66	1741.36	-0.224208	0.0797813	-2.81028	0.00494978	0.0784598	1528.72	1420.37	1522.9	1729.93	1701.18	1759.93	1774.39
ENSMAUG00000015045	ENSMAUG00000015045	protein_coding	Ctsa	1728.83	1277.01	0.437017	0.155527	2.80991	0.00495554	0.0784598	1933.45	1398.05	1855	1319.47	1165.11	1286.67	1336.77
ENSMAUG00000017442	ENSMAUG00000017442	protein_coding		9.53027	108.184	-3.52267	1.25376	-2.80967	0.00495916	0.0784598	28.5908	0	0	158.311	80.7502	89.8314	103.843
ENSMAUG00000006281	ENSMAUG00000006281	protein_coding	Zbtb20	1215.5	665.801	0.868464	0.309162	2.80909	0.00496818	0.0784598	1465.28	930.047	1251.18	628.777	657.537	622.795	754.097
ENSMAUG00000018724	ENSMAUG00000018724	protein_coding	Prr13	538.692	318.142	0.759055	0.270218	2.80904	0.00496889	0.0784598	645.974	274.55	695.551	268.108	266.001	440.941	297.518
ENSMAUG00000003954	ENSMAUG00000003954	protein_coding	Eif3l	3171.26	2476.66	0.356724	0.12702	2.8084	0.00497882	0.0784598	3262.93	2900.26	3350.61	2543.83	2520.9	2402.44	2439.48
ENSMAUG00000021491	ENSMAUG00000021491	protein_coding	Clmp	409.665	247.498	0.727582	0.259136	2.80773	0.00498923	0.0784598	428.862	357.138	442.993	234.914	255.822	237.177	262.08
ENSMAUG00000016646	ENSMAUG00000016646	protein_coding	Macroh2a1	2034.56	2600.45	-0.353905	0.126048	-2.8077	0.0049897	0.0784598	1902.18	2055.03	2146.46	2610.22	2332.25	2908.57	2550.74
ENSMAUG00000009358	ENSMAUG00000009358	protein_coding	Kprp	111.508	14.3848	2.95495	1.05257	2.80738	0.00499469	0.0784598	235.874	15.6248	83.0249	11.4903	29.8572	5.47753	10.7139
ENSMAUG00000015575	ENSMAUG00000015575	protein_coding	Irf4	125.898	74.5772	0.755873	0.269247	2.80735	0.00499505	0.0784598	158.143	74.4038	145.148	79.1556	67.1787	71.2079	80.7667
ENSMAUG00000018282	ENSMAUG00000018282	protein_coding	Rpp21	154.219	70.9377	1.11919	0.398693	2.80714	0.00499831	0.0784598	163.504	106.397	192.757	74.0488	73.9644	80.5197	55.218
ENSMAUG00000003108	ENSMAUG00000003108	protein_coding	Gpc6	230.952	144.997	0.671144	0.239159	2.80627	0.00501186	0.0785933	234.087	222.467	236.302	135.969	147.25	155.014	141.754
ENSMAUG00000019379	ENSMAUG00000019379	protein_coding	Os9	1923.31	2406.62	-0.323668	0.115367	-2.80555	0.00502309	0.07869	2106.79	1771.55	1891.57	2181.25	2178.9	2590.32	2676.01
ENSMAUG00000007418	ENSMAUG00000007418	protein_coding		1480.09	1085.42	0.447821	0.159685	2.80441	0.00504086	0.078813	1457.24	1159.96	1823.06	1384.59	1136.61	916.39	904.092
ENSMAUG00000009444	ENSMAUG00000009444	protein_coding		283.013	202.683	0.482618	0.172093	2.8044	0.00504108	0.078813	277.867	242.556	328.616	237.467	246.322	168.708	158.237
ENSMAUG00000020994	ENSMAUG00000020994	protein_coding	Prickle1	694.426	496.027	0.486105	0.17336	2.80403	0.00504688	0.0788246	613.809	813.977	655.49	485.148	494.68	474.354	529.928
ENSMAUG00000005956	ENSMAUG00000005956	protein_coding	Tgfb1i1	520.498	231.864	1.16681	0.416167	2.8037	0.00505202	0.0788257	661.163	229.164	671.166	157.673	196.786	288.666	284.332
ENSMAUG00000020391	ENSMAUG00000020391	protein_coding	Cracdl	288.327	445.074	-0.628369	0.224219	-2.80248	0.00507118	0.0790226	329.688	282.734	252.558	373.436	377.286	558.16	471.414
ENSMAUG00000012658	ENSMAUG00000012658	protein_coding	Rgs19	238.36	166.138	0.525178	0.18743	2.802	0.00507876	0.0790226	229.62	227.676	257.784	167.248	175.75	135.295	186.258
ENSMAUG00000010130	ENSMAUG00000010130	protein_coding	Mtln	253.424	115.231	1.13726	0.405885	2.80192	0.00507988	0.0790226	243.915	138.391	377.967	150.651	109.25	112.837	88.184
ENSMAUG00000016240	ENSMAUG00000016240	protein_coding	Tns4	182.867	96.8916	0.915372	0.326734	2.80158	0.00508528	0.0790276	234.087	152.528	161.986	123.84	82.1073	79.4241	102.195
ENSMAUG00000019052	ENSMAUG00000019052	protein_coding	Klhl5	3900.62	6270.62	-0.684902	0.244508	-2.80114	0.00509217	0.0790558	3345.13	4679.25	3677.48	6263.51	7061.23	6396.66	5361.09
ENSMAUG00000018583	ENSMAUG00000018583	protein_coding	Zfp521	957.144	505.443	0.921304	0.328951	2.80073	0.00509864	0.0790772	1115.04	806.537	949.852	521.534	500.787	436.559	562.894
ENSMAUG00000018227	ENSMAUG00000018227	protein_coding	Dpep1	40.182	19.0133	1.064	0.380674	2.79504	0.00518935	0.0803902	45.5666	50.5946	24.3849	27.4491	20.3572	15.8848	12.3622
ENSMAUG00000008889	ENSMAUG00000008889	protein_coding		1724.57	742.547	1.2158	0.435031	2.79475	0.005194	0.0803902	2002.25	860.108	2311.34	780.066	744.394	661.138	784.59
ENSMAUG00000020849	ENSMAUG00000020849	protein_coding	Igf1	404.051	263.051	0.620483	0.222041	2.79445	0.0051988	0.0803902	331.475	480.648	400.029	291.089	297.215	210.885	253.014
ENSMAUG00000012968	ENSMAUG00000012968	protein_coding	Pik3ip1	473.435	606.634	-0.357934	0.128133	-2.79346	0.0052147	0.0805331	485.151	435.262	499.891	655.587	593.751	615.126	562.07
ENSMAUG00000001059	ENSMAUG00000001059	protein_coding	Igsf10	1793.37	811.124	1.14497	0.409971	2.79282	0.00522508	0.0805331	1408.99	2544.61	1426.52	858.583	799.359	515.983	1070.57
ENSMAUG00000009450	ENSMAUG00000009450	protein_coding	Mrc1	1299.19	897.815	0.533411	0.191026	2.79235	0.00523263	0.0805331	1325.01	1379.45	1193.12	924.334	937.109	740.014	989.804
ENSMAUG00000007238	ENSMAUG00000007238	protein_coding		914.717	1173.13	-0.359875	0.128882	-2.79227	0.0052339	0.0805331	1066.8	726.925	950.432	1036.05	1059.93	1364.45	1232.1
ENSMAUG00000009562	ENSMAUG00000009562	protein_coding	Ndufc2	3052.54	2294.98	0.41172	0.14745	2.79227	0.00523393	0.0805331	2756.33	2961.27	3440.02	2659.37	2702.76	1947.81	1870
ENSMAUG00000016046	ENSMAUG00000016046	protein_coding		106.992	47.6047	1.17397	0.420559	2.79145	0.00524719	0.0806573	86.6659	101.933	132.375	49.7915	63.7858	25.7444	51.0973
ENSMAUG00000014415	ENSMAUG00000014415	protein_coding		592.216	440.432	0.426579	0.152901	2.7899	0.00527247	0.0809659	620.957	537.939	617.752	475.572	477.037	421.77	387.35
ENSMAUG00000014154	ENSMAUG00000014154	protein_coding	Sh3bp2	128.199	73.4226	0.803377	0.288013	2.78937	0.00528099	0.0810168	159.036	88.5405	137.02	72.1338	72.6073	72.3034	76.6459
ENSMAUG00000009122	ENSMAUG00000009122	protein_coding		804.747	602.792	0.417114	0.149687	2.78657	0.00532698	0.0815439	752.296	773.055	888.889	714.316	702.323	519.817	474.71
ENSMAUG00000016576	ENSMAUG00000016576	protein_coding	Kif3b	1027.37	1400.65	-0.447578	0.160627	-2.78644	0.00532906	0.0815439	929.202	1295.37	857.537	1381.39	1297.43	1529.33	1394.46
ENSMAUG00000018986	ENSMAUG00000018986	protein_coding	Pdgfra	5649.07	3835.31	0.558878	0.200579	2.78632	0.00533107	0.0815439	4805.94	6937.41	5203.86	3867.14	3763.36	2957.86	4752.87
ENSMAUG00000014572	ENSMAUG00000014572	protein_coding	Nxf1	1185.89	940.902	0.333428	0.119711	2.78528	0.00534821	0.0817258	1253.53	1135.4	1168.74	864.967	914.716	1010.6	973.321
ENSMAUG00000012922	ENSMAUG00000012922	protein_coding	Gpr37	92.7786	158.548	-0.773749	0.277856	-2.78471	0.00535757	0.0817884	109.003	86.3084	83.0249	128.309	133	149.536	223.345
ENSMAUG00000016060	ENSMAUG00000016060	protein_coding	Krt80	904.565	382.664	1.24111	0.445759	2.78425	0.00536517	0.081824	1391.12	436.006	886.567	481.956	404.429	248.68	395.592
ENSMAUG00000008119	ENSMAUG00000008119	protein_coding	Snai2	589.49	344.778	0.774267	0.27812	2.78393	0.00537044	0.0818243	452.092	756.687	559.692	336.411	487.215	266.208	289.277
ENSMAUG00000016505	ENSMAUG00000016505	protein_coding	Pnma8b	139.264	239.156	-0.779516	0.280096	-2.78303	0.00538541	0.0819721	150.102	90.0286	177.662	219.593	181.179	325.913	229.938
ENSMAUG00000011847	ENSMAUG00000011847	protein_coding	Ciita	91.1457	40.0816	1.18679	0.426754	2.78097	0.00541967	0.0824129	136.7	35.7138	101.023	26.1724	38.6786	41.0815	54.3939
ENSMAUG00000014159	ENSMAUG00000014159	protein_coding	Tprg	126.727	47.6092	1.41002	0.507228	2.77986	0.00543827	0.0826149	210.857	38.69	130.634	56.8133	47.5001	44.9157	41.2075
ENSMAUG00000005925	ENSMAUG00000005925	protein_coding		33.9827	15.9809	1.09987	0.395914	2.77805	0.00546865	0.0829664	42.8862	23.0652	35.9968	16.5972	13.5715	11.5028	22.252
ENSMAUG00000018233	ENSMAUG00000018233	protein_coding	Tbca	2596.58	1863.14	0.479202	0.172509	2.77784	0.00547207	0.0829664	2355.17	2033.46	3401.12	2235.51	2088.65	1636.69	1491.71
ENSMAUG00000013289	ENSMAUG00000013289	protein_coding	Dennd2c	121.653	176.376	-0.538663	0.193942	-2.77744	0.00547883	0.0829879	100.068	159.224	105.668	187.675	190.679	191.166	135.985
ENSMAUG00000005025	ENSMAUG00000005025	protein_coding	Cdkn3	153.767	94.1687	0.708266	0.255065	2.77681	0.00548952	0.0830691	127.765	194.194	139.343	90.0076	127.572	78.3286	80.7667
ENSMAUG00000015155	ENSMAUG00000015155	protein_coding	Ccdc88c	360.412	598.751	-0.733121	0.264078	-2.77616	0.00550058	0.0831555	353.811	422.614	304.812	499.83	451.251	801.91	642.013
ENSMAUG00000008914	ENSMAUG00000008914	protein_coding		88.4576	36.1127	1.28773	0.463952	2.77557	0.00551047	0.0832241	134.019	58.779	72.5742	41.4929	42.0715	32.8652	28.0211
ENSMAUG00000021049	ENSMAUG00000021049	protein_coding	Ccn2	507.661	273.086	0.896459	0.323165	2.774	0.00553722	0.0834601	488.724	286.455	747.805	261.724	208.322	248.132	374.164
ENSMAUG00000008656	ENSMAUG00000008656	protein_coding	Spink5	1924.03	407.178	2.24043	0.807746	2.77369	0.00554247	0.0834601	3365.68	578.117	1828.29	509.405	663.644	119.41	336.253
ENSMAUG00000001489	ENSMAUG00000001489	protein_coding	Bpifb3	2649.05	5870.88	-1.14821	0.413979	-2.77361	0.00554383	0.0834601	2753.65	3668.85	1524.64	5063.41	5663.37	7343.72	5413.01
ENSMAUG00000007053	ENSMAUG00000007053	protein_coding		345.376	177.177	0.963268	0.347325	2.77339	0.00554755	0.0834601	445.838	128.719	461.572	134.692	162.857	209.242	201.917
ENSMAUG00000018397	ENSMAUG00000018397	protein_coding		1923.95	1082.65	0.829602	0.299228	2.77247	0.00556323	0.083615	1886.1	1492.54	2393.21	1358.41	1113.54	927.345	931.289
ENSMAUG00000001810	ENSMAUG00000001810	protein_coding	Scg2	80.1953	36.1471	1.15263	0.415856	2.7717	0.0055765	0.0837337	82.1986	60.2671	98.1204	39.5778	31.2143	33.4129	40.3833
ENSMAUG00000011222	ENSMAUG00000011222	protein_coding	Hcn1	126.786	206.766	-0.709055	0.255942	-2.77038	0.00559914	0.0839338	136.7	133.927	109.732	185.76	199.5	249.775	192.027
ENSMAUG00000016555	ENSMAUG00000016555	protein_coding	Xdh	1768.44	902.627	0.970549	0.350342	2.77029	0.00560062	0.0839338	1917.37	1081.83	2306.12	937.101	797.323	791.503	1084.58
ENSMAUG00000017987	ENSMAUG00000017987	protein_coding	Flrt2	2636.51	1896.27	0.475722	0.17178	2.76936	0.00561665	0.0840929	2412.35	2548.33	2948.84	2262.96	1895.93	1632.85	1793.35
ENSMAUG00000002872	ENSMAUG00000002872	ribozyme	RNaseP_nuc	131451	50555	1.3786	0.498264	2.7668	0.00566087	0.0846735	171098	47872.9	175382	58869.5	42987.6	41068.9	59294.3
ENSMAUG00000022195	ENSMAUG00000022195	protein_coding	Parvg	36.1184	14.8838	1.25705	0.45453	2.76561	0.00568172	0.0848362	65.2228	24.5532	18.579	12.767	12.2143	19.7191	14.8347
ENSMAUG00000011636	ENSMAUG00000011636	protein_coding	Zfp3	120.083	187.989	-0.647297	0.234064	-2.76547	0.00568408	0.0848362	93.8136	168.897	97.5398	220.231	166.929	188.427	176.368
ENSMAUG00000015522	ENSMAUG00000015522	protein_coding	Krt1	1373.37	193.392	2.82812	1.02274	2.76524	0.00568811	0.0848362	2948.43	190.474	981.204	237.467	337.929	56.4185	141.754
ENSMAUG00000012122	ENSMAUG00000012122	protein_coding	S100a16	1472.41	820.172	0.844261	0.305424	2.76422	0.00570584	0.0849728	1635.93	1008.17	1773.13	935.186	890.287	702.767	752.449
ENSMAUG00000015401	ENSMAUG00000015401	protein_coding	Adprh	1480.4	1833.66	-0.307707	0.111323	-2.76409	0.00570819	0.0849728	1266.93	1570.66	1603.6	1833.35	1847.75	1851.95	1801.59
ENSMAUG00000009714	ENSMAUG00000009714	protein_coding		115.957	9.97261	3.54125	1.28184	2.76263	0.0057337	0.0852709	318.966	12.6486	16.2566	12.1287	8.82145	4.92977	14.0105
ENSMAUG00000018888	ENSMAUG00000018888	protein_coding	Lig4	214.399	312.898	-0.544424	0.197101	-2.76215	0.00574213	0.0853069	169.758	276.038	197.402	324.283	357.608	288.666	281.035
ENSMAUG00000009169	ENSMAUG00000009169	protein_coding	Hspa9	2702.55	3199.65	-0.243132	0.0880418	-2.76156	0.00575268	0.0853069	2496.34	2769.31	2842.01	3168.14	3026.43	3370.87	3233.14
ENSMAUG00000002660	ENSMAUG00000002660	scaRNA		23.9699	6.58794	1.86013	0.673626	2.76136	0.00575608	0.0853069	33.9516	8.92845	29.0297	9.57528	8.82145	3.83427	4.12075
ENSMAUG00000014904	ENSMAUG00000014904	protein_coding	Sipa1	178.215	99.1756	0.844839	0.305963	2.76125	0.00575805	0.0853069	253.744	107.885	173.017	69.5804	90.9288	110.098	126.095
ENSMAUG00000021919	ENSMAUG00000021919	protein_coding		151.205	71.8654	1.07581	0.389696	2.76065	0.00576868	0.085383	143.848	107.141	202.627	65.1119	89.5716	60.2528	72.5252
ENSMAUG00000019088	ENSMAUG00000019088	protein_coding	Zap70	24.7384	8.06493	1.62727	0.589708	2.75945	0.00578986	0.085501	37.5255	16.3688	20.3208	10.852	0	6.57303	14.8347
ENSMAUG00000011865	ENSMAUG00000011865	protein_coding	Podn	418.769	175.348	1.25584	0.455152	2.75918	0.00579471	0.085501	629.892	139.879	486.538	143.629	159.465	192.261	206.037
ENSMAUG00000021215	ENSMAUG00000021215	protein_coding	Pet100	889.5	547.788	0.699603	0.253562	2.7591	0.00579605	0.085501	891.676	569.189	1207.64	626.862	599.18	527.486	437.623
ENSMAUG00000001141	ENSMAUG00000001141	protein_coding	Ada	81.1879	38.1672	1.08797	0.394351	2.75889	0.00579988	0.085501	109.003	41.6661	92.895	26.8108	42.7501	42.7247	40.3833
ENSMAUG00000019336	ENSMAUG00000019336	protein_coding	Sec11c	2640.46	2014.51	0.38995	0.141369	2.75838	0.00580881	0.085501	2936.81	2604.13	2380.43	2147.42	2457.79	1722.13	1730.71
ENSMAUG00000020706	ENSMAUG00000020706	protein_coding	Med12	1246.34	863.534	0.529146	0.191841	2.75825	0.00581111	0.085501	1544.8	1010.4	1183.83	804.962	716.573	904.888	1027.71
ENSMAUG00000001219	ENSMAUG00000001219	protein_coding		86.5223	137.043	-0.66863	0.242442	-2.7579	0.00581747	0.085501	88.4529	99.7011	71.413	123.84	152	151.18	121.15
ENSMAUG00000017726	ENSMAUG00000017726	protein_coding	Slitrk4	91.1895	218.497	-1.26006	0.456986	-2.75732	0.00582774	0.085501	48.247	161.456	63.8653	227.253	278.893	180.758	187.082
ENSMAUG00000002437	ENSMAUG00000002437	snoRNA		40.5468	20.9003	0.948644	0.344072	2.75711	0.00583143	0.085501	47.3535	34.2257	40.061	21.0656	25.7858	20.2669	16.483
ENSMAUG00000008999	ENSMAUG00000008999	protein_coding	Adamts8	14.793	3.22027	2.21455	0.803349	2.75664	0.00583982	0.085501	17.8693	9.67249	16.8372	5.74517	0	2.19101	4.9449
ENSMAUG00000001850	ENSMAUG00000001850	protein_coding	Samd12	202.578	141.61	0.515067	0.186867	2.75633	0.00584532	0.085501	228.727	213.539	165.469	151.289	173.715	102.978	138.457
ENSMAUG00000016192	ENSMAUG00000016192	protein_coding	Rdh14	444.58	546.542	-0.299925	0.108814	-2.75631	0.00584574	0.085501	424.395	489.577	419.769	562.388	601.894	557.065	464.82
ENSMAUG00000022068	ENSMAUG00000022068	protein_coding	Chchd5	275.333	183.175	0.588885	0.21366	2.75618	0.0058481	0.085501	278.761	231.396	315.843	198.527	196.786	167.612	169.775
ENSMAUG00000000616	ENSMAUG00000000616	protein_coding	Ptpro	109.968	65.5292	0.753022	0.273326	2.75503	0.0058686	0.0857201	113.47	89.2845	127.15	54.8983	69.2144	58.0618	79.9425
ENSMAUG00000000543	ENSMAUG00000000543	protein_coding	Wdfy1	3092.01	4754.37	-0.620698	0.225366	-2.75417	0.00588408	0.0857465	2536.54	4035.66	2703.83	4609.54	5089.97	4798.31	4519.64
ENSMAUG00000012681	ENSMAUG00000012681	protein_coding	Osbpl10	274.443	382.018	-0.480152	0.174341	-2.7541	0.00588543	0.0857465	290.376	287.943	245.011	343.433	327.072	479.284	378.285
ENSMAUG00000012885	ENSMAUG00000012885	protein_coding	Tmem179b	211.161	132.163	0.677392	0.246005	2.75357	0.00589489	0.0857465	217.112	151.04	265.331	124.479	115.357	149.536	139.281
ENSMAUG00000016856	ENSMAUG00000016856	protein_coding	Atp7b	428.729	867.585	-1.01765	0.369595	-2.75342	0.00589761	0.0857465	386.87	689.723	209.594	746.233	732.859	1041.83	949.42
ENSMAUG00000000451	ENSMAUG00000000451	protein_coding	Kirrel	2523.57	1499.99	0.75049	0.272583	2.75325	0.00590071	0.0857465	3175.37	1621.26	2774.08	1272.87	1290.65	1692.56	1743.9
ENSMAUG00000005011	ENSMAUG00000005011	protein_coding	Trpm2	52.9903	19.3419	1.45979	0.530288	2.75282	0.0059084	0.0857465	64.3293	23.8092	70.8324	26.1724	10.8572	14.7893	25.5486
ENSMAUG00000015609	ENSMAUG00000015609	protein_coding		5.807	0	5.55571	2.01843	2.75249	0.0059144	0.0857465	15.1889	2.23211	0	0	0	0	0
ENSMAUG00000007972	ENSMAUG00000007972	protein_coding	Klf4	560.222	382.829	0.549984	0.199815	2.75246	0.00591491	0.0857465	584.325	526.779	569.563	361.946	369.144	365.899	434.327
ENSMAUG00000007515	ENSMAUG00000007515	processed_pseudogene		494.096	290.158	0.767158	0.27875	2.75214	0.00592081	0.0857465	573.603	362.346	546.339	385.565	353.536	231.152	190.379
ENSMAUG00000019023	ENSMAUG00000019023	protein_coding	Polr2l	1400.77	843.901	0.731064	0.26566	2.75187	0.00592553	0.0857465	1526.93	980.642	1694.75	984.339	903.859	776.166	711.241
ENSMAUG00000015455	ENSMAUG00000015455	protein_coding	Fam131a	267.8	395.619	-0.563252	0.204756	-2.75085	0.00594413	0.0859357	308.245	179.313	315.843	328.751	435.644	456.278	361.802
ENSMAUG00000020733	ENSMAUG00000020733	protein_coding	Rgcc	964.604	715.72	0.430199	0.156416	2.75035	0.0059532	0.085987	1138.27	736.597	1018.94	631.33	815.644	710.435	705.472
ENSMAUG00000001872	ENSMAUG00000001872	protein_coding	Fn1	18915.7	12113.5	0.643025	0.233882	2.74936	0.00597118	0.0861399	17620.9	17774.3	21351.9	11541.4	11834.3	10029.4	15049
ENSMAUG00000021602	ENSMAUG00000021602	protein_coding	Ripor1	411.065	253.697	0.697231	0.25362	2.74912	0.00597558	0.0861399	495.872	287.943	449.38	209.379	237.5	246.489	321.418
ENSMAUG00000002138	ENSMAUG00000002138	protein_coding	Nars2	146.992	205.517	-0.480698	0.17488	-2.74872	0.00598277	0.0861399	120.618	165.92	154.438	238.744	188.643	207.598	187.082
ENSMAUG00000000963	ENSMAUG00000000963	protein_coding		910.015	1075.27	-0.239611	0.0871772	-2.74855	0.00598593	0.0861399	848.79	997.011	884.244	1069.24	1097.93	1017.18	1116.72
ENSMAUG00000004145	ENSMAUG00000004145	protein_coding		1372.32	1031.17	0.412595	0.150155	2.7478	0.00599971	0.0862583	1411.67	1193.44	1511.87	997.106	929.645	1104.27	1093.65
ENSMAUG00000013839	ENSMAUG00000013839	protein_coding	Pde1c	861.301	1385.3	-0.685614	0.249644	-2.74637	0.0060259	0.0865171	763.018	967.993	852.892	1333.52	1338.82	1613.68	1255.18
ENSMAUG00000018162	ENSMAUG00000018162	protein_coding		83.847	3.30847	4.66836	1.70011	2.74592	0.00603416	0.0865171	201.029	0	50.5117	3.83011	6.10715	0	3.2966
ENSMAUG00000008083	ENSMAUG00000008083	protein_coding		827.785	612.644	0.434823	0.158353	2.74591	0.0060344	0.0865171	767.485	793.888	921.983	596.859	693.501	598.146	562.07
ENSMAUG00000001497	ENSMAUG00000001497	protein_coding	Elfn1	34.7833	10.5477	1.71565	0.625169	2.7443	0.00606402	0.0868617	44.6732	12.6486	47.0281	8.93693	6.10715	16.4326	10.7139
ENSMAUG00000017767	ENSMAUG00000017767	protein_coding	Eln	511.848	190.242	1.42792	0.520607	2.74279	0.00609192	0.0871812	737.107	241.068	557.37	147.459	181.179	203.216	229.114
ENSMAUG00000019600	ENSMAUG00000019600	protein_coding	Tma7	1007.09	666.741	0.595244	0.217046	2.74248	0.00609778	0.0871848	1041.78	683.027	1296.47	737.297	730.823	632.654	566.191
ENSMAUG00000019129	ENSMAUG00000019129	protein_coding	Ptpn7	28.2256	14.5703	0.934044	0.340735	2.74127	0.00612029	0.0874263	32.1647	22.3211	30.1909	19.7889	16.2857	14.7893	7.41735
ENSMAUG00000014680	ENSMAUG00000014680	protein_coding	Rnf11	1896.35	2525.67	-0.413508	0.150928	-2.73978	0.0061481	0.087743	1804.8	2104.14	1780.1	2245.72	2624.72	2692.2	2540.03
ENSMAUG00000018798	ENSMAUG00000018798	protein_coding	Clpx	1815.65	2282.68	-0.330399	0.120628	-2.73899	0.00616273	0.0878429	1617.17	2197.14	1632.63	2353.6	2461.86	2231	2084.27
ENSMAUG00000012613	ENSMAUG00000012613	protein_coding	Slc12a4	833.608	502.665	0.730192	0.26661	2.7388	0.0061664	0.0878429	1031.06	595.974	873.794	474.934	462.108	439.845	633.771
ENSMAUG00000020208	ENSMAUG00000020208	protein_coding	Plekhn1	81.5241	41.7779	0.953493	0.348205	2.73831	0.00617559	0.0878933	117.937	55.8028	70.8324	31.9176	38.6786	60.2528	36.2626
ENSMAUG00000020763	ENSMAUG00000020763	protein_coding	Cd300lb	16.9706	5.18169	1.6865	0.616113	2.73733	0.0061941	0.0880007	17.8693	15.6248	17.4178	6.38352	4.75001	7.12079	2.47245
ENSMAUG00000013659	ENSMAUG00000013659	protein_coding	Fth1	31187.3	16717.5	0.899605	0.328646	2.73731	0.00619444	0.0880007	38783.5	11235.7	43542.8	15787.7	14545.9	19509.3	17026.9
ENSMAUG00000012680	ENSMAUG00000012680	protein_coding	Bicdl1	339.509	541.527	-0.67453	0.2465	-2.73643	0.00621093	0.0881544	396.698	248.509	373.322	479.402	493.322	712.079	481.303
ENSMAUG00000020972	ENSMAUG00000020972	protein_coding	Tpbg	553.188	403.206	0.458265	0.16759	2.73444	0.00624869	0.0886095	531.611	549.1	578.852	443.016	401.037	320.435	448.337
ENSMAUG00000011002	ENSMAUG00000011002	protein_coding	Rnase10	12.7383	4.2884	1.59464	0.583446	2.73315	0.00627327	0.088877	15.1889	9.67249	13.3537	2.55341	7.4643	2.19101	4.9449
ENSMAUG00000018456	ENSMAUG00000018456	protein_coding	Mtfr1	513.901	633.362	-0.300026	0.109795	-2.7326	0.00628375	0.0889446	469.962	541.66	530.082	582.815	686.716	644.157	619.761
ENSMAUG00000021739	ENSMAUG00000021739	protein_coding	Duox1	81.7586	30.2908	1.42684	0.522239	2.73217	0.00629196	0.0889798	154.569	34.9698	55.737	31.9176	29.1786	31.2219	28.8452
ENSMAUG00000018973	ENSMAUG00000018973	protein_coding	Gpr158	233.157	402.832	-0.78832	0.288605	-2.73149	0.00630494	0.0890823	220.685	239.58	239.205	356.839	341.322	444.227	468.941
ENSMAUG00000014339	ENSMAUG00000014339	protein_coding	Akap6	804.291	1170.42	-0.541573	0.198313	-2.7309	0.00631617	0.08916	791.608	936.744	684.52	1067.32	1085.04	1252.71	1276.61
ENSMAUG00000012051	ENSMAUG00000012051	protein_coding	Pdgfrb	1079.79	518.767	1.05773	0.387412	2.73024	0.00632875	0.0892566	1392.02	639.129	1208.22	469.189	472.287	500.646	632.947
ENSMAUG00000019558	ENSMAUG00000019558	protein_coding		174.1	68.4795	1.34495	0.492927	2.72851	0.0063622	0.0895674	249.276	82.5882	190.435	67.027	43.4287	87.6404	75.8218
ENSMAUG00000009928	ENSMAUG00000009928	protein_coding	Rps8	28967.3	21183.8	0.451477	0.165484	2.72823	0.00636761	0.0895674	27953.8	27708.7	31239.4	24072.3	25006.8	17309	18347.2
ENSMAUG00000001276	ENSMAUG00000001276	protein_coding	Efnb2	660.714	851.476	-0.368033	0.134913	-2.72793	0.00637324	0.0895674	728.173	691.955	562.015	773.683	735.573	982.668	913.982
ENSMAUG00000013919	ENSMAUG00000013919	protein_coding	Cfap298	538.07	694.025	-0.366875	0.13449	-2.7279	0.00637382	0.0895674	496.766	540.916	576.53	624.947	637.858	844.087	669.209
ENSMAUG00000016352	ENSMAUG00000016352	protein_coding		260.003	160.559	0.695491	0.255236	2.72489	0.00643224	0.0902265	329.688	168.153	282.169	155.758	145.215	158.301	182.961
ENSMAUG00000010986	ENSMAUG00000010986	protein_coding	C1qc	775.709	490.438	0.661539	0.242777	2.72489	0.00643232	0.0902265	954.219	464.28	908.629	453.868	477.037	501.741	529.104
ENSMAUG00000021126	ENSMAUG00000021126	protein_coding	Yars	486.548	616.993	-0.340645	0.125039	-2.72432	0.00644336	0.0902999	404.739	541.66	513.245	621.116	561.858	667.711	617.288
ENSMAUG00000021385	ENSMAUG00000021385	protein_coding		1899.37	1128.77	0.750865	0.275768	2.72281	0.00647289	0.0906322	2012.97	1438.23	2246.9	1384.59	1254.68	878.595	997.221
ENSMAUG00000017514	ENSMAUG00000017514	protein_coding	Trmt9b	116.452	185.788	-0.678308	0.249274	-2.72113	0.00650593	0.0910129	103.642	164.432	81.2831	180.015	172.357	225.126	165.654
ENSMAUG00000015028	ENSMAUG00000015028	protein_coding	Mfap4	2298.74	1252.06	0.876627	0.322315	2.71979	0.0065324	0.0913011	2656.27	1328.85	2911.1	1134.35	1202.43	1309.13	1362.32
ENSMAUG00000012773	ENSMAUG00000012773	protein_coding	Atg14	330.146	417.383	-0.338104	0.12435	-2.71898	0.00654843	0.0914429	311.819	332.585	346.034	425.142	413.929	449.705	380.757
ENSMAUG00000000983	ENSMAUG00000000983	protein_coding	Il36b	95.6446	8.19414	3.5412	1.30255	2.71866	0.00655465	0.0914477	188.521	11.9046	86.5085	16.5972	12.8929	3.28652	0
ENSMAUG00000010590	ENSMAUG00000010590	protein_coding	Tomm7	2854.21	1733.12	0.719734	0.264954	2.71645	0.0065987	0.0919797	2955.58	1893.58	3713.48	2082.3	1888.47	1609.3	1352.43
ENSMAUG00000017951	ENSMAUG00000017951	protein_coding		1461.6	915.214	0.67551	0.248751	2.7156	0.00661551	0.0921315	1482.26	1010.4	1892.16	963.912	989.359	913.104	794.48
ENSMAUG00000013014	ENSMAUG00000013014	protein_coding	Coro1a	298.521	168.505	0.825629	0.304072	2.71524	0.00662273	0.0921495	326.114	160.712	408.738	162.78	157.429	187.331	166.478
ENSMAUG00000019346	ENSMAUG00000019346	protein_coding	Cilp	479.026	207.449	1.2068	0.444552	2.71464	0.00663482	0.0922352	729.066	247.021	460.992	204.911	216.465	206.503	201.917
ENSMAUG00000016141	ENSMAUG00000016141	protein_coding	Rp2	1230.37	2077.76	-0.755743	0.278487	-2.71374	0.00665276	0.0924021	983.703	1385.4	1322.01	1891.44	2212.83	2320.28	1886.48
ENSMAUG00000014423	ENSMAUG00000014423	protein_coding	Mrps23	773.795	579.966	0.415301	0.153166	2.71145	0.00669901	0.0929615	744.255	812.489	764.642	631.33	600.537	587.739	500.259
ENSMAUG00000011415	ENSMAUG00000011415	protein_coding	Tmem117	475.63	805.821	-0.760234	0.280448	-2.71079	0.00671241	0.0930643	396.698	540.171	490.021	809.43	882.823	794.241	736.79
ENSMAUG00000019174	ENSMAUG00000019174	protein_coding		1029.06	713.012	0.528957	0.195166	2.7103	0.00672229	0.0931184	1046.25	944.184	1096.74	808.154	789.18	688.525	566.191
ENSMAUG00000007113	ENSMAUG00000007113	misc_RNA	7SK	4721.64	2569.97	0.877543	0.323857	2.70966	0.00673527	0.0932151	5227.65	2752.2	6185.07	3065.37	2656.61	2393.68	2164.22
ENSMAUG00000021369	ENSMAUG00000021369	protein_coding	Smoc1	329.072	212.76	0.630131	0.232577	2.70934	0.00674176	0.0932221	357.385	237.348	392.481	183.845	211.036	226.222	229.938
ENSMAUG00000000772	ENSMAUG00000000772	protein_coding	Fam126a	1555.46	2740.75	-0.817141	0.301741	-2.70809	0.00676712	0.0934758	1018.55	2360.09	1287.76	2430.84	2779.43	2988.54	2764.2
ENSMAUG00000001253	ENSMAUG00000001253	protein_coding	Bdkrb2	28.3542	13.6592	1.05441	0.389394	2.70781	0.00677282	0.0934758	33.0581	25.2973	26.7073	17.8739	12.8929	9.85955	14.0105
ENSMAUG00000015123	ENSMAUG00000015123	protein_coding	2300009A05Rik	260.989	145.93	0.838861	0.309823	2.70755	0.00677814	0.0934758	263.572	173.361	346.034	155.12	162.857	149.536	116.205
ENSMAUG00000018482	ENSMAUG00000018482	protein_coding		2593.27	1888.27	0.45811	0.169226	2.70709	0.00678761	0.0935235	2520.46	2552.05	2707.31	1989.74	1787.36	1607.65	2168.34
ENSMAUG00000012212	ENSMAUG00000012212	protein_coding	Cd37	85.3065	41.1733	1.05558	0.390186	2.70533	0.0068237	0.0939375	98.281	35.7138	121.925	24.2574	40.0358	47.6545	52.7456
ENSMAUG00000008526	ENSMAUG00000008526	protein_coding	Stx4a	810.67	651.561	0.31581	0.11679	2.70407	0.00684957	0.0942104	886.315	661.45	884.244	727.721	607.323	598.694	672.506
ENSMAUG00000001028	ENSMAUG00000001028	protein_coding		0	2.01165	-3.83748	1.41982	-2.7028	0.00687591	0.0944159	0	0	0	0	4.75001	0	3.2966
ENSMAUG00000019775	ENSMAUG00000019775	protein_coding	Slc1a4	149.96	254.291	-0.761354	0.281695	-2.70276	0.00687665	0.0944159	146.528	141.367	161.986	238.744	193.393	307.289	277.738
ENSMAUG00000000951	ENSMAUG00000000951	protein_coding	T	42.4495	115.649	-1.44603	0.535081	-2.70245	0.00688299	0.0944195	25.9104	75.8919	25.5461	111.712	74.643	130.365	145.874
ENSMAUG00000010422	ENSMAUG00000010422	protein_coding	Phldb2	2021.58	1522.54	0.408836	0.151333	2.70157	0.00690137	0.0945863	2079.09	2137.62	1848.03	1479.7	1764.29	1395.67	1450.5
ENSMAUG00000019794	ENSMAUG00000019794	protein_coding	Ackr2	8.03443	0.889579	3.08896	1.14345	2.70144	0.006904		12.5085	5.20827	6.38653	1.91506	0	1.64326	0
ENSMAUG00000007497	ENSMAUG00000007497	snoRNA		104.837	50.6821	1.04644	0.387386	2.70128	0.00690731	0.0945863	138.487	69.1955	106.829	60.0051	43.4287	49.8455	49.449
ENSMAUG00000013314	ENSMAUG00000013314	protein_coding	Ptges	147.662	71.1039	1.05426	0.390415	2.70036	0.00692647	0.0947653	171.545	59.523	211.917	77.2406	54.9644	83.8062	68.4044
ENSMAUG00000004553	ENSMAUG00000004553	protein_coding	Gpr165	22.0937	7.17528	1.61178	0.597119	2.69926	0.00694938	0.0949953	29.4843	8.92845	27.8685	4.46846	3.39286	12.5983	8.2415
ENSMAUG00000017142	ENSMAUG00000017142	protein_coding	Ube2g1	275.295	342.079	-0.310815	0.115191	-2.69825	0.00697052	0.0951616	245.702	302.079	278.104	324.921	365.072	342.893	335.429
ENSMAUG00000001266	ENSMAUG00000001266	protein_coding	Dtwd2	169.719	250.35	-0.5611	0.207962	-2.69809	0.00697379	0.0951616	143.848	217.259	148.051	232.36	264.643	262.921	241.476
ENSMAUG00000021974	ENSMAUG00000021974	protein_coding	Trmt44	138.952	101.999	0.440972	0.163536	2.69647	0.00700778	0.0955417	150.102	122.766	143.987	91.2843	97.0359	121.601	98.0738
ENSMAUG00000019466	ENSMAUG00000019466	protein_coding	Cdkn2c	305.186	416.893	-0.449403	0.166713	-2.69567	0.00702464	0.0956877	279.654	307.288	328.616	381.734	537.43	421.222	327.187
ENSMAUG00000011036	ENSMAUG00000011036	protein_coding	Wdr45	1118.09	779.771	0.519945	0.192935	2.69492	0.00704048	0.0958196	1259.78	849.691	1244.79	771.768	725.394	806.84	815.084
ENSMAUG00000019839	ENSMAUG00000019839	protein_coding	Srp14	1129.94	824.525	0.454785	0.168865	2.69318	0.0070773	0.0960455	1153.46	916.655	1319.69	972.848	978.502	687.43	659.32
ENSMAUG00000019597	ENSMAUG00000019597	protein_coding	Mlxipl	30.1572	10.5428	1.51426	0.562282	2.69307	0.0070798	0.0960455	41.0993	18.6009	30.7715	8.93693	8.82145	12.0506	12.3622
ENSMAUG00000018846	ENSMAUG00000018846	protein_coding	Retnla	4.48132	0	5.20576	1.93308	2.69299	0.00708146	0.0960455	3.57385	0	9.8701	0	0	0	0
ENSMAUG00000015938	ENSMAUG00000015938	protein_coding	Ikzf1	59.5243	31.9962	0.893306	0.331717	2.69297	0.00708178	0.0960455	72.3705	39.434	66.7683	17.2355	31.2143	43.2725	36.2626
ENSMAUG00000015237	ENSMAUG00000015237	protein_coding	Cdh1	1052.39	2006.49	-0.931265	0.345901	-2.69229	0.00709629	0.0961584	939.923	1609.35	607.882	1883.78	1405.32	2442.43	2294.43
ENSMAUG00000007383	ENSMAUG00000007383	protein_coding		2178.1	2582.02	-0.246373	0.0916062	-2.68948	0.00715643	0.096889	2474	1962.03	2098.27	2424.46	2413	2826.95	2663.65
ENSMAUG00000016172	ENSMAUG00000016172	protein_coding	Pfdn5	7399.64	5335.01	0.472019	0.175645	2.68735	0.00720205	0.0972009	7371.07	5746.2	9081.65	5962.85	6232.69	4735.32	4409.2
ENSMAUG00000011137	ENSMAUG00000011137	protein_coding	Slc35f5	1478.68	2008.3	-0.441598	0.164325	-2.68735	0.00720219	0.0972009	1245.49	1938.22	1252.34	2022.3	2130.72	1856.88	2023.29
ENSMAUG00000003289	ENSMAUG00000003289	snoRNA	SNORA73	161.005	85.8277	0.906406	0.337341	2.68691	0.00721154	0.0972009	187.627	142.111	153.277	114.903	99.7502	60.2528	68.4044
ENSMAUG00000000857	ENSMAUG00000000857	protein_coding	Helz2	677.119	360.587	0.909427	0.338482	2.68678	0.00721436	0.0972009	836.282	339.281	855.795	294.28	279.572	410.267	458.227
ENSMAUG00000018605	ENSMAUG00000018605	protein_coding	Cpt2	695.504	444.686	0.644888	0.240028	2.68672	0.00721565	0.0972009	804.117	572.909	709.486	417.482	430.894	478.736	451.634
ENSMAUG00000018469	ENSMAUG00000018469	protein_coding	Vamp8	2781.99	1818.87	0.613083	0.228212	2.68646	0.00722125	0.0972009	2950.22	2237.32	3158.43	2114.86	2035.04	1572.05	1553.52
ENSMAUG00000002724	ENSMAUG00000002724	protein_coding	Ints7	715.823	558.116	0.359408	0.133789	2.68637	0.00722321	0.0972009	720.131	812.489	614.849	543.876	497.394	530.225	660.968
ENSMAUG00000016133	ENSMAUG00000016133	protein_coding	Krt5	1506.17	851.907	0.8221	0.306072	2.68597	0.0072319	0.0972337	1652.01	1691.94	1174.54	1263.94	838.037	471.615	834.039
ENSMAUG00000013566	ENSMAUG00000013566	protein_coding	Laptm5	602.805	394.116	0.613435	0.228579	2.6837	0.00728133	0.0978057	705.836	420.381	682.198	360.031	324.358	423.961	468.117
ENSMAUG00000004559	ENSMAUG00000004559	protein_coding	Nr2f2	1112.26	845.635	0.395291	0.147308	2.68344	0.00728701	0.0978057	1283.01	822.906	1230.86	794.748	782.394	908.722	896.675
ENSMAUG00000020469	ENSMAUG00000020469	protein_coding	Dync2i2	228.596	322.083	-0.496129	0.184952	-2.68247	0.00730815	0.0980049	239.448	218.747	227.593	308.962	290.429	374.115	314.825
ENSMAUG00000017153	ENSMAUG00000017153	protein_coding	Tmem266	8.2788	0	6.07725	2.26577	2.6822	0.00731405		17.8693	0	6.96713	0	0	0	0
ENSMAUG00000008333	ENSMAUG00000008333	protein_coding	Napa	2163.9	1424.43	0.602955	0.224847	2.68162	0.0073266	0.0980799	2458.81	1639.12	2393.79	1510.34	1403.97	1618.06	1165.35
ENSMAUG00000001387	ENSMAUG00000001387	protein_coding	Reg3d	88.7729	21.4533	2.04958	0.764431	2.68118	0.00733635	0.0980799	66.1163	31.2496	168.953	41.4929	10.8572	16.9803	16.483
ENSMAUG00000000655	ENSMAUG00000000655	protein_coding	Vti1b	1130.08	828.096	0.448672	0.167358	2.68091	0.00734227	0.0980799	1188.31	863.084	1338.85	936.462	838.037	798.623	739.262
ENSMAUG00000017963	ENSMAUG00000017963	protein_coding	Micu3	322.036	558.16	-0.793616	0.296037	-2.6808	0.00734469	0.0980799	243.915	475.44	246.752	587.284	579.501	551.587	514.269
ENSMAUG00000011240	ENSMAUG00000011240	protein_coding	Cox6b1	6429.69	4084.79	0.654484	0.24414	2.68077	0.00734528	0.0980799	6712.59	4555	8021.48	4695.72	4693.01	3819.48	3130.94
ENSMAUG00000012539	ENSMAUG00000012539	protein_coding	Xpo6	787.046	590.011	0.414999	0.154841	2.68016	0.00735867	0.0981744	962.26	664.426	734.451	549.621	536.751	598.694	674.979
ENSMAUG00000021445	ENSMAUG00000021445	protein_coding	Pla2g4b	226.811	136.739	0.729138	0.272087	2.6798	0.0073666	0.0981961	314.499	154.016	211.917	128.309	140.465	123.244	154.94
ENSMAUG00000010190	ENSMAUG00000010190	protein_coding	Aoc3	1475.37	790.354	0.900602	0.336221	2.6786	0.00739299	0.0984635	1871.81	778.264	1776.04	713.678	633.108	854.494	960.134
ENSMAUG00000009058	ENSMAUG00000009058	protein_coding	Lrp1	7665.01	3712.37	1.046	0.390709	2.67719	0.00742415	0.0987744	9334.9	4405.45	9254.67	3262.62	2978.26	3468.37	5140.22
ENSMAUG00000017554	ENSMAUG00000017554	protein_coding		755.851	407.66	0.890873	0.332791	2.67697	0.00742903	0.0987744	708.516	790.912	768.126	485.786	440.394	330.295	374.164
ENSMAUG00000019002	ENSMAUG00000019002	protein_coding	Ier3	369.69	166.739	1.14971	0.4296	2.67624	0.00744544	0.0989079	371.681	90.0286	647.362	193.421	133.679	169.256	170.599
ENSMAUG00000009050	ENSMAUG00000009050	protein_coding		1115.06	1501.76	-0.428972	0.160485	-2.67298	0.00751809	0.0997879	1033.74	1036.44	1274.98	1486.08	1434.5	1610.39	1476.05
ENSMAUG00000008445	ENSMAUG00000008445	protein_coding	Lypd5	7.20581	0	5.88118	2.20053	2.67262	0.00752614		8.93463	2.23211	10.4507	0	0	0	0
ENSMAUG00000018201	ENSMAUG00000018201	protein_coding		1826.01	1010.49	0.853592	0.319607	2.67076	0.00756802	0.100365	1576.96	2133.16	1767.91	1205.21	1183.43	872.022	781.294
ENSMAUG00000010568	ENSMAUG00000010568	protein_coding	Rasal3	34.2977	15.9191	1.10254	0.41288	2.67036	0.00757692	0.100397	54.5013	14.1367	34.255	10.2136	15.6072	18.0758	19.7796
ENSMAUG00000015539	ENSMAUG00000015539	protein_coding	Crispld2	1481.7	863.76	0.778589	0.291678	2.66935	0.00759987	0.100616	1611.81	1009.66	1823.65	880.287	733.537	963.497	877.719
ENSMAUG00000015131	ENSMAUG00000015131	protein_coding	Ackr1	156.699	100.743	0.632936	0.237166	2.66874	0.00761359	0.100712	210.857	112.35	146.89	83.6241	83.4645	122.149	113.733
ENSMAUG00000011616	ENSMAUG00000011616	protein_coding	Mest	574.566	404.362	0.50728	0.190113	2.66831	0.00762332	0.100742	586.112	545.38	592.206	429.611	435.644	351.657	400.537
ENSMAUG00000021430	ENSMAUG00000021430	protein_coding	Nfam1	54.6258	26.0698	1.07638	0.403431	2.66807	0.00762886	0.100742	65.2228	39.434	59.2206	18.5122	23.75	22.4579	39.5592
ENSMAUG00000009062	ENSMAUG00000009062	protein_coding	Itih5	632.474	357.787	0.822217	0.308323	2.66674	0.00765916	0.101057	759.444	425.59	712.389	325.56	344.036	346.18	415.371
ENSMAUG00000018691	ENSMAUG00000018691	protein_coding	Rpl36	4487.75	2441.57	0.878272	0.329503	2.66544	0.00768865	0.101347	4835.42	2895.05	5732.78	2636.39	2397.4	2072.15	2660.35
ENSMAUG00000017329	ENSMAUG00000017329	protein_coding	Wdr48	1360.75	1663.53	-0.290224	0.108894	-2.6652	0.0076942	0.101347	1329.47	1512.63	1240.15	1620.14	1653	1691.46	1689.51
ENSMAUG00000021814	ENSMAUG00000021814	protein_coding	Ddx58	642.867	302.755	1.08718	0.407966	2.66487	0.00770176	0.101361	600.407	416.661	911.532	301.94	267.358	273.329	368.395
ENSMAUG00000009917	ENSMAUG00000009917	protein_coding	Ncam2	525.603	1276.79	-1.28081	0.480698	-2.66447	0.00771092	0.101396	408.313	958.321	210.175	1168.82	1652.32	1228.61	1057.38
ENSMAUG00000016578	ENSMAUG00000016578	protein_coding	Gna15	71.1258	39.0645	0.870612	0.3269	2.66324	0.00773922	0.101673	83.9855	49.8505	79.5414	37.0244	36.6429	32.3174	50.2731
ENSMAUG00000017662	ENSMAUG00000017662	protein_coding		5296.24	3155.34	0.747182	0.28058	2.66299	0.00774505	0.101673	5417.07	3467.96	7003.7	3618.82	3702.97	2945.81	2353.77
ENSMAUG00000013763	ENSMAUG00000013763	protein_coding		28.3081	14.2548	0.994145	0.373361	2.66269	0.00775189	0.101677	23.23	29.7615	31.9327	16.5972	16.2857	12.5983	11.5381
ENSMAUG00000019326	ENSMAUG00000019326	protein_coding	Sde2	545.422	680.271	-0.319429	0.119983	-2.66228	0.00776123	0.101713	551.267	596.718	488.279	612.18	671.787	691.264	745.855
ENSMAUG00000016648	ENSMAUG00000016648	protein_coding		127.239	196.678	-0.629895	0.236679	-2.66139	0.00778187	0.101898	120.618	152.528	108.571	162.78	161.5	241.559	220.872
ENSMAUG00000017389	ENSMAUG00000017389	protein_coding	Mrgprf	62.3634	21.9591	1.50801	0.566717	2.66096	0.00779187	0.101943	81.3052	40.178	65.6071	26.8108	14.9286	18.0758	28.0211
ENSMAUG00000014613	ENSMAUG00000014613	protein_coding		59.1849	27.5012	1.10955	0.417045	2.66051	0.00780222	0.101993	60.7555	45.3863	71.413	21.704	28.5001	28.4831	31.3177
ENSMAUG00000017103	ENSMAUG00000017103	protein_coding	Rspo3	292.068	160.578	0.860337	0.323431	2.66003	0.00781329	0.102052	435.117	176.337	264.751	169.163	150.643	182.402	140.105
ENSMAUG00000001177	ENSMAUG00000001177	protein_coding	Pmepa1	591.47	415.625	0.509234	0.191581	2.65806	0.00785922	0.102565	645.974	427.078	701.357	393.225	413.251	444.775	411.251
ENSMAUG00000015219	ENSMAUG00000015219	protein_coding	Lpp	515.563	345.353	0.577343	0.217264	2.65734	0.00787608	0.10266	650.441	411.453	484.796	333.858	301.965	354.944	390.647
ENSMAUG00000011095	ENSMAUG00000011095	protein_coding	Zfp91	3781.98	5722.24	-0.597445	0.224842	-2.65718	0.0078797	0.10266	3173.58	4902.47	3269.9	5561.96	6119.37	5812.75	5394.88
ENSMAUG00000013299	ENSMAUG00000013299	protein_coding	Mrpl20	1798.4	1327.67	0.438305	0.16497	2.65688	0.0078868	0.102667	1618.96	1525.28	2250.96	1552.47	1490.15	1164.52	1103.54
ENSMAUG00000018325	ENSMAUG00000018325	protein_coding		451.982	223.565	1.01554	0.382336	2.65615	0.00790389	0.102803	453.879	382.435	519.631	236.829	196.108	243.75	217.575
ENSMAUG00000016326	ENSMAUG00000016326	protein_coding		74.6244	38.2712	0.967692	0.364373	2.65577	0.00791272	0.102832	75.0509	43.1542	105.668	37.0244	48.8572	33.4129	33.7901
ENSMAUG00000010202	ENSMAUG00000010202	pseudogene		12.63	49.758	-1.98087	0.746367	-2.65402	0.00795388	0.10323	3.57385	31.9936	2.32238	51.7065	61.7501	44.368	41.2075
ENSMAUG00000004585	ENSMAUG00000004585	misc_RNA	7SK	13.4777	4.26946	1.63116	0.614601	2.65402	0.00795401		16.0823	10.4165	13.9343	3.83011	4.75001	6.02528	2.47245
ENSMAUG00000021734	ENSMAUG00000021734	protein_coding	Rragd	1105.67	1429.24	-0.371506	0.139985	-2.65391	0.00795656	0.10323	1291.95	1030.49	994.557	1399.27	1290.65	1541.92	1485.12
ENSMAUG00000021249	ENSMAUG00000021249	protein_coding	Ccr7	9.82602	2.19479	2.18428	0.823547	2.65228	0.00799502	0.103642	13.4019	4.46423	11.6119	0	0	3.83427	4.9449
ENSMAUG00000003529	ENSMAUG00000003529	protein_coding		519.697	759.426	-0.547195	0.206481	-2.6501	0.00804677	0.104226	413.673	686.747	458.669	776.236	814.966	767.402	679.099
ENSMAUG00000013352	ENSMAUG00000013352	protein_coding	Macir	798.852	1334.47	-0.740142	0.279327	-2.64974	0.00805545	0.104252	722.812	892.845	780.899	1227.55	1418.9	1336.52	1354.9
ENSMAUG00000018928	ENSMAUG00000018928	protein_coding		716.706	869.103	-0.276549	0.10439	-2.64919	0.00806841	0.104333	670.991	675.586	803.542	849.646	860.43	925.702	840.633
ENSMAUG00000021796	ENSMAUG00000021796	protein_coding	Psmb2	2105.69	1538.52	0.452928	0.170992	2.64882	0.00807737	0.104362	1930.77	1744.02	2642.28	1950.17	1620.43	1411.56	1171.94
ENSMAUG00000019183	ENSMAUG00000019183	protein_coding	Fam13a	2559.03	3833.48	-0.583275	0.220338	-2.64718	0.00811657	0.104781	2229.19	3809.47	1638.44	3789.9	3862.44	4038.03	3643.57
ENSMAUG00000000025	ENSMAUG00000000025	protein_coding	ND3	18470.5	12443.6	0.569785	0.215306	2.64639	0.00813556	0.104939	20538	17917.9	16955.7	13512	15992.6	11110.1	9159.6
ENSMAUG00000008392	ENSMAUG00000008392	protein_coding	Cox7a2	5653.67	3390.42	0.737736	0.279053	2.64372	0.00820014	0.105606	6102.35	3474.66	7383.99	4151.2	3666.33	3008.81	2735.35
ENSMAUG00000001493	ENSMAUG00000001493	protein_coding		677.178	503.744	0.427408	0.161671	2.64369	0.00820083	0.105606	702.262	543.148	786.124	552.174	508.251	476.545	478.007
ENSMAUG00000020308	ENSMAUG00000020308	protein_coding	Mcm5	211.179	148.237	0.510939	0.193304	2.64319	0.0082129	0.105627	198.349	255.205	179.984	144.906	160.822	133.104	154.116
ENSMAUG00000002921	ENSMAUG00000002921	protein_coding	Slc16a2	792.294	417.708	0.923523	0.349414	2.64306	0.00821605	0.105627	1004.25	423.358	949.271	386.841	388.144	449.157	446.689
ENSMAUG00000003090	ENSMAUG00000003090	protein_coding	Rnase6	51.0747	22.3076	1.19523	0.452298	2.64257	0.00822794	0.105693	58.0751	20.8331	74.316	26.8108	23.75	21.3624	17.3071
ENSMAUG00000021243	ENSMAUG00000021243	protein_coding		1154.13	887.015	0.38106	0.144224	2.64214	0.00823828	0.105738	1006.04	1109.36	1346.98	1022	967.645	733.441	824.974
ENSMAUG00000007354	ENSMAUG00000007354	protein_coding	Nipal4	149.189	37.6438	1.98802	0.75276	2.64097	0.00826678	0.105919	291.269	40.178	116.119	35.7477	40.7144	19.7191	54.3939
ENSMAUG00000021017	ENSMAUG00000021017	protein_coding	Mrps17	624.661	450.746	0.472074	0.178757	2.64087	0.00826936	0.105919	629.892	467.256	776.835	511.958	520.465	364.256	406.306
ENSMAUG00000016866	ENSMAUG00000016866	protein_coding		771.608	569.986	0.436434	0.165271	2.64071	0.00827314	0.105919	825.56	645.081	844.183	619.84	566.608	586.643	506.852
ENSMAUG00000012364	ENSMAUG00000012364	protein_coding	Zscan25	221.077	284.995	-0.37205	0.140904	-2.64045	0.00827958	0.105919	257.317	203.866	202.047	284.705	268.036	302.907	284.332
ENSMAUG00000021948	ENSMAUG00000021948	protein_coding	Lpo	129.952	33.8926	1.9382	0.734243	2.63972	0.00829734	0.106059	249.276	103.421	37.158	21.704	37.3215	32.8652	43.6799
ENSMAUG00000015411	ENSMAUG00000015411	protein_coding	Fgd5	110.097	57.304	0.941446	0.356791	2.63865	0.00832376	0.106309	167.078	55.8028	107.41	67.027	34.6072	52.5843	74.9976
ENSMAUG00000018430	ENSMAUG00000018430	protein_coding	Paip2b	2966.71	4639.45	-0.645152	0.244585	-2.63775	0.00834589	0.106504	2489.19	4038.64	2372.31	4660.61	4821.26	4879.38	4196.57
ENSMAUG00000009576	ENSMAUG00000009576	protein_coding	Itgbl1	1926.36	1433	0.427155	0.162005	2.63668	0.00837216	0.106738	1901.29	1517.09	2360.69	1548	1572.25	1344.19	1267.54
ENSMAUG00000017809	ENSMAUG00000017809	protein_coding	Aldh3b1	197.514	333.112	-0.753425	0.285773	-2.63645	0.00837792	0.106738	125.085	304.311	163.147	333.22	282.286	380.688	336.253
ENSMAUG00000006005	ENSMAUG00000006005	protein_coding		335.223	155.335	1.11061	0.421321	2.63601	0.00838868	0.106788	412.78	145.831	447.057	157.035	130.965	142.963	190.379
ENSMAUG00000003052	ENSMAUG00000003052	protein_coding		1003.34	525.387	0.933092	0.354028	2.63564	0.00839777	0.106801	1444.73	454.607	1110.68	548.344	386.108	594.312	572.784
ENSMAUG00000000540	ENSMAUG00000000540	protein_coding	Ppp2r2b	325.387	480.903	-0.562615	0.213483	-2.63541	0.00840349	0.106801	266.252	377.227	332.68	483.871	439.715	518.722	481.303
ENSMAUG00000013757	ENSMAUG00000013757	protein_coding	Fam71a	2.23211	0	4.18486	1.5881	2.63514	0.00841031	0.106801	0	6.69634	0	0	0	0	0
ENSMAUG00000019814	ENSMAUG00000019814	protein_coding	Tmem120a	313.389	208.749	0.584985	0.222154	2.63324	0.00845739	0.107244	373.468	290.919	275.782	205.549	230.036	188.427	210.982
ENSMAUG00000021901	ENSMAUG00000021901	protein_coding	Ppm1a	1488.73	1718.78	-0.206818	0.078543	-2.63318	0.00845898	0.107244	1500.12	1497.75	1468.32	1647.59	1754.11	1643.81	1829.61
ENSMAUG00000011734	ENSMAUG00000011734	protein_coding	Themis3	6.03323	0.638352	3.19926	1.21537	2.63234	0.00847993		5.36078	10.4165	2.32238	2.55341	0	0	0
ENSMAUG00000018887	ENSMAUG00000018887	protein_coding	Mydgf	681.142	526.144	0.374024	0.142163	2.63095	0.00851473	0.107852	687.967	575.141	780.318	530.471	547.608	485.857	540.642
ENSMAUG00000021176	ENSMAUG00000021176	protein_coding		521.254	141.754	1.87833	0.714003	2.6307	0.00852087	0.107852	921.161	414.429	228.173	243.212	192.036	31.2219	100.546
ENSMAUG00000017623	ENSMAUG00000017623	protein_coding		393.541	175.578	1.16447	0.44277	2.62996	0.00853947	0.107968	456.56	309.52	414.544	163.418	166.929	179.115	192.851
ENSMAUG00000021285	ENSMAUG00000021285	protein_coding	Zswim3	299.609	231.326	0.367157	0.139615	2.62979	0.00854386	0.107968	360.959	281.246	256.622	248.319	217.822	231.699	227.465
ENSMAUG00000017559	ENSMAUG00000017559	protein_coding	Ndufb3	3433.68	2527.63	0.442068	0.168137	2.62921	0.00855827	0.108062	3272.76	2929.28	4098.99	3036	2955.18	2158.69	1960.65
ENSMAUG00000020622	ENSMAUG00000020622	protein_coding		5046.17	3417.15	0.56243	0.213942	2.6289	0.00856625	0.108075	5146.35	4834.76	5157.42	3867.14	3931.65	2710.83	3158.97
ENSMAUG00000012714	ENSMAUG00000012714	protein_coding	Cox5a	1472.07	915.733	0.684719	0.260513	2.62835	0.00857995	0.10813	1594.83	1079.6	1741.78	933.909	964.252	987.598	777.173
ENSMAUG00000018356	ENSMAUG00000018356	protein_coding	Gpr87	45.8364	11.3474	2.0043	0.76262	2.62817	0.00858451	0.10813	72.3705	16.3688	48.7699	14.6821	12.8929	13.6938	4.12075
ENSMAUG00000009355	ENSMAUG00000009355	pseudogene		94.7292	313.12	-1.7257	0.656869	-2.62716	0.00861009	0.108365	58.9686	192.706	32.5133	370.883	391.536	279.902	210.158
ENSMAUG00000019008	ENSMAUG00000019008	protein_coding		366.802	770.602	-1.0712	0.408192	-2.62425	0.00868405	0.109207	247.489	650.289	202.627	750.064	599.858	855.59	876.895
ENSMAUG00000013179	ENSMAUG00000013179	protein_coding	Micos10	2896.54	2028.78	0.513863	0.196032	2.62132	0.00875898	0.10994	2805.47	2177.05	3707.09	2441.06	2250.83	1793.89	1629.34
ENSMAUG00000010847	ENSMAUG00000010847	protein_coding	Slc44a2	517.834	388.501	0.412392	0.15734	2.62102	0.00876674	0.10994	609.342	470.976	473.184	408.545	335.215	413.006	397.24
ENSMAUG00000014779	ENSMAUG00000014779	protein_coding	Rab14	465.104	567.442	-0.285245	0.108841	-2.62074	0.00877383	0.10994	391.337	542.404	461.572	597.497	565.251	566.376	540.642
ENSMAUG00000001384	ENSMAUG00000001384	protein_coding		0	6.89848	-5.68745	2.17024	-2.62066	0.00877608		0	0	0	4.46846	17.6429	3.83427	1.6483
ENSMAUG00000008185	ENSMAUG00000008185	protein_coding		301.919	388.459	-0.363839	0.138836	-2.62064	0.0087764	0.10994	280.547	356.394	268.815	370.244	392.215	385.07	406.306
ENSMAUG00000015851	ENSMAUG00000015851	protein_coding		465.304	342.265	0.444389	0.169576	2.62059	0.00877771	0.10994	472.642	441.958	481.312	354.924	354.894	294.143	365.098
ENSMAUG00000016343	ENSMAUG00000016343	protein_coding	Selenok	1565.66	1172.1	0.418041	0.159549	2.62015	0.00878919	0.109996	1464.39	1357.87	1874.74	1309.9	1376.82	1047.3	954.365
ENSMAUG00000019699	ENSMAUG00000019699	protein_coding	Zfp367	97.329	61.5021	0.666933	0.254585	2.61969	0.00880095	0.110002	94.7071	113.094	84.1861	49.1531	63.7858	54.7753	78.2942
ENSMAUG00000006359	ENSMAUG00000006359	protein_coding	Cstf2t	1397.55	1776.77	-0.346747	0.132367	-2.61958	0.00880384	0.110002	1286.59	1636.88	1269.18	1675.04	1833.5	1954.38	1644.18
ENSMAUG00000011093	ENSMAUG00000011093	protein_coding	Emg1	584.605	457.63	0.352717	0.134662	2.61928	0.00881163	0.110011	582.538	540.171	631.106	490.254	477.715	467.781	394.768
ENSMAUG00000019815	ENSMAUG00000019815	protein_coding	Jpt1	523.136	365.083	0.519956	0.198537	2.61893	0.0088205	0.110033	513.741	360.114	695.551	397.055	373.215	366.994	323.067
ENSMAUG00000021716	ENSMAUG00000021716	protein_coding	Car2	1641.19	601.958	1.44692	0.552699	2.61791	0.00884694	0.110275	2780.46	642.849	1500.25	600.051	895.037	404.242	508.5
ENSMAUG00000012569	ENSMAUG00000012569	protein_coding	Llph	717.789	570.807	0.330515	0.126277	2.61737	0.00886093	0.110361	705.836	724.693	722.839	623.67	681.966	488.048	489.545
ENSMAUG00000000840	ENSMAUG00000000840	protein_coding	Vopp1	1513.67	1993.46	-0.397342	0.151846	-2.61675	0.00887716	0.110475	1639.5	1333.32	1568.18	1781.64	1819.25	2232.64	2140.32
ENSMAUG00000014052	ENSMAUG00000014052	protein_coding	Slc35a3	2145.55	3544.23	-0.724214	0.276811	-2.61628	0.0088894	0.110538	2018.33	2685.23	1733.07	3083.24	4085.01	3643.65	3365
ENSMAUG00000013267	ENSMAUG00000013267	protein_coding	Pglyrp2	62.0589	32.4198	0.934901	0.357514	2.615	0.00892262	0.110802	65.2228	43.1542	77.7996	28.7258	23.0715	44.9157	32.966
ENSMAUG00000021575	ENSMAUG00000021575	protein_coding	Arhgef28	2408.76	3432.89	-0.511295	0.19553	-2.61492	0.00892483	0.110802	2322.11	2893.56	2010.6	3338.58	2988.43	3814.55	3590
ENSMAUG00000006248	ENSMAUG00000006248	snoRNA		148.769	89.4277	0.734309	0.28085	2.61459	0.00893345	0.11082	184.947	98.213	163.147	121.287	82.7859	66.2781	87.3599
ENSMAUG00000011000	ENSMAUG00000011000	protein_coding	Stx8	571.695	434.702	0.394295	0.150838	2.61402	0.00894825	0.110862	570.03	518.594	626.461	501.106	498.072	417.388	322.242
ENSMAUG00000008124	ENSMAUG00000008124	protein_coding	Rnf103	1393.84	1930.47	-0.470086	0.17984	-2.61392	0.00895109	0.110862	1275.87	1756.67	1149	1891.44	1999.08	1914.4	1916.97
ENSMAUG00000007355	ENSMAUG00000007355	protein_coding	Gata2	588.997	288.337	1.03026	0.394281	2.61301	0.00897493	0.111069	842.536	206.843	717.614	231.722	242.25	357.135	322.242
ENSMAUG00000019779	ENSMAUG00000019779	protein_coding	Kl	43.0155	16.917	1.34919	0.516471	2.61233	0.00899272	0.111201	43.7797	49.8505	35.4162	21.704	12.2143	13.1461	20.6037
ENSMAUG00000022111	ENSMAUG00000022111	protein_coding	Vegfc	171.151	92.3539	0.891296	0.341243	2.61191	0.00900383	0.111222	239.448	87.0524	186.951	103.413	103.822	57.514	104.667
ENSMAUG00000000671	ENSMAUG00000000671	protein_coding	Pik3cg	231.341	137.162	0.751404	0.287704	2.61172	0.00900876	0.111222	310.032	186.009	197.983	125.755	121.465	158.848	142.578
ENSMAUG00000000759	ENSMAUG00000000759	protein_coding	Cd163	235.543	118.123	0.998456	0.382718	2.60886	0.00908453	0.112069	266.252	165.176	275.201	75.9639	137.75	91.4747	167.302
ENSMAUG00000005665	ENSMAUG00000005665	protein_coding	Cyp2c70	4.31218	0	5.14446	1.97264	2.60791	0.00910965		3.57385	2.97615	6.38653	0	0	0	0
ENSMAUG00000008429	ENSMAUG00000008429	protein_coding	Spata17	270.368	425.706	-0.654671	0.251045	-2.60778	0.00911305	0.112332	208.177	347.466	255.461	465.359	325.036	506.124	406.306
ENSMAUG00000014211	ENSMAUG00000014211	protein_coding	Bsdc1	694.336	879.243	-0.340128	0.130473	-2.60688	0.0091371	0.112539	687.073	651.033	744.902	861.775	862.466	917.486	875.247
ENSMAUG00000017343	ENSMAUG00000017343	protein_coding	Foxred2	98.6852	60.6443	0.693633	0.26613	2.60637	0.00915071	0.112617	125.978	87.0524	83.0249	64.4736	54.9644	67.9213	55.218
ENSMAUG00000016539	ENSMAUG00000016539	protein_coding	Ephb1	122.282	215.55	-0.821828	0.315731	-2.60294	0.00924287	0.113627	160.823	102.677	103.346	178.1	172.357	285.927	225.817
ENSMAUG00000017373	ENSMAUG00000017373	protein_coding	Adrb2	175.208	116.098	0.588716	0.226188	2.60277	0.00924736	0.113627	201.923	183.777	139.923	110.435	129.607	120.506	103.843
ENSMAUG00000018230	ENSMAUG00000018230	protein_coding	Crip3	746.515	425.793	0.809444	0.311105	2.60183	0.00927267	0.113848	1081.98	549.1	608.462	441.101	434.965	379.593	447.513
ENSMAUG00000013041	ENSMAUG00000013041	protein_coding	Fgd2	40.5478	21.542	0.921315	0.354213	2.60102	0.00929468	0.113961	48.247	27.5294	45.8669	24.8957	17.6429	16.4326	27.1969
ENSMAUG00000017113	ENSMAUG00000017113	protein_coding		249	122.948	1.01704	0.391027	2.60095	0.00929651	0.113961	161.717	391.364	193.918	102.136	54.2858	197.739	137.633
ENSMAUG00000010596	ENSMAUG00000010596	protein_coding		69.6248	125.875	-0.853998	0.328414	-2.60037	0.00931225	0.114064	56.2882	84.0763	68.5101	116.818	143.179	144.607	98.898
ENSMAUG00000014986	ENSMAUG00000014986	protein_coding	Tmem211	122.704	245.806	-1.00411	0.386227	-2.59978	0.00932828	0.114171	149.208	95.2368	123.666	329.39	255.143	243.75	154.94
ENSMAUG00000020086	ENSMAUG00000020086	protein_coding	Pik3r5	46.8554	21.0296	1.17019	0.450179	2.5994	0.00933876	0.114209	41.0993	19.345	80.122	22.3423	21.7143	15.3371	24.7245
ENSMAUG00000002887	ENSMAUG00000002887	protein_coding	Prkacb	1356.81	1825	-0.428006	0.164675	-2.5991	0.00934675	0.114217	1275.87	1570.66	1223.89	1889.52	1946.83	1877.15	1586.49
ENSMAUG00000005889	ENSMAUG00000005889	protein_coding	Inpp1	619.105	769.793	-0.313103	0.120484	-2.59871	0.00935759	0.11426	514.635	728.413	614.268	858.583	761.359	737.275	721.955
ENSMAUG00000007593	ENSMAUG00000007593	protein_coding	Sgpp2	19.6266	9.46614	1.05088	0.404508	2.59793	0.00937883	0.114429	25.9104	12.6486	20.3208	7.66022	10.1786	9.3118	10.7139
ENSMAUG00000022156	ENSMAUG00000022156	protein_coding	Pcdh15	95.179	186.505	-0.972646	0.374605	-2.59646	0.00941897	0.114754	80.4117	148.808	56.3176	158.95	196.786	208.146	182.137
ENSMAUG00000008490	ENSMAUG00000008490	protein_coding	Klre1	9.95629	1.25646	3.04041	1.171	2.59642	0.00942018	0.114754	0	22.3211	7.54772	2.55341	0	0	2.47245
ENSMAUG00000019447	ENSMAUG00000019447	protein_coding		627.987	828.695	-0.401349	0.154649	-2.59523	0.00945286	0.115062	679.925	591.51	612.527	760.916	682.644	1033.06	838.16
ENSMAUG00000014448	ENSMAUG00000014448	protein_coding		10.2064	20.9492	-1.05251	0.405694	-2.59434	0.0094773	0.115236	8.93463	14.1367	7.54772	20.4273	24.4286	22.4579	16.483
ENSMAUG00000016441	ENSMAUG00000016441	protein_coding	Ovca2	357.197	296.685	0.266473	0.10273	2.59391	0.00948906	0.115236	366.32	324.401	380.87	307.047	304.001	306.194	269.497
ENSMAUG00000001072	ENSMAUG00000001072	protein_coding	Zkscan14	246.615	335.374	-0.443613	0.171022	-2.5939	0.00948939	0.115236	231.407	276.782	231.657	357.477	314.179	331.938	337.901
ENSMAUG00000020487	ENSMAUG00000020487	protein_coding	Net1	2054.04	1650.73	0.315646	0.121769	2.59217	0.00953726	0.115727	2073.73	2047.59	2040.79	1841.01	1573.61	1451	1737.31
ENSMAUG00000015441	ENSMAUG00000015441	protein_coding	Pogk	1064.32	1269.76	-0.255211	0.0985928	-2.58853	0.00963854	0.116864	1097.17	1109.36	986.429	1263.3	1153.57	1289.96	1372.21
ENSMAUG00000007544	ENSMAUG00000007544	pseudogene		38.502	101.914	-1.40916	0.544708	-2.58699	0.00968185	0.117248	34.8451	63.2432	17.4178	128.947	109.25	103.525	65.932
ENSMAUG00000016077	ENSMAUG00000016077	protein_coding	Icam2	49.5712	30.1456	0.736897	0.284861	2.58687	0.00968523	0.117248	43.7797	46.8744	58.0594	33.8327	34.6072	17.5281	34.6143
ENSMAUG00000018103	ENSMAUG00000018103	protein_coding	P4ha3	318.388	155.892	1.03112	0.398733	2.58599	0.00970992	0.117423	336.836	153.272	465.056	160.865	160.143	146.798	155.764
ENSMAUG00000009899	ENSMAUG00000009899	protein_coding	Spint2	2137.66	3107.99	-0.539906	0.208795	-2.58582	0.00971481	0.117423	2288.16	1706.08	2418.75	2769.81	2788.26	3606.95	3266.93
ENSMAUG00000020230	ENSMAUG00000020230	protein_coding		177.811	104.982	0.759396	0.293735	2.5853	0.0097293	0.117507	188.521	190.474	154.438	117.457	99.7502	96.4045	106.315
ENSMAUG00000017705	ENSMAUG00000017705	protein_coding	Pycr2	387.891	515.968	-0.410407	0.158791	-2.58457	0.00975012	0.117667	421.715	340.769	401.19	419.397	468.894	515.435	660.144
ENSMAUG00000001438	ENSMAUG00000001438	protein_coding	Mfsd14b	1236.88	1721.43	-0.476706	0.184474	-2.58414	0.00976228	0.117723	996.211	1647.3	1067.13	1678.87	1931.22	1553.97	1721.65
ENSMAUG00000012169	ENSMAUG00000012169	protein_coding	Dmrta2	45.2346	80.7265	-0.835046	0.323276	-2.58307	0.00979255	0.117965	43.7797	43.1542	48.7699	59.3667	80.0716	103.525	79.9425
ENSMAUG00000006829	ENSMAUG00000006829	protein_coding		820.891	572.281	0.521187	0.201821	2.58243	0.00981082	0.117965	669.204	779.752	1013.72	696.442	682.644	479.831	430.206
ENSMAUG00000002564	ENSMAUG00000002564	protein_coding		3322.94	1861.47	0.8361	0.323779	2.58231	0.00981408	0.117965	3421.07	2790.14	3757.6	2188.27	1916.29	1451.54	1889.78
ENSMAUG00000013884	ENSMAUG00000013884	protein_coding	Slc4a8	666.603	1041.94	-0.644682	0.249694	-2.58189	0.00982612	0.117965	710.303	655.497	634.008	877.734	747.787	1343.09	1199.14
ENSMAUG00000021717	ENSMAUG00000021717	protein_coding	Piezo1	908.865	556.582	0.707012	0.273838	2.58186	0.00982697	0.117965	1230.3	523.803	972.495	517.703	494.68	635.393	578.553
ENSMAUG00000016286	ENSMAUG00000016286	protein_coding	Ints9	346.192	248.497	0.476003	0.1844	2.58136	0.00984112	0.117965	409.206	301.335	328.036	218.955	254.465	274.972	245.597
ENSMAUG00000000783	ENSMAUG00000000783	protein_coding		3013.01	1595.29	0.91733	0.355373	2.58131	0.00984255	0.117965	3497.01	2052.06	3489.95	2307	1636.04	1250.52	1187.6
ENSMAUG00000018404	ENSMAUG00000018404	protein_coding	Adgre5	405.028	244.704	0.726185	0.281326	2.58129	0.00984308	0.117965	504.807	238.836	471.442	245.766	240.215	271.138	221.696
ENSMAUG00000012028	ENSMAUG00000012028	protein_coding		223.747	155.718	0.516712	0.200303	2.57965	0.00988996	0.118436	293.056	186.009	192.177	146.183	128.929	189.522	158.237
ENSMAUG00000018346	ENSMAUG00000018346	protein_coding	Gbp2b	17.106	3.9005	2.12541	0.824231	2.57865	0.00991859	0.118687	19.6562	6.69634	24.9655	10.852	4.75001	0	0
ENSMAUG00000018822	ENSMAUG00000018822	protein_coding	Nckap1l	366.089	222.671	0.716417	0.277863	2.57831	0.00992846	0.118714	430.649	298.359	369.258	210.018	242.929	231.699	206.037
ENSMAUG00000000780	ENSMAUG00000000780	protein_coding	Swi5	2996.64	2226.06	0.429074	0.166448	2.57783	0.00994236	0.118789	2809.94	2508.9	3671.09	2552.13	2466.61	2003.13	1882.36
ENSMAUG00000013364	ENSMAUG00000013364	protein_coding	Nup214	874.034	624.353	0.485241	0.188284	2.57717	0.00996122	0.118881	1078.41	715.764	827.927	521.534	552.358	646.348	777.173
ENSMAUG00000020093	ENSMAUG00000020093	protein_coding	Mad2l2	449.255	313.435	0.517489	0.200808	2.57703	0.00996538	0.118881	548.586	318.448	480.732	338.327	318.929	333.581	262.904
ENSMAUG00000013687	ENSMAUG00000013687	protein_coding	Zdhhc23	160.746	240.519	-0.583971	0.226662	-2.5764	0.00998363	0.119008	156.356	201.634	124.247	218.316	204.25	279.902	259.607
ENSMAUG00000018112	ENSMAUG00000018112	protein_coding	Klhl8	817.957	1085.64	-0.408562	0.158615	-2.57581	0.0100006	0.119119	744.255	905.494	804.122	1075.62	1107.43	1182.05	977.441
ENSMAUG00000012284	ENSMAUG00000012284	protein_coding	Naa60	421.179	295.545	0.510358	0.198236	2.57449	0.0100388	0.119483	511.954	289.431	462.153	262.363	259.893	340.154	319.77
ENSMAUG00000013206	ENSMAUG00000013206	protein_coding	Naa40	94.9495	131.206	-0.457846	0.177874	-2.57399	0.0100532	0.119563	86.6659	90.7726	107.41	128.947	126.215	125.435	144.226
ENSMAUG00000003373	ENSMAUG00000003373	protein_coding	Eif3g	1255.06	922.375	0.444357	0.172731	2.57254	0.0100956	0.119972	1328.58	1080.34	1356.27	902.63	902.502	956.376	927.992
ENSMAUG00000011814	ENSMAUG00000011814	protein_coding	Plbd1	1171.58	878.307	0.416214	0.161807	2.57228	0.010103	0.119972	997.998	1352.66	1164.09	991.361	818.359	808.483	895.026
ENSMAUG00000019916	ENSMAUG00000019916	protein_coding	Psma6	4994.63	3940.19	0.342167	0.133051	2.57169	0.0101204	0.120086	4703.19	4668.09	5612.6	4688.06	4475.87	3465.08	3131.77
ENSMAUG00000000962	ENSMAUG00000000962	protein_coding	Sema3g	107.058	53.0167	1.02194	0.397439	2.57132	0.0101312	0.120123	74.1574	46.1303	200.885	45.323	42.7501	58.0618	65.932
ENSMAUG00000016127	ENSMAUG00000016127	protein_coding	Arhgap40	244.496	418.361	-0.775959	0.301807	-2.57104	0.0101392	0.120126	295.736	182.289	255.461	397.055	429.537	479.284	367.571
ENSMAUG00000008608	ENSMAUG00000008608	pseudogene		15.8873	50.3245	-1.67535	0.651704	-2.57073	0.0101485	0.120145	16.9758	26.0413	4.64475	77.2406	56.3215	38.8904	28.8452
ENSMAUG00000015308	ENSMAUG00000015308	protein_coding		63.7473	106.19	-0.733179	0.285242	-2.57038	0.0101588	0.120175	45.5666	92.2607	53.4146	104.69	84.143	107.36	128.567
ENSMAUG00000006635	ENSMAUG00000006635	protein_coding	Txndc5	3267.79	2457.69	0.411274	0.160035	2.5699	0.0101727	0.120248	3216.47	3496.98	3089.92	2416.8	2395.36	2120.9	2897.71
ENSMAUG00000017715	ENSMAUG00000017715	protein_coding		25.6904	0.678573	5.24542	2.04129	2.56966	0.0101799		68.7967	5.9523	2.32238	0	2.71429	0	0
ENSMAUG00000000505	ENSMAUG00000000505	protein_coding	Lst1	33.5749	14.3637	1.2341	0.480569	2.568	0.0102287	0.120818	33.9516	23.8092	42.9639	15.3204	10.8572	13.1461	18.1313
ENSMAUG00000009332	ENSMAUG00000009332	protein_coding	Acy1	788.566	470.013	0.746132	0.290629	2.5673	0.0102493	0.120911	866.659	446.423	1052.62	478.764	455.322	588.286	357.681
ENSMAUG00000003829	ENSMAUG00000003829	protein_coding	Fam114a2	711.547	879.048	-0.305232	0.118896	-2.56721	0.0102521	0.120911	638.826	822.906	672.908	819.006	887.573	967.331	842.281
ENSMAUG00000018985	ENSMAUG00000018985	protein_coding	Epsti1	136.685	55.0866	1.31166	0.510989	2.56691	0.010261	0.120924	167.078	88.5405	154.438	62.5585	60.393	42.177	55.218
ENSMAUG00000021636	ENSMAUG00000021636	protein_coding	Mrpl45	727.232	604.856	0.266694	0.103915	2.56647	0.010274	0.120948	703.156	728.413	750.127	652.396	664.323	538.989	563.718
ENSMAUG00000007072	ENSMAUG00000007072	snoRNA		36.4966	21.354	0.768246	0.299358	2.56631	0.0102786	0.120948	41.0993	36.4579	31.9327	26.8108	22.3929	16.4326	19.7796
ENSMAUG00000006895	ENSMAUG00000006895	protein_coding	Ptpre	143.511	87.8819	0.706847	0.2758	2.56289	0.0103804	0.121966	172.438	107.141	150.954	87.4542	85.5002	87.0927	91.4806
ENSMAUG00000021097	ENSMAUG00000021097	protein_coding	Adamdec1	276.622	648.677	-1.2296	0.479773	-2.56288	0.0103808	0.121966	155.463	479.904	194.499	697.719	786.466	677.022	433.503
ENSMAUG00000013565	ENSMAUG00000013565	protein_coding	Greb1l	131.131	46.9944	1.47945	0.577477	2.56193	0.0104094	0.122191	191.201	82.5882	119.602	53.6216	44.1072	43.2725	46.9765
ENSMAUG00000008089	ENSMAUG00000008089	protein_coding	Klk8	104.114	26.8368	1.9552	0.763238	2.56172	0.0104156	0.122191	196.562	27.5294	88.2503	42.1312	33.9286	9.85955	21.4279
ENSMAUG00000000096	ENSMAUG00000000096	protein_coding	Ptprd	6512.75	4524.34	0.525641	0.205315	2.56017	0.0104621	0.122548	6102.35	7092.91	6342.99	4670.82	4697.08	3823.31	4906.16
ENSMAUG00000013686	ENSMAUG00000013686	protein_coding	Prkrip1	520.287	398.777	0.383414	0.149769	2.56002	0.0104665	0.122548	502.126	461.303	597.431	456.422	420.715	403.146	314.825
ENSMAUG00000010317	ENSMAUG00000010317	protein_coding	Ehd2	818.616	403.983	1.01893	0.398033	2.55992	0.0104697	0.122548	1050.71	476.184	928.95	351.094	402.394	412.458	449.986
ENSMAUG00000020498	ENSMAUG00000020498	protein_coding	2300002M23Rik	788.746	134.864	2.54828	0.995715	2.55925	0.0104898	0.122691	1107.89	167.409	1090.94	155.12	188.643	58.0618	137.633
ENSMAUG00000018647	ENSMAUG00000018647	protein_coding	Plekho2	449.8	254.79	0.820432	0.320645	2.55869	0.0105068	0.122798	544.119	253.717	551.564	139.161	280.929	297.43	301.639
ENSMAUG00000015706	ENSMAUG00000015706	protein_coding		265.275	170.263	0.640174	0.25023	2.55835	0.0105172	0.122818	355.598	135.415	304.812	162.78	149.286	165.421	203.565
ENSMAUG00000007198	ENSMAUG00000007198	protein_coding	Rbm15	624.16	818.19	-0.391617	0.153089	-2.55811	0.0105243	0.122818	618.277	772.311	481.893	748.787	732.18	865.449	926.344
ENSMAUG00000020174	ENSMAUG00000020174	protein_coding	Vmo1	11026.4	6421.17	0.780069	0.304997	2.55763	0.0105388	0.122894	10316.8	5886.83	16875.5	6836.11	6704.98	7250.6	4892.98
ENSMAUG00000016116	ENSMAUG00000016116	protein_coding	Ccdc13	202.507	349.695	-0.789141	0.308604	-2.55713	0.0105538	0.122914	160.823	286.455	160.244	375.989	280.251	454.087	288.452
ENSMAUG00000011499	ENSMAUG00000011499	protein_coding	Bcat1	255.013	126.298	1.01441	0.39672	2.557	0.0105578	0.122914	301.097	238.092	225.851	128.309	151.322	83.8062	141.754
ENSMAUG00000013743	ENSMAUG00000013743	protein_coding	Abca14	0.496025	5.60409	-3.53919	1.38423	-2.55679	0.0105641	0.122914	0	1.48808	0	7.02187	8.82145	6.57303	0
ENSMAUG00000021910	ENSMAUG00000021910	protein_coding	Cnfn	283.629	46.5086	2.60886	1.02054	2.55635	0.0105778	0.122981	321.647	54.3148	474.926	62.5585	63.1073	22.4579	37.9109
ENSMAUG00000012795	ENSMAUG00000012795	protein_coding	Lmo4	1078	1393.13	-0.369747	0.144663	-2.55592	0.0105908	0.12304	918.48	1284.95	1030.55	1354.58	1562.07	1380.88	1274.96
ENSMAUG00000017052	ENSMAUG00000017052	protein_coding	Sox2	115.186	227.016	-0.975545	0.381797	-2.55514	0.0106146	0.123224	71.4771	113.838	160.244	258.533	194.072	274.972	180.489
ENSMAUG00000012865	ENSMAUG00000012865	protein_coding	Smim22	409.145	271.978	0.588426	0.230322	2.55479	0.0106251	0.123254	471.749	302.823	452.863	308.962	247.679	278.258	253.014
ENSMAUG00000018179	ENSMAUG00000018179	protein_coding	Vsig10l	49.8575	13.8438	1.84334	0.721637	2.55439	0.0106376	0.123307	100.961	23.0652	25.5461	10.852	17.6429	13.6938	13.1864
ENSMAUG00000018437	ENSMAUG00000018437	protein_coding	Rpsa	26186.6	17178.1	0.608268	0.238153	2.5541	0.0106462	0.123315	23856.4	26777.9	27925.4	20321.3	18733.4	13699.8	15958
ENSMAUG00000010292	ENSMAUG00000010292	protein_coding	Rpp25	0.193531	2.92388	-3.45873	1.35466	-2.55322	0.0106733		0	0	0.580594	2.55341	4.75001	1.09551	3.2966
ENSMAUG00000005584	ENSMAUG00000005584	protein_coding	Lepr	1135.48	804.946	0.496756	0.194574	2.55305	0.0106786	0.123572	1059.65	1099.69	1247.12	879.011	988.681	647.444	704.648
ENSMAUG00000021057	ENSMAUG00000021057	protein_coding	Irf5	167.561	83.0619	1.01335	0.396948	2.55286	0.0106843	0.123572	227.833	56.5469	218.303	79.794	57.6787	89.2837	105.491
ENSMAUG00000003931	ENSMAUG00000003931	misc_RNA	7SK	157.929	71.6005	1.14275	0.447908	2.55131	0.010732	0.124032	202.816	75.8919	195.08	90.0076	69.893	46.559	79.9425
ENSMAUG00000009279	ENSMAUG00000009279	protein_coding	Akr1b3	1667.77	1217.8	0.453893	0.177959	2.55055	0.0107555	0.124211	1504.59	1731.38	1767.33	1373.73	1312.36	1069.21	1115.9
ENSMAUG00000013073	ENSMAUG00000013073	protein_coding	Tmeff2	84.5433	46.4418	0.867254	0.340181	2.54939	0.0107912	0.124473	96.494	62.4992	94.6368	58.09	42.0715	34.5084	51.0973
ENSMAUG00000006733	ENSMAUG00000006733	protein_coding	Emc6	778.318	601.052	0.373323	0.146442	2.54929	0.0107942	0.124473	742.468	657.729	934.756	672.185	662.966	582.809	486.248
ENSMAUG00000021338	ENSMAUG00000021338	protein_coding	Dnase1l2	306.719	209.272	0.550898	0.216158	2.54859	0.010816	0.124604	425.288	191.218	303.651	181.292	245.643	178.567	231.586
ENSMAUG00000012466	ENSMAUG00000012466	protein_coding	C2cd5	2583.68	3120.88	-0.273102	0.107166	-2.54841	0.0108216	0.124604	2629.46	2963.5	2158.07	2944.72	2964.01	3314.45	3260.34
ENSMAUG00000013867	ENSMAUG00000013867	protein_coding		84.6476	5.25944	4.0104	1.57391	2.54804	0.0108329	0.124643	231.407	7.44038	15.0954	0	8.14287	5.47753	7.41735
ENSMAUG00000018285	ENSMAUG00000018285	protein_coding		22.9032	55.7282	-1.29396	0.507942	-2.54745	0.0108513	0.124761	24.1235	36.4579	8.12831	56.175	81.4287	41.6292	43.6799
ENSMAUG00000017682	ENSMAUG00000017682	protein_coding	Lyve1	359.679	213.272	0.7529	0.295618	2.54687	0.0108694	0.124877	511.061	230.652	337.325	192.144	258.536	195.548	206.862
ENSMAUG00000021540	ENSMAUG00000021540	protein_coding	Brd1	1136.02	1362.86	-0.263151	0.103336	-2.54656	0.010879	0.124896	1183.84	1202.37	1021.85	1157.33	1356.47	1407.18	1530.45
ENSMAUG00000012563	ENSMAUG00000012563	protein_coding	Bicd1	700.28	1148.02	-0.713106	0.28007	-2.54617	0.0108911	0.124943	525.356	1011.15	564.337	1060.3	1138.65	1226.97	1166.17
ENSMAUG00000008441	ENSMAUG00000008441	protein_coding	Slc6a17	308.455	504.777	-0.711293	0.27948	-2.54506	0.010926	0.12525	398.485	218.003	308.876	428.973	370.501	571.854	647.782
ENSMAUG00000000793	ENSMAUG00000000793	protein_coding	Ncald	581.427	730.931	-0.332609	0.130722	-2.54439	0.0109467	0.125391	681.712	581.838	480.732	718.146	679.251	715.365	810.963
ENSMAUG00000006797	ENSMAUG00000006797	protein_coding	Cst7	10.0242	3.69665	1.37947	0.542213	2.54415	0.0109544	0.125391	12.5085	5.9523	11.6119	5.10682	4.75001	4.92977	0
ENSMAUG00000020275	ENSMAUG00000020275	protein_coding	Ttc19	216.908	268.25	-0.307499	0.120948	-2.54242	0.0110089	0.125923	196.562	235.86	218.303	277.045	282.286	285.379	228.289
ENSMAUG00000019752	ENSMAUG00000019752	protein_coding	Eps8l3	77.4003	19.6164	1.97736	0.777923	2.54184	0.011027	0.125944	137.593	34.2257	60.3818	13.4054	33.2501	18.6236	13.1864
ENSMAUG00000022071	ENSMAUG00000022071	protein_coding	Nadk2	266.72	409.268	-0.617989	0.243141	-2.54169	0.0110318	0.125944	190.308	410.709	199.144	413.652	390.179	439.298	393.944
ENSMAUG00000009350	ENSMAUG00000009350	protein_coding		468.946	336.339	0.480432	0.189028	2.54158	0.0110351	0.125944	497.659	388.388	520.793	303.217	268.036	373.567	400.537
ENSMAUG00000010630	ENSMAUG00000010630	protein_coding	Itprid2	1447.7	2061.11	-0.509761	0.200613	-2.54101	0.0110532	0.126058	1145.42	2121.25	1076.42	2256.57	2092.72	1899.06	1996.09
ENSMAUG00000008217	ENSMAUG00000008217	protein_coding	Grip1	233.814	366.161	-0.649082	0.255469	-2.54074	0.0110617	0.126063	271.613	220.235	209.594	308.324	336.572	449.705	370.043
ENSMAUG00000003157	ENSMAUG00000003157	protein_coding	Hecw1	353.588	577.161	-0.707061	0.278355	-2.54014	0.0110807	0.126095	354.705	362.346	343.712	478.764	506.215	690.716	632.947
ENSMAUG00000016781	ENSMAUG00000016781	protein_coding		744.446	603.023	0.303569	0.119509	2.54014	0.0110807	0.126095	820.199	665.914	747.224	566.218	587.644	617.865	640.364
ENSMAUG00000009069	ENSMAUG00000009069	protein_coding	Crocc	104.461	169.374	-0.697442	0.274626	-2.5396	0.0110978	0.126138	99.1744	110.862	103.346	113.627	118.75	243.202	201.917
ENSMAUG00000009293	ENSMAUG00000009293	protein_coding	Shmt1	134.985	84.1796	0.683466	0.26918	2.53906	0.011115	0.126138	122.404	186.754	95.798	75.3255	97.0359	64.6348	99.7221
ENSMAUG00000005476	ENSMAUG00000005476	miRNA		47.8625	7.72769	2.62722	1.03474	2.53903	0.0111161	0.126138	50.0339	26.7854	66.7683	21.0656	2.71429	3.83427	3.2966
ENSMAUG00000017049	ENSMAUG00000017049	protein_coding	Uqcrb	5730.1	3639.95	0.654681	0.25785	2.539	0.011117	0.126138	5678.85	4115.27	7396.18	4480.59	4196.97	3038.93	2843.32
ENSMAUG00000021644	ENSMAUG00000021644	protein_coding	Stau2	1079.05	1334.44	-0.305343	0.120336	-2.53741	0.0111675	0.126516	985.49	1049.84	1201.83	1355.22	1359.18	1317.89	1305.45
ENSMAUG00000009757	ENSMAUG00000009757	protein_coding		201.932	124.301	0.697463	0.274884	2.5373	0.0111711	0.126516	261.785	136.159	207.853	104.69	126.215	146.798	119.502
ENSMAUG00000008330	ENSMAUG00000008330	protein_coding	Tob1	1424.98	1810.2	-0.34549	0.136172	-2.53715	0.011176	0.126516	1281.23	1766.35	1227.38	1694.19	1984.83	1852.5	1709.29
ENSMAUG00000008795	ENSMAUG00000008795	protein_coding	Dguok	468.288	321.091	0.54371	0.214323	2.53687	0.0111849	0.126516	553.054	380.947	470.862	310.877	362.358	306.194	304.935
ENSMAUG00000003039	ENSMAUG00000003039	protein_coding	Otud3	2106.04	2896.44	-0.459769	0.181249	-2.53668	0.0111909	0.126516	2263.14	1758.16	2296.83	2459.57	2631.51	3458.51	3036.17
ENSMAUG00000018323	ENSMAUG00000018323	protein_coding		347.622	512.913	-0.561028	0.221293	-2.53523	0.0112375	0.12695	334.155	387.644	321.068	494.723	502.144	488.595	566.191
ENSMAUG00000016674	ENSMAUG00000016674	protein_coding	Pprc1	398.519	268.745	0.569443	0.22481	2.533	0.0113091	0.127666	459.24	341.513	394.804	240.02	234.108	253.062	347.791
ENSMAUG00000016489	ENSMAUG00000016489	protein_coding	Cdh5	407.43	255.679	0.673631	0.265992	2.53252	0.0113245	0.127703	494.085	336.305	391.901	259.809	249.715	171.994	341.198
ENSMAUG00000009251	ENSMAUG00000009251	protein_coding	Csf2	4.02006	0.638352	2.61687	1.03337	2.53237	0.0113293	0.127703	6.25424	0	5.80594	2.55341	0	0	0
ENSMAUG00000010841	ENSMAUG00000010841	protein_coding	Ntan1	1073.73	878.722	0.289695	0.114407	2.53214	0.0113369	0.127703	1086.45	945.672	1189.06	977.955	874.68	824.916	837.336
ENSMAUG00000012793	ENSMAUG00000012793	protein_coding	Gypc	306.306	200.536	0.613655	0.242447	2.53109	0.0113708	0.127953	307.351	191.218	420.35	177.462	212.393	198.834	213.455
ENSMAUG00000004359	ENSMAUG00000004359	protein_coding	Kcnk2	150.022	329.485	-1.13556	0.448669	-2.53094	0.0113756	0.127953	186.734	154.76	108.571	296.834	204.25	228.413	588.443
ENSMAUG00000005383	ENSMAUG00000005383	protein_coding	Aagab	1175.35	1662.15	-0.49971	0.197522	-2.52989	0.0114098	0.128155	873.807	1543.88	1108.35	1793.13	1585.82	1714.47	1555.17
ENSMAUG00000019405	ENSMAUG00000019405	protein_coding	Dynlrb1	4895.04	3551.06	0.463215	0.183097	2.52988	0.0114101	0.128155	4448.55	3729.86	6506.72	4208.02	4034.79	3198.88	2762.55
ENSMAUG00000013903	ENSMAUG00000013903	protein_coding	Prickle4	1966.3	1187.67	0.727374	0.287586	2.52924	0.011431	0.128298	2179.16	1305.04	2414.69	1298.41	1240.43	1135.49	1076.34
ENSMAUG00000012988	ENSMAUG00000012988	protein_coding	Aldob	866.79	565.879	0.614563	0.243026	2.52879	0.0114456	0.128369	1151.67	825.138	623.558	492.169	698.93	473.258	599.157
ENSMAUG00000002147	ENSMAUG00000002147	protein_coding	Tgfbr2	2557.53	1819.28	0.491266	0.194381	2.52733	0.0114933	0.128811	3207.53	1859.35	2605.71	1829.52	1615.68	1821.83	2010.1
ENSMAUG00000012216	ENSMAUG00000012216	protein_coding	Flt3l	117.066	69.8268	0.746879	0.295555	2.52704	0.0115028	0.128825	139.38	55.0588	156.76	70.2187	70.5716	70.1123	68.4044
ENSMAUG00000021812	ENSMAUG00000021812	protein_coding	Ninl	965.854	1708.59	-0.823144	0.325783	-2.52667	0.011515	0.128869	1084.66	849.691	963.205	1728.02	1655.72	1999.3	1451.33
ENSMAUG00000004048	ENSMAUG00000004048	protein_coding		685.468	441.217	0.636153	0.252001	2.52441	0.0115893	0.129606	627.211	474.696	954.496	511.958	502.822	411.362	338.725
ENSMAUG00000018203	ENSMAUG00000018203	protein_coding	Plk3	113.076	63.221	0.836955	0.331602	2.52398	0.0116036	0.129674	146.528	68.4515	124.247	53.6216	65.143	70.6601	63.4595
ENSMAUG00000017288	ENSMAUG00000017288	protein_coding	Tnfaip8l2	55.6163	28.4272	0.956011	0.37889	2.52319	0.0116296	0.129797	83.0921	29.7615	53.9952	33.8327	19	36.1517	24.7245
ENSMAUG00000002936	ENSMAUG00000002936	protein_coding	Cxcr6	23.0905	10.2727	1.18001	0.467674	2.52314	0.0116313	0.129797	28.5908	13.3927	27.2879	10.852	7.4643	8.76404	14.0105
ENSMAUG00000015803	ENSMAUG00000015803	protein_coding	Fsd1l	362.927	552.538	-0.606903	0.240719	-2.52121	0.0116952	0.13017	293.949	531.243	263.59	510.682	586.965	568.567	543.939
ENSMAUG00000008920	ENSMAUG00000008920	pseudogene		16.0009	43.4693	-1.44682	0.573876	-2.52113	0.0116977	0.13017	12.5085	26.7854	8.70891	35.7477	62.4287	39.4382	36.2626
ENSMAUG00000015755	ENSMAUG00000015755	protein_coding	Tagln2	4122.25	3087.98	0.417016	0.165415	2.52104	0.011701	0.13017	3943.75	3064.69	5358.3	2976	2882.58	3353.34	3140.01
ENSMAUG00000009985	ENSMAUG00000009985	protein_coding	Ssu72	742.797	574.196	0.373117	0.148005	2.52097	0.011703	0.13017	595.046	743.294	890.05	611.541	618.858	558.708	507.676
ENSMAUG00000002165	ENSMAUG00000002165	protein_coding	Tor1a	722.5	573.421	0.333637	0.13235	2.52087	0.0117066	0.13017	704.049	675.586	787.866	618.563	630.394	544.466	500.259
ENSMAUG00000015382	ENSMAUG00000015382	protein_coding	Egflam	459.625	318.914	0.529739	0.210187	2.52032	0.0117248	0.130217	436.904	328.865	613.107	314.069	288.393	313.862	359.329
ENSMAUG00000016110	ENSMAUG00000016110	protein_coding	Ubd	50.1377	9.25056	2.43412	0.96583	2.52024	0.0117275	0.130217	113.47	14.8808	22.0626	8.93693	17.6429	5.47753	4.9449
ENSMAUG00000013479	ENSMAUG00000013479	protein_coding	Gm527	113.462	188.799	-0.734255	0.291378	-2.51994	0.0117375	0.130235	92.0267	142.111	106.249	195.974	236.143	174.733	148.347
ENSMAUG00000015182	ENSMAUG00000015182	protein_coding	Rangrf	400.186	198.189	1.0137	0.402399	2.51914	0.0117642	0.130386	435.117	186.009	579.433	202.996	156.75	250.871	182.137
ENSMAUG00000014163	ENSMAUG00000014163	protein_coding	Sorl1	4437.77	5764.96	-0.377722	0.149947	-2.51903	0.0117679	0.130386	4959.61	4668.09	3685.61	5092.77	4834.15	6598.23	6534.68
ENSMAUG00000001025	ENSMAUG00000001025	protein_coding	Uprt	317.448	472.85	-0.574595	0.228271	-2.51717	0.0118302	0.130872	226.94	482.137	243.269	455.783	475.001	469.424	491.193
ENSMAUG00000009045	ENSMAUG00000009045	protein_coding	Plscr4	654.049	501.183	0.384612	0.152806	2.51699	0.0118363	0.130872	696.008	572.909	693.229	505.575	580.18	431.081	487.897
ENSMAUG00000013189	ENSMAUG00000013189	protein_coding	Pkp1	176.567	64.3147	1.457	0.578888	2.51689	0.0118395	0.130872	318.966	81.8442	128.892	62.5585	88.2145	33.9607	72.5252
ENSMAUG00000009749	ENSMAUG00000009749	protein_coding	Gabarap	2800.82	2161.05	0.374389	0.148777	2.51644	0.0118548	0.130872	2725.96	2238.81	3437.7	2510.64	2233.18	1991.63	1908.73
ENSMAUG00000009608	ENSMAUG00000009608	protein_coding	Serpina1	1358.61	2561.77	-0.915133	0.363691	-2.51624	0.0118615	0.130872	1069.48	2090.75	915.596	3065.37	3069.18	2322.47	1790.05
ENSMAUG00000015702	ENSMAUG00000015702	protein_coding	Fosl1	2.09876	0	4.14424	1.64701	2.51621	0.0118623	0.130872	0	2.23211	4.06416	0	0	0	0
ENSMAUG00000019608	ENSMAUG00000019608	protein_coding	Rab4a	1120.9	801.286	0.483821	0.192456	2.51393	0.0119394	0.13163	1267.82	1232.13	862.762	840.71	983.931	609.101	771.404
ENSMAUG00000018803	ENSMAUG00000018803	protein_coding	Eif2b5	1018.25	1171.65	-0.203294	0.0808947	-2.51307	0.0119686	0.131778	1069.48	947.16	1038.1	1134.35	1133.9	1252.16	1166.17
ENSMAUG00000008888	ENSMAUG00000008888	protein_coding	Timp1	2068.8	1189.07	0.799222	0.318054	2.51285	0.0119761	0.131778	1719.02	1781.23	2706.15	1354.58	1520	842.444	1039.25
ENSMAUG00000002877	ENSMAUG00000002877	protein_coding	Tnfrsf1a	832.33	594.259	0.486708	0.19372	2.51243	0.0119904	0.131778	923.841	585.558	987.59	614.095	515.037	581.166	666.737
ENSMAUG00000019064	ENSMAUG00000019064	protein_coding	Pik3r6	36.7757	18.0399	1.02554	0.40819	2.51241	0.0119908	0.131778	49.1405	32.7377	28.4491	16.5972	12.2143	18.6236	24.7245
ENSMAUG00000012576	ENSMAUG00000012576	protein_coding	Nckap5l	192.873	92.5444	1.06038	0.422116	2.51206	0.012003	0.131778	241.235	108.63	228.754	95.1144	61.0715	93.6657	120.326
ENSMAUG00000014061	ENSMAUG00000014061	protein_coding	2610528J11Rik	120.943	71.3032	0.766092	0.304969	2.51204	0.0120037	0.131778	134.913	78.124	149.793	82.9858	61.7501	58.0618	82.415
ENSMAUG00000008316	ENSMAUG00000008316	protein_coding	Olfr2	7.9779	27.5124	-1.80347	0.718126	-2.51135	0.012027	0.13194	7.14771	15.6248	1.16119	19.7889	50.2144	20.2669	19.7796
ENSMAUG00000014800	ENSMAUG00000014800	protein_coding	Drg2	605.833	501.644	0.271794	0.108248	2.51085	0.0120442	0.132037	646.867	584.814	585.819	516.427	457.358	494.621	538.17
ENSMAUG00000022180	ENSMAUG00000022180	protein_coding	Ppp1r35	36.7005	61.1021	-0.733372	0.292124	-2.51048	0.0120567	0.13208	36.632	30.5056	42.9639	75.3255	52.2501	64.0871	52.7456
ENSMAUG00000019097	ENSMAUG00000019097	protein_coding	Ergic1	386.744	279.395	0.469068	0.186915	2.50952	0.0120895	0.132346	434.223	323.656	402.352	276.406	258.536	280.997	301.639
ENSMAUG00000013752	ENSMAUG00000013752	protein_coding	Cnp	642.41	461.32	0.478212	0.190614	2.5088	0.0121144	0.132525	738.894	472.464	715.872	412.375	490.608	442.036	500.259
ENSMAUG00000020614	ENSMAUG00000020614	protein_coding		4089.34	1662.61	1.29856	0.517792	2.50789	0.0121455	0.132766	2429.33	1231.38	8607.3	2410.42	1596.68	1062.64	1580.72
ENSMAUG00000009366	ENSMAUG00000009366	protein_coding	BC028528	309.342	205.87	0.588478	0.234672	2.50766	0.0121534	0.132766	310.032	204.61	413.383	214.486	236.822	201.573	170.599
ENSMAUG00000017007	ENSMAUG00000017007	protein_coding	Slc6a8	1002.5	607.281	0.722943	0.288409	2.50666	0.0121879	0.132963	1433.11	535.707	1038.68	524.725	544.894	649.087	710.417
ENSMAUG00000003299	ENSMAUG00000003299	protein_coding		3282.19	2324.69	0.49774	0.198569	2.50664	0.0121886	0.132963	3512.2	2606.36	3727.99	2245.72	2361.43	2234.83	2456.79
ENSMAUG00000004866	ENSMAUG00000004866	protein_coding	Ehhadh	401.452	529.428	-0.399109	0.159251	-2.50617	0.0122047	0.133034	366.32	458.327	379.708	501.106	551.001	543.918	521.687
ENSMAUG00000001693	ENSMAUG00000001693	protein_coding	Trpv2	100.01	54.0369	0.886537	0.353798	2.50577	0.0122186	0.133034	134.913	56.5469	108.571	44.0463	66.5001	53.6798	51.9214
ENSMAUG00000019102	ENSMAUG00000019102	protein_coding	Ism1	842.913	598.495	0.495699	0.197828	2.50571	0.0122207	0.133034	778.206	745.526	1005.01	601.328	563.215	511.601	717.834
ENSMAUG00000005780	ENSMAUG00000005780	protein_coding	Tmprss11a	108.864	24.3766	2.15974	0.862453	2.50419	0.0122733	0.133513	172.438	35.7138	118.441	25.5341	43.4287	8.76404	19.7796
ENSMAUG00000020623	ENSMAUG00000020623	protein_coding	Ccl2	79.8175	22.6148	1.8227	0.727937	2.50393	0.0122822	0.133517	37.5255	36.4579	165.469	33.8327	27.8215	13.1461	15.6588
ENSMAUG00000020644	ENSMAUG00000020644	protein_coding	Szrd1	510.268	670.466	-0.39327	0.157145	-2.5026	0.0123285	0.133926	526.25	441.958	562.595	617.286	652.787	708.792	703
ENSMAUG00000018354	ENSMAUG00000018354	protein_coding		751.832	409.598	0.876506	0.350327	2.50197	0.0123505	0.134013	700.475	751.478	803.542	446.846	477.715	319.888	393.944
ENSMAUG00000020078	ENSMAUG00000020078	protein_coding	Tomm70a	1438.88	1916.1	-0.413185	0.16515	-2.50187	0.0123538	0.134013	1226.72	1776.02	1313.88	2116.14	1933.93	1828.4	1785.93
ENSMAUG00000020542	ENSMAUG00000020542	protein_coding		196.187	360.7	-0.878226	0.351099	-2.50136	0.0123717	0.134095	118.831	319.936	149.793	391.948	358.286	357.135	335.429
ENSMAUG00000011463	ENSMAUG00000011463	protein_coding	Wdr93	213.283	347.42	-0.705816	0.282195	-2.50117	0.0123785	0.134095	227.833	239.58	172.436	329.39	286.358	429.438	344.495
ENSMAUG00000004386	ENSMAUG00000004386	protein_coding	Abcc4	1172.88	1557.94	-0.409862	0.16389	-2.50083	0.0123903	0.134129	1255.32	1087.04	1176.28	1428.63	1165.11	1902.35	1735.66
ENSMAUG00000016951	ENSMAUG00000016951	protein_coding	Pcsk7	628.826	752.966	-0.261678	0.104762	-2.49785	0.012495	0.135169	682.606	590.766	613.107	713.678	732.859	807.935	757.393
ENSMAUG00000014238	ENSMAUG00000014238	protein_coding	Lamc1	2292.24	1542.43	0.571763	0.228926	2.49759	0.012504	0.135172	2381.97	2340.74	2154	1544.81	1461.65	1291.6	1871.64
ENSMAUG00000009276	ENSMAUG00000009276	protein_coding	Lsm7	711.296	498.608	0.513357	0.205564	2.49731	0.012514	0.135186	712.984	497.761	923.144	559.196	599.18	417.388	418.668
ENSMAUG00000000107	ENSMAUG00000000107	protein_coding	Bpifb6	13195.5	6505.76	1.02027	0.408712	2.49631	0.0125492	0.135472	13337.6	4159.17	22089.9	6306.92	4372.04	8842.37	6501.72
ENSMAUG00000006325	ENSMAUG00000006325	protein_coding	Phc3	1359.38	1008.82	0.429814	0.1722	2.49601	0.0125598	0.135477	1405.42	1645.07	1027.65	1009.87	1021.25	954.185	1049.97
ENSMAUG00000010457	ENSMAUG00000010457	protein_coding	Prg4	91.6131	30.8618	1.57058	0.629373	2.49546	0.0125793	0.135477	68.7967	20.8331	185.209	41.4929	29.8572	32.3174	19.7796
ENSMAUG00000000928	ENSMAUG00000000928	protein_coding	Pafah1b1	2146.85	2644.9	-0.300896	0.120585	-2.49531	0.0125849	0.135477	1981.7	2386.13	2072.72	2592.35	2705.47	2657.7	2624.09
ENSMAUG00000010102	ENSMAUG00000010102	protein_coding	Cemip2	1730.53	1336.28	0.372856	0.149426	2.49526	0.0125865	0.135477	1954	1459.8	1777.78	1255	1203.11	1432.37	1454.62
ENSMAUG00000021786	ENSMAUG00000021786	protein_coding		131.495	63.5272	1.04736	0.419771	2.49507	0.0125932	0.135477	158.143	113.838	122.505	74.6872	60.393	64.6348	54.3939
ENSMAUG00000009642	ENSMAUG00000009642	protein_coding	Dnajc15	1312.44	964.553	0.444858	0.178353	2.49425	0.0126223	0.135696	1139.17	1180.04	1618.12	1149.03	1019.89	879.143	810.139
ENSMAUG00000013733	ENSMAUG00000013733	protein_coding	Kctd16	215.524	340.947	-0.662393	0.265607	-2.49388	0.0126354	0.135744	207.283	244.788	194.499	280.875	342.679	399.859	340.374
ENSMAUG00000009584	ENSMAUG00000009584	protein_coding	AI597479	668.054	882.277	-0.402081	0.16126	-2.49338	0.0126534	0.135843	645.08	811.001	548.081	855.392	971.716	852.303	849.698
ENSMAUG00000017283	ENSMAUG00000017283	protein_coding	Ndufc1	569.052	323.075	0.816892	0.327762	2.49233	0.0126907	0.136149	621.85	325.889	759.417	363.861	418.001	264.017	246.421
ENSMAUG00000019232	ENSMAUG00000019232	protein_coding	Mfrp	34.8492	5.19685	2.73023	1.09593	2.49125	0.0127294	0.136464	55.3947	9.67249	39.4804	5.10682	7.4643	8.21629	0
ENSMAUG00000019191	ENSMAUG00000019191	protein_coding		580.182	342.222	0.761163	0.305562	2.49102	0.0127376	0.136464	607.555	529.755	603.237	342.157	440.394	327.556	258.783
ENSMAUG00000007952	ENSMAUG00000007952	protein_coding	Ltf	14090.9	24778.6	-0.814333	0.326977	-2.49049	0.0127567	0.136509	9368.86	24269.8	8634.01	27403.8	25722	20536.3	25452.2
ENSMAUG00000017755	ENSMAUG00000017755	protein_coding	Psmg4	308.281	206.93	0.576759	0.231591	2.49042	0.0127593	0.136509	282.334	215.771	426.736	250.872	203.572	199.382	173.896
ENSMAUG00000000886	ENSMAUG00000000886	protein_coding	Pkia	6480.98	11178.5	-0.786436	0.315887	-2.48961	0.0127884	0.136687	4611.16	9099.58	5732.2	11636.5	13253.2	10903	8921.42
ENSMAUG00000008989	ENSMAUG00000008989	protein_coding		21.6434	48.9574	-1.1833	0.475325	-2.48946	0.0127936	0.136687	19.6562	29.0175	16.2566	64.4736	65.8216	39.9859	25.5486
ENSMAUG00000007955	ENSMAUG00000007955	protein_coding	Olfr6	4.86736	15.3343	-1.63547	0.657072	-2.48902	0.0128095	0.136749	2.68039	6.69634	5.22534	12.767	24.4286	10.9551	13.1864
ENSMAUG00000019113	ENSMAUG00000019113	protein_coding	Tmem253	61.923	27.042	1.19154	0.478802	2.48859	0.0128249	0.136749	100.068	43.8982	41.8028	17.8739	21.7143	32.3174	36.2626
ENSMAUG00000000368	ENSMAUG00000000368	protein_coding	Ndufa1	3098.84	2124.83	0.544571	0.218829	2.48857	0.0128257	0.136749	2895.71	2126.46	4274.33	2455.74	2463.22	1892.49	1687.86
ENSMAUG00000021592	ENSMAUG00000021592	protein_coding	Snai1	118.234	60.0169	0.978569	0.393699	2.48558	0.0129342	0.137811	145.635	84.8203	124.247	52.3449	56.3215	61.3483	70.0527
ENSMAUG00000016642	ENSMAUG00000016642	protein_coding	Glyr1	1656.72	1996.21	-0.269229	0.108327	-2.48533	0.012943	0.137811	1727.06	1601.17	1641.92	1826.33	1851.15	2209.09	2098.28
ENSMAUG00000019773	ENSMAUG00000019773	protein_coding	Wdr72	256.565	510.684	-0.993638	0.399906	-2.48468	0.0129667	0.137892	208.177	404.757	156.76	543.876	534.715	483.666	480.479
ENSMAUG00000008323	ENSMAUG00000008323	protein_coding		1216.21	812.839	0.581561	0.234076	2.4845	0.0129735	0.137892	1180.26	931.535	1536.83	928.802	914.716	744.396	663.44
ENSMAUG00000012194	ENSMAUG00000012194	protein_coding	Zfp830	131.428	188.009	-0.512491	0.206287	-2.48436	0.0129786	0.137892	93.8136	159.968	140.504	181.292	209	197.739	164.006
ENSMAUG00000012910	ENSMAUG00000012910	protein_coding	Pigg	703.753	878.129	-0.318872	0.128362	-2.48415	0.0129861	0.137892	609.342	858.62	643.298	857.945	868.573	873.666	912.334
ENSMAUG00000006925	ENSMAUG00000006925	protein_coding	Map3k14	143.967	95.1868	0.595194	0.239638	2.48372	0.0130017	0.137963	166.184	110.118	155.599	95.1144	67.8573	113.933	103.843
ENSMAUG00000015417	ENSMAUG00000015417	protein_coding	Il1rn	270.867	76.5004	1.82495	0.734993	2.48295	0.01303	0.138121	281.441	126.486	404.674	97.6679	109.25	29.0309	70.0527
ENSMAUG00000001075	ENSMAUG00000001075	protein_coding	Pole2	121.342	78.5964	0.625517	0.251937	2.48283	0.0130343	0.138121	112.576	161.456	89.992	74.6872	95.6788	67.3736	76.6459
ENSMAUG00000014441	ENSMAUG00000014441	protein_coding	Clec3a	13.1695	54.2387	-2.03864	0.821225	-2.48243	0.0130489	0.138181	12.5085	11.9046	15.0954	74.6872	29.1786	30.6742	82.415
ENSMAUG00000001092	ENSMAUG00000001092	protein_coding	Scn4b	507.434	818.544	-0.689784	0.277953	-2.48165	0.0130774	0.138389	584.325	308.032	629.944	699.634	630.394	1081.26	862.885
ENSMAUG00000008357	ENSMAUG00000008357	protein_coding	Hip1	419.989	283.814	0.566188	0.228281	2.48022	0.01313	0.138834	503.913	317.704	438.348	233.637	257.179	282.64	361.802
ENSMAUG00000012431	ENSMAUG00000012431	protein_coding	Bmi1	2192.56	3531.42	-0.687663	0.277281	-2.48003	0.0131372	0.138834	1769.06	3040.14	1768.49	3492.42	4129.12	3413.6	3090.56
ENSMAUG00000008639	ENSMAUG00000008639	protein_coding	Slc23a2	4364.8	6871.06	-0.654646	0.264135	-2.47845	0.0131954	0.139354	3636.4	6079.53	3378.48	6060.51	6467.48	7842.18	7114.06
ENSMAUG00000002510	ENSMAUG00000002510	protein_coding	Lrrc10b	83.225	145.118	-0.80033	0.322952	-2.47817	0.0132059	0.13937	81.3052	76.6359	91.7338	141.714	116.715	153.919	168.127
ENSMAUG00000010622	ENSMAUG00000010622	pseudogene		12.8235	59.5189	-2.20908	0.891558	-2.47777	0.0132206	0.139427	0	29.7615	8.70891	47.8764	95.0002	41.6292	53.5697
ENSMAUG00000001795	ENSMAUG00000001795	protein_coding	Calcr	19.169	5.87149	1.66613	0.672494	2.47754	0.0132292	0.139427	23.23	18.6009	15.676	5.74517	6.78573	10.9551	0
ENSMAUG00000018022	ENSMAUG00000018022	protein_coding	Prpf4	1143.83	1356.36	-0.245554	0.0991669	-2.47617	0.0132801	0.139868	1011.4	1287.93	1132.16	1316.92	1380.9	1439.49	1288.15
ENSMAUG00000008156	ENSMAUG00000008156	protein_coding		2288.56	1421.45	0.687048	0.27755	2.47541	0.0133085	0.140073	2712.55	1345.96	2807.17	1635.46	1524.75	1304.2	1221.39
ENSMAUG00000018254	ENSMAUG00000018254	protein_coding	Atp10a	560.297	384.163	0.544774	0.220108	2.47503	0.0133227	0.140074	654.015	464.28	562.595	360.031	295.179	397.668	483.776
ENSMAUG00000007633	ENSMAUG00000007633	protein_coding	Cebpg	366.503	494.613	-0.430629	0.174016	-2.47465	0.0133368	0.140074	367.213	278.27	454.024	441.101	429.537	576.236	531.577
ENSMAUG00000019695	ENSMAUG00000019695	protein_coding	Card14	44.447	17.8663	1.30681	0.52812	2.47446	0.0133439	0.140074	80.4117	21.5771	31.3521	12.767	12.8929	23.5534	22.252
ENSMAUG00000018671	ENSMAUG00000018671	protein_coding	Acaa2	2423.83	1747.48	0.472147	0.19081	2.47444	0.0133447	0.140074	2261.36	2014.85	2995.28	2066.35	1774.47	1693.65	1455.45
ENSMAUG00000018427	ENSMAUG00000018427	protein_coding		339.595	494.629	-0.544293	0.220156	-2.47231	0.0134243	0.140686	389.55	343.001	286.233	427.057	536.072	525.843	489.545
ENSMAUG00000005458	ENSMAUG00000005458	protein_coding	Plxnb3	57.6735	33.8327	0.768324	0.310815	2.47196	0.0134374	0.140686	72.3705	37.9459	62.7041	26.1724	40.0358	34.5084	34.6143
ENSMAUG00000010493	ENSMAUG00000010493	protein_coding	Olfr30	53.8999	24.0733	1.15202	0.466037	2.47196	0.0134376	0.140686	83.9855	26.0413	51.6729	16.5972	22.3929	36.6994	20.6037
ENSMAUG00000014552	ENSMAUG00000014552	protein_coding	Tmem45b	214.428	90.5985	1.24235	0.502587	2.47191	0.0134391	0.140686	313.606	131.695	197.983	111.073	113.322	59.705	78.2942
ENSMAUG00000012160	ENSMAUG00000012160	protein_coding		305.389	224.431	0.442793	0.17916	2.47149	0.013455	0.140738	310.032	330.353	275.782	254.064	257.179	194.452	192.027
ENSMAUG00000008630	ENSMAUG00000008630	protein_coding	Hnrnpl	3337.06	4153.95	-0.315712	0.127751	-2.4713	0.0134622	0.140738	3404.09	2883.15	3723.93	3971.19	3693.47	4463.64	4487.49
ENSMAUG00000006147	ENSMAUG00000006147	protein_coding	Sec24d	2162.18	1554.07	0.47684	0.19302	2.47041	0.0134957	0.140993	2200.6	2153.99	2131.94	1461.83	1510.5	1306.39	1937.58
ENSMAUG00000007731	ENSMAUG00000007731	protein_coding	Katnal1	356.217	529.121	-0.570513	0.23101	-2.46964	0.0135247	0.141128	271.613	491.065	305.973	480.041	477.037	593.216	566.191
ENSMAUG00000010972	ENSMAUG00000010972	protein_coding	Sptan1	8998.94	7840.78	0.198678	0.0804495	2.46959	0.0135267	0.141128	9213.39	9408.36	8375.07	7744.49	7502.3	7857.51	8258.8
ENSMAUG00000000391	ENSMAUG00000000391	protein_coding	Spcs1	3117.37	2421.38	0.364713	0.147787	2.46782	0.0135937	0.141732	3061	2465	3826.11	2668.31	2645.76	2278.1	2093.34
ENSMAUG00000000262	ENSMAUG00000000262	protein_coding	Adgrl2	1331.74	986.452	0.432629	0.17533	2.46751	0.0136056	0.141761	1499.23	1358.61	1137.38	968.38	982.573	939.944	1054.91
ENSMAUG00000009102	ENSMAUG00000009102	protein_coding	Fam32a	1250.82	995.471	0.329668	0.133637	2.46689	0.0136292	0.141823	1204.39	1133.17	1414.91	1142.01	1122.36	899.958	817.556
ENSMAUG00000012604	ENSMAUG00000012604	protein_coding	Micu2	632.867	791.387	-0.321547	0.130355	-2.4667	0.0136363	0.141823	529.824	762.639	606.14	797.94	829.894	764.663	773.052
ENSMAUG00000000973	ENSMAUG00000000973	protein_coding	Ush1c	27.1666	51.8346	-0.933583	0.378485	-2.46664	0.0136389	0.141823	24.1235	31.2496	26.1267	51.7065	39.3572	66.8258	49.449
ENSMAUG00000013871	ENSMAUG00000013871	protein_coding	Angptl1	326.151	172.031	0.924194	0.37481	2.46576	0.0136722	0.142074	263.572	302.079	412.802	264.916	141.143	112.289	169.775
ENSMAUG00000003104	ENSMAUG00000003104	protein_coding	Zfp14	86.2997	125.141	-0.528462	0.214365	-2.46524	0.0136923	0.142188	71.4771	84.0763	103.346	139.799	123.5	119.41	117.853
ENSMAUG00000012387	ENSMAUG00000012387	protein_coding	Nupr1	574.919	396.211	0.536894	0.217817	2.46488	0.0137059	0.142234	714.771	479.904	530.082	465.997	382.715	303.455	432.679
ENSMAUG00000013569	ENSMAUG00000013569	protein_coding	Prickle2	897.494	626.503	0.518448	0.210435	2.46369	0.0137514	0.142427	1039.99	772.311	880.18	608.349	651.43	587.739	658.496
ENSMAUG00000012282	ENSMAUG00000012282	protein_coding	Rasa3	497.173	332.138	0.58244	0.236416	2.46363	0.013754	0.142427	511.061	430.054	550.403	321.729	377.286	305.646	323.891
ENSMAUG00000011205	ENSMAUG00000011205	protein_coding	Kcna1	159.09	77.8175	1.02986	0.418048	2.46351	0.0137586	0.142427	268.039	85.5644	123.666	72.1338	98.3931	60.8006	79.9425
ENSMAUG00000006449	ENSMAUG00000006449	snoRNA		238.618	172.924	0.463798	0.188272	2.46344	0.0137611	0.142427	239.448	231.396	245.011	241.297	181.858	132.556	135.985
ENSMAUG00000007799	ENSMAUG00000007799	protein_coding	Kif27	1016.54	1643.73	-0.693208	0.281503	-2.46253	0.0137962	0.142696	861.299	1242.54	945.787	1584.39	1469.11	1762.67	1758.74
ENSMAUG00000022107	ENSMAUG00000022107	protein_coding	Fmnl1	175.801	104.424	0.748407	0.30401	2.46179	0.0138247	0.142864	253.744	90.7726	182.887	82.3474	85.5002	136.938	112.908
ENSMAUG00000003549	ENSMAUG00000003549	protein_coding	Plpp3	3852.09	2724.4	0.499891	0.203087	2.46146	0.0138374	0.142864	3782.92	2340.74	5432.62	2503.62	2482.22	3178.06	2733.7
ENSMAUG00000000338	ENSMAUG00000000338	protein_coding	Pbdc1	696.499	510.6	0.448774	0.182348	2.46109	0.0138515	0.142864	627.211	651.777	810.509	587.922	595.108	429.986	429.382
ENSMAUG00000022137	ENSMAUG00000022137	protein_coding		306.893	213.445	0.521638	0.211968	2.46093	0.0138579	0.142864	371.681	226.188	322.81	204.911	185.929	255.253	207.686
ENSMAUG00000020103	ENSMAUG00000020103	protein_coding	Abcd1	385.816	250.832	0.622111	0.252822	2.46067	0.013868	0.142864	486.937	250.741	419.769	185.122	247	246.489	324.715
ENSMAUG00000019233	ENSMAUG00000019233	protein_coding	Enox1	635.895	935.188	-0.556317	0.226095	-2.46055	0.0138724	0.142864	630.785	579.605	697.293	886.033	865.18	1061.54	927.992
ENSMAUG00000003197	ENSMAUG00000003197	protein_coding	Top3b	366.155	274.023	0.415417	0.168839	2.46044	0.0138768	0.142864	436.904	323.656	337.906	285.982	234.108	294.143	281.859
ENSMAUG00000016526	ENSMAUG00000016526	protein_coding		302.376	131.255	1.20446	0.489646	2.45985	0.0138994	0.143002	327.008	169.641	410.48	171.078	136.393	98.0477	119.502
ENSMAUG00000021943	ENSMAUG00000021943	protein_coding	Aire	3.1266	0.50893	2.68962	1.0937	2.45919	0.0139251	0.143172	3.57385	0	5.80594	0	2.03572	0	0
ENSMAUG00000020700	ENSMAUG00000020700	protein_coding	Lsm14b	876.711	1096.88	-0.32397	0.13178	-2.45842	0.0139551	0.143386	944.391	825.882	859.859	1006.68	985.288	1246.69	1148.86
ENSMAUG00000004549	ENSMAUG00000004549	misc_RNA	7SK	122.253	64.921	0.912833	0.37139	2.45788	0.0139759	0.143505	133.126	80.3561	153.277	75.3255	47.5001	73.3989	63.4595
ENSMAUG00000020051	ENSMAUG00000020051	protein_coding	Nlrp3	85.9977	32.2542	1.41889	0.577559	2.4567	0.0140221	0.143883	94.7071	58.779	104.507	30.6409	25.1072	26.2921	46.9765
ENSMAUG00000009984	ENSMAUG00000009984	protein_coding		1673.57	1155.61	0.534457	0.21767	2.45536	0.0140745	0.144259	1577.86	1313.23	2129.62	1470.12	1234.32	1012.25	905.74
ENSMAUG00000002296	ENSMAUG00000002296	protein_coding		641.959	441.709	0.539703	0.219813	2.45529	0.0140772	0.144259	663.843	459.071	802.961	448.123	482.465	444.775	391.471
ENSMAUG00000008763	ENSMAUG00000008763	protein_coding	Actb	37109.9	27369.4	0.439244	0.178938	2.45473	0.0140992	0.144389	37022.4	33800.9	40506.3	25163.2	25529.3	30076	28709.3
ENSMAUG00000003917	ENSMAUG00000003917	protein_coding	Hint1	4202.31	3143.11	0.419144	0.17077	2.45443	0.0141108	0.144413	3795.43	3387.6	5423.91	3556.9	3430.86	3060.29	2524.37
ENSMAUG00000015242	ENSMAUG00000015242	protein_coding	Mrpl27	718.023	536.783	0.420758	0.171467	2.45387	0.0141329	0.144454	636.146	606.391	911.532	590.476	597.823	513.792	445.041
ENSMAUG00000021231	ENSMAUG00000021231	protein_coding	Tmeff1	131.637	204.751	-0.635686	0.259056	-2.45386	0.0141334	0.144454	109.896	168.897	116.119	187.675	225.286	175.281	230.762
ENSMAUG00000009779	ENSMAUG00000009779	protein_coding	Wdr13	982.617	1165.81	-0.246102	0.100309	-2.45343	0.01415	0.144529	1021.23	947.16	979.462	1049.45	1028.04	1214.37	1371.38
ENSMAUG00000009073	ENSMAUG00000009073	protein_coding	Abcb4	150.015	110.804	0.437255	0.178292	2.45246	0.0141881	0.144729	176.906	122.766	150.374	113.627	105.179	100.787	123.622
ENSMAUG00000012223	ENSMAUG00000012223	protein_coding	Atrn	1342.56	1680.8	-0.324434	0.132289	-2.45246	0.0141882	0.144729	1355.38	1497.75	1174.54	1527.58	1539	1746.24	1910.38
ENSMAUG00000004029	ENSMAUG00000004029	protein_coding	Nmu	33.2044	1.35715	4.61456	1.88278	2.45093	0.0142489	0.145253	70.5836	0	29.0297	0	5.42858	0	0
ENSMAUG00000016228	ENSMAUG00000016228	protein_coding		2.70945	10.0676	-1.90797	0.779055	-2.44909	0.0143218	0.145846	3.57385	2.23211	2.32238	3.19176	8.82145	12.5983	15.6588
ENSMAUG00000007759	ENSMAUG00000007759	protein_coding		5977.49	3746.48	0.674033	0.275229	2.44899	0.0143258	0.145846	6157.75	4084.77	7689.97	4088.01	3789.83	3740.6	3367.48
ENSMAUG00000019799	ENSMAUG00000019799	protein_coding	Coa8	1055.14	747.528	0.497284	0.203106	2.4484	0.0143492	0.145899	1026.59	1011.89	1126.93	821.559	698.93	752.612	717.01
ENSMAUG00000008709	ENSMAUG00000008709	protein_coding	Mettl17	159.156	118.463	0.420686	0.171822	2.44839	0.0143498	0.145899	169.758	153.272	154.438	122.564	108.572	133.104	109.612
ENSMAUG00000021802	ENSMAUG00000021802	protein_coding	Slc24a4	293.006	459.184	-0.648256	0.264829	-2.44783	0.0143721	0.14603	346.664	192.706	339.647	351.732	396.965	574.593	513.445
ENSMAUG00000012510	ENSMAUG00000012510	protein_coding	Zdhhc4	544.365	378.05	0.5264	0.215241	2.44563	0.01446	0.146828	531.611	476.184	625.3	399.608	434.287	347.823	330.484
ENSMAUG00000015595	ENSMAUG00000015595	protein_coding	Tns2	838.59	389.227	1.10726	0.452986	2.44436	0.0145108	0.147152	1231.19	337.049	947.529	367.052	306.036	428.89	454.931
ENSMAUG00000009470	ENSMAUG00000009470	protein_coding	Gm15056	8.85939	1.42993	2.66489	1.09022	2.44436	0.0145109	0.147152	17.8693	0	8.70891	0	4.07144	0	1.6483
ENSMAUG00000018546	ENSMAUG00000018546	protein_coding	Ss18l2	3713.28	2511.32	0.564305	0.230911	2.44382	0.0145325	0.147275	3599.76	2534.19	5005.88	3018.13	2813.36	2355.34	1858.46
ENSMAUG00000018344	ENSMAUG00000018344	protein_coding	H1f4	2450.04	1765.36	0.472965	0.1936	2.44299	0.014566	0.147494	2172.9	2357.86	2819.36	2084.22	2043.86	1544.66	1388.69
ENSMAUG00000014647	ENSMAUG00000014647	protein_coding	Slc43a1	276.768	155.499	0.831068	0.34027	2.44238	0.0145908	0.147494	404.739	129.463	296.103	139.799	158.786	156.11	167.302
ENSMAUG00000012501	ENSMAUG00000012501	protein_coding	Eml5	983.682	1569.49	-0.674058	0.275999	-2.44225	0.014596	0.147494	1006.93	950.136	993.977	1377.56	1559.36	1724.87	1616.16
ENSMAUG00000002090	ENSMAUG00000002090	protein_coding	Sla	150.781	92.7562	0.707209	0.289577	2.44222	0.0145974	0.147494	142.061	127.975	182.306	86.8159	81.4287	76.6854	126.095
ENSMAUG00000019386	ENSMAUG00000019386	protein_coding	Tnxb	278.343	75.9436	1.87328	0.767073	2.44212	0.0146015	0.147494	397.591	75.1478	362.291	68.3037	48.1787	110.646	76.6459
ENSMAUG00000018600	ENSMAUG00000018600	protein_coding	Myl12a	3360.88	2623.21	0.357587	0.146463	2.44149	0.0146268	0.147654	3117.29	3226.89	3738.44	2841.3	2796.4	2573.89	2281.25
ENSMAUG00000000389	ENSMAUG00000000389	protein_coding	Cabp5	8.16572	27.4268	-1.73166	0.70958	-2.4404	0.0146711	0.147968	0	16.3688	8.12831	27.4491	40.0358	27.3876	14.8347
ENSMAUG00000012207	ENSMAUG00000012207	protein_coding	Tmprss13	25.1809	9.28507	1.42151	0.582527	2.44025	0.0146769	0.147968	41.9928	12.6486	20.9014	6.38352	8.82145	13.6938	8.2415
ENSMAUG00000001319	ENSMAUG00000001319	protein_coding	Pik3cd	185.844	104.609	0.828017	0.339813	2.43669	0.0148226	0.149339	282.334	76.6359	198.563	106.605	71.2501	112.837	127.743
ENSMAUG00000009744	ENSMAUG00000009744	protein_coding	H2ax	247.687	127.435	0.959935	0.394066	2.43598	0.0148516	0.149358	291.269	174.849	276.943	127.67	114	107.36	160.709
ENSMAUG00000009364	ENSMAUG00000009364	protein_coding	Wdr7	2259.87	2981.12	-0.399816	0.164134	-2.43591	0.0148545	0.149358	2223.83	2568.42	1987.37	2774.28	2879.86	3251.46	3018.86
ENSMAUG00000006983	ENSMAUG00000006983	snoRNA	SNORA70	34.9711	17.434	0.997651	0.409583	2.43577	0.0148601	0.149358	48.247	20.089	36.5774	21.704	23.0715	12.5983	12.3622
ENSMAUG00000013417	ENSMAUG00000013417	protein_coding	Magt1	2035.41	1493.56	0.446276	0.183223	2.4357	0.0148628	0.149358	1967.41	2599.67	1539.15	1668.65	1834.86	1190.81	1279.9
ENSMAUG00000006447	ENSMAUG00000006447	protein_coding	Smarcc1	2188.22	2752.26	-0.330873	0.135908	-2.43453	0.014911	0.149663	2029.95	2567.67	1967.05	2714.27	2518.18	2820.38	2956.22
ENSMAUG00000005143	ENSMAUG00000005143	protein_coding		178.635	117.27	0.607629	0.249591	2.4345	0.0149124	0.149663	171.545	178.569	185.79	125.117	143.179	100.239	100.546
ENSMAUG00000018629	ENSMAUG00000018629	protein_coding	Slc35f6	349.313	271.734	0.362432	0.148907	2.43395	0.0149351	0.149794	384.189	288.687	375.064	235.552	261.929	296.882	292.573
ENSMAUG00000011487	ENSMAUG00000011487	protein_coding	Acmsd	288.227	530.854	-0.880641	0.36187	-2.43358	0.0149501	0.149806	184.053	402.524	278.104	538.131	666.358	537.345	381.581
ENSMAUG00000007675	ENSMAUG00000007675	protein_coding		501.554	269.408	0.896488	0.368402	2.43345	0.0149556	0.149806	711.197	239.58	553.887	251.511	231.393	279.902	314.825
ENSMAUG00000009890	ENSMAUG00000009890	protein_coding	Cr2	14.7292	0.547753	4.66106	1.916	2.4327	0.0149868		30.3777	12.6486	1.16119	0	0	2.19101	0
ENSMAUG00000011423	ENSMAUG00000011423	protein_coding	Cma1	53.861	16.1847	1.73256	0.712384	2.43206	0.0150131	0.150286	126.872	12.6486	22.0626	17.8739	18.3215	8.76404	19.7796
ENSMAUG00000020689	ENSMAUG00000020689	protein_coding	Npc2	1612.45	1031.92	0.644175	0.2649	2.43176	0.0150255	0.150313	1531.4	1395.82	1910.15	1115.2	1023.97	947.612	1040.9
ENSMAUG00000017255	ENSMAUG00000017255	protein_coding	Itga5	195.797	119.328	0.717428	0.295081	2.43129	0.0150451	0.150412	222.472	159.968	204.95	108.52	87.5359	107.36	173.896
ENSMAUG00000019230	ENSMAUG00000019230	protein_coding	Pcgf1	287.365	207.232	0.470324	0.193522	2.43034	0.0150846	0.15065	310.032	226.932	325.133	231.722	208.322	215.815	173.071
ENSMAUG00000013753	ENSMAUG00000013753	protein_coding	Lancl1	726.706	891.835	-0.295563	0.121618	-2.43026	0.0150882	0.15065	700.475	796.865	682.778	824.112	817.68	966.236	959.31
ENSMAUG00000019664	ENSMAUG00000019664	protein_coding	Smim4	225.765	123.573	0.869819	0.357958	2.42994	0.0151012	0.150682	276.08	119.046	282.169	132.139	136.393	107.907	117.853
ENSMAUG00000022034	ENSMAUG00000022034	protein_coding	Myzap	127.208	81.7105	0.632693	0.260433	2.42939	0.0151242	0.1507	170.651	85.5644	125.408	77.2406	88.893	89.8314	70.8769
ENSMAUG00000018837	ENSMAUG00000018837	protein_coding	Cxcl12	1393.18	1130.81	0.301928	0.124281	2.42939	0.0151243	0.1507	1366.11	1151.77	1661.66	1057.75	1146.11	1177.12	1142.27
ENSMAUG00000021339	ENSMAUG00000021339	protein_coding	Tcp11l1	416.147	514.559	-0.306188	0.126045	-2.4292	0.015132	0.1507	436.01	349.698	462.733	484.509	499.43	575.688	498.611
ENSMAUG00000001442	ENSMAUG00000001442	protein_coding	Xcl1	27.5407	9.55906	1.52199	0.626655	2.42876	0.0151507	0.15073	31.2712	22.3211	29.0297	8.29858	8.82145	12.0506	9.06565
ENSMAUG00000021120	ENSMAUG00000021120	protein_coding	Plin5	28.4912	53.5534	-0.906666	0.373318	-2.42867	0.0151544	0.15073	24.1235	33.4817	27.8685	56.175	35.9644	56.9663	65.1078
ENSMAUG00000011298	ENSMAUG00000011298	protein_coding	Mrps24	203.628	130.379	0.644277	0.265319	2.42831	0.0151693	0.150782	226.94	124.998	258.945	126.394	155.393	121.053	118.678
ENSMAUG00000020394	ENSMAUG00000020394	protein_coding		1074.84	634.659	0.760329	0.313173	2.42783	0.0151895	0.150887	1207.07	768.591	1248.86	632.607	635.823	564.733	705.472
ENSMAUG00000013844	ENSMAUG00000013844	protein_coding	S1pr3	465.736	262.294	0.829806	0.341833	2.42752	0.0152026	0.150903	352.024	648.057	397.126	259.171	256.501	177.472	356.033
ENSMAUG00000001001	ENSMAUG00000001001	protein_coding	Polr2i	855.018	541.734	0.658478	0.271277	2.42733	0.0152106	0.150903	893.463	563.237	1108.35	694.527	500.108	511.601	460.7
ENSMAUG00000019358	ENSMAUG00000019358	protein_coding		151.237	99.8825	0.601708	0.248018	2.42606	0.0152636	0.151287	138.487	163.688	151.535	88.7309	65.8216	112.289	132.688
ENSMAUG00000021182	ENSMAUG00000021182	protein_coding	Mtmr12	1287.57	1633.7	-0.344331	0.141937	-2.42594	0.0152688	0.151287	1339.3	1451.62	1071.78	1541.62	1552.57	1774.17	1666.43
ENSMAUG00000000889	ENSMAUG00000000889	protein_coding	Rab7b	86.433	45.426	0.931172	0.384012	2.42485	0.0153147	0.151509	113.47	45.3863	100.443	46.5997	40.7144	36.6994	57.6905
ENSMAUG00000014504	ENSMAUG00000014504	protein_coding		1928.7	1096.44	0.814912	0.336112	2.42453	0.0153283	0.151509	1920.95	1647.3	2217.87	1083.92	1089.79	1061.54	1150.51
ENSMAUG00000020692	ENSMAUG00000020692	protein_coding	Ipcef1	225.159	353.851	-0.651262	0.268614	-2.42453	0.0153283	0.151509	185.84	244.044	245.591	318.538	407.144	387.261	302.463
ENSMAUG00000019295	ENSMAUG00000019295	protein_coding	Rmdn3	934.795	1252.12	-0.422065	0.174095	-2.42434	0.0153361	0.151509	945.284	898.798	960.302	1228.19	1209.9	1475.1	1095.29
ENSMAUG00000013622	ENSMAUG00000013622	protein_coding	Bloc1s6	369.537	468.484	-0.342818	0.141412	-2.42425	0.0153399	0.151509	360.959	401.036	346.615	457.698	475.68	471.615	468.941
ENSMAUG00000015054	ENSMAUG00000015054	protein_coding	Pi15	444.716	183.258	1.27943	0.527975	2.42328	0.015381	0.151819	240.342	819.186	274.621	324.283	166.929	66.2781	175.544
ENSMAUG00000001686	ENSMAUG00000001686	protein_coding		251.371	132.782	0.920017	0.37976	2.42263	0.0154087	0.151996	301.991	200.146	251.978	138.522	172.357	113.933	106.315
ENSMAUG00000007933	ENSMAUG00000007933	protein_coding	Ecel1	18.8037	4.10245	2.21997	0.916795	2.42144	0.0154591	0.152397	25.9104	6.69634	23.8043	5.74517	4.07144	0	6.5932
ENSMAUG00000017896	ENSMAUG00000017896	protein_coding	Pcgf6	32.0246	51.3559	-0.674526	0.278728	-2.42001	0.01552	0.152883	28.5908	34.9698	32.5133	55.5366	54.9644	42.177	52.7456
ENSMAUG00000010774	ENSMAUG00000010774	protein_coding	Crebzf	677.52	1047.3	-0.628441	0.259741	-2.41949	0.0155422	0.152883	599.514	867.548	565.498	981.785	1085.72	1059.35	1062.33
ENSMAUG00000019246	ENSMAUG00000019246	protein_coding	Hps1	215.949	124.03	0.798219	0.329919	2.41944	0.0155444	0.152883	308.245	139.879	199.724	124.479	107.214	130.913	133.512
ENSMAUG00000015456	ENSMAUG00000015456	protein_coding		1642.52	1231.49	0.415544	0.171762	2.4193	0.0155502	0.152883	1954.9	1128.71	1843.97	1124.14	1142.72	1299.27	1359.85
ENSMAUG00000008163	ENSMAUG00000008163	protein_coding	Trim31	61.1665	15.6315	1.96947	0.814123	2.41913	0.0155576	0.152883	148.315	20.089	15.0954	15.3204	12.8929	8.76404	25.5486
ENSMAUG00000019728	ENSMAUG00000019728	protein_coding	Osmr	482.037	273.322	0.818923	0.338622	2.41839	0.0155892	0.153019	440.477	391.364	614.268	365.137	230.036	250.871	247.245
ENSMAUG00000004036	ENSMAUG00000004036	snoRNA	Snord104	55.2287	28.4956	0.945674	0.391041	2.41835	0.0155911	0.153019	59.862	53.5707	52.2534	34.471	27.1429	33.4129	18.9554
ENSMAUG00000012853	ENSMAUG00000012853	protein_coding	Pof1b	1685.04	1058.67	0.67009	0.277114	2.4181	0.0156016	0.153026	2415.03	1303.55	1336.53	1275.43	1258.75	798.076	902.444
ENSMAUG00000009646	ENSMAUG00000009646	protein_coding		47.6504	91.7533	-0.94847	0.39233	-2.41753	0.0156262	0.15317	33.0581	77.3799	32.5133	79.1556	84.143	130.365	73.3493
ENSMAUG00000001248	ENSMAUG00000001248	protein_coding	Tasl	17.6555	6.07013	1.53374	0.634591	2.41689	0.0156537	0.153343	15.1889	13.3927	24.3849	3.83011	10.8572	7.12079	2.47245
ENSMAUG00000015886	ENSMAUG00000015886	protein_coding	Hao1	70.5909	108.485	-0.623199	0.257888	-2.41655	0.0156684	0.153391	74.1574	71.4276	66.1877	125.117	105.857	105.716	97.2497
ENSMAUG00000016607	ENSMAUG00000016607	protein_coding	Cacul1	2348.97	3201.95	-0.447048	0.18505	-2.41583	0.0156996	0.153599	2200.6	2883.89	1962.41	3195.59	3322.29	3130.95	3158.97
ENSMAUG00000022175	ENSMAUG00000022175	protein_coding	Mindy2	1798.61	2348.1	-0.384741	0.159288	-2.41538	0.0157187	0.15369	1704.73	2223.93	1467.16	2171.67	2485.61	2212.37	2522.72
ENSMAUG00000000760	ENSMAUG00000000760	protein_coding	Pde10a	84.1219	35.9738	1.22636	0.507869	2.41471	0.0157475	0.153875	99.1744	26.0413	127.15	37.0244	35.2858	37.7949	33.7901
ENSMAUG00000015410	ENSMAUG00000015410	protein_coding	Btk	127.723	81.6905	0.645195	0.267281	2.41392	0.0157821	0.154115	159.93	88.5405	134.698	74.0488	71.9287	82.7107	98.0738
ENSMAUG00000011227	ENSMAUG00000011227	protein_coding	Lypd3	34.073	6.00096	2.52322	1.04541	2.41362	0.0157951	0.154145	35.7385	11.9046	54.5758	4.46846	8.82145	0	10.7139
ENSMAUG00000002307	ENSMAUG00000002307	protein_coding	Cep164	434.657	583.474	-0.425511	0.176342	-2.41299	0.0158225	0.154316	452.986	430.054	420.931	481.317	548.965	689.621	613.991
ENSMAUG00000010090	ENSMAUG00000010090	protein_coding	Rnf182	1046.55	1653.26	-0.659557	0.273466	-2.41184	0.0158721	0.154704	957.793	1091.5	1090.36	1449.7	1715.43	1807.04	1640.88
ENSMAUG00000005473	ENSMAUG00000005473	protein_coding	Pcnx4	1524.96	2277.3	-0.578524	0.240008	-2.41043	0.0159335	0.155182	1165.97	2075.87	1333.04	2444.25	2248.11	2351.5	2065.32
ENSMAUG00000012790	ENSMAUG00000012790	protein_coding	Ints5	916.718	651.62	0.492543	0.204361	2.41017	0.0159452	0.155182	993.531	709.812	1046.81	691.335	673.144	623.89	618.112
ENSMAUG00000005494	ENSMAUG00000005494	protein_coding	Mrpl17	578.209	406.373	0.509282	0.211318	2.41003	0.0159511	0.155182	648.654	400.292	685.681	377.904	356.929	438.202	452.458
ENSMAUG00000020250	ENSMAUG00000020250	protein_coding	Gpr107	990.762	1275.67	-0.365486	0.151804	-2.40762	0.0160569	0.156114	1056.07	1061	855.215	1163.72	1047.72	1474.55	1416.71
ENSMAUG00000012685	ENSMAUG00000012685	protein_coding	Xpnpep1	890.745	724.301	0.299186	0.124286	2.40725	0.0160733	0.156175	962.26	796.121	913.855	718.784	634.466	701.671	842.281
ENSMAUG00000008481	ENSMAUG00000008481	protein_coding	Clec12a	142.07	74.8338	0.925163	0.384419	2.40666	0.0160993	0.15633	152.782	110.862	162.566	90.0076	61.7501	71.7556	75.8218
ENSMAUG00000022021	ENSMAUG00000022021	protein_coding	Ntf3	190.62	119.035	0.677687	0.281628	2.40632	0.0161143	0.156378	212.644	128.719	230.496	120.649	136.393	130.913	88.184
ENSMAUG00000019260	ENSMAUG00000019260	protein_coding	Tfap2e	18.3912	9.2904	0.970051	0.403192	2.40593	0.0161313	0.156446	25.017	10.4165	19.7402	9.57528	10.8572	9.3118	7.41735
ENSMAUG00000009564	ENSMAUG00000009564	protein_coding	B3gnt4	73.7487	148.496	-1.00964	0.419766	-2.40524	0.0161619	0.156629	50.9274	114.582	55.737	132.777	116.715	179.663	164.83
ENSMAUG00000003563	ENSMAUG00000003563	misc_RNA	7SK	72.3435	35.287	1.03599	0.430811	2.40474	0.016184	0.156629	85.7725	37.2019	94.0562	38.3011	40.0358	32.3174	30.4935
ENSMAUG00000021038	ENSMAUG00000021038	protein_coding	Ndufs7	1718.88	952.89	0.851121	0.353994	2.40434	0.0162018	0.156629	1777.99	1258.91	2119.75	1109.46	990.038	884.621	827.446
ENSMAUG00000004052	ENSMAUG00000004052	snoRNA		67.2609	36.9845	0.850369	0.353735	2.40397	0.0162181	0.156629	94.7071	51.3386	55.737	38.3011	44.1072	41.6292	23.9003
ENSMAUG00000015728	ENSMAUG00000015728	protein_coding	Runx2	2908.61	2100.03	0.470111	0.195556	2.40396	0.0162183	0.156629	2734.89	3001.45	2989.48	2035.7	2248.11	1891.94	2224.38
ENSMAUG00000019456	ENSMAUG00000019456	protein_coding	Alg3	187.88	106.096	0.823927	0.34274	2.40394	0.0162194	0.156629	223.366	137.647	202.627	111.073	97.7145	108.455	107.139
ENSMAUG00000017174	ENSMAUG00000017174	protein_coding		421.733	286.098	0.558108	0.232167	2.40391	0.0162207	0.156629	575.39	309.52	380.289	239.382	261.251	326.461	317.298
ENSMAUG00000010511	ENSMAUG00000010511	protein_coding	Rprml	3.43844	12.0695	-1.7751	0.738497	-2.40367	0.0162315		1.78693	4.46423	4.06416	11.4903	11.5357	7.12079	18.1313
ENSMAUG00000001826	ENSMAUG00000001826	protein_coding		645.704	440.416	0.552817	0.23012	2.4023	0.0162924	0.157198	612.916	649.545	674.65	471.104	483.144	350.014	457.403
ENSMAUG00000000583	ENSMAUG00000000583	protein_coding	Gpm6b	1738.13	3109.86	-0.839333	0.349455	-2.40183	0.0163132	0.157198	1299.1	2671.1	1244.21	3004.08	3816.97	2818.74	2799.64
ENSMAUG00000020766	ENSMAUG00000020766	protein_coding	Pdzrn4	143.556	88.2333	0.706488	0.294148	2.40181	0.0163141	0.157198	117.044	145.831	167.792	97.6679	90.9288	71.2079	93.1289
ENSMAUG00000015810	ENSMAUG00000015810	protein_coding	Tmed8	615.74	832.586	-0.435292	0.181245	-2.40168	0.0163201	0.157198	624.531	594.486	628.203	665.801	725.394	1009.51	929.641
ENSMAUG00000013900	ENSMAUG00000013900	protein_coding	Tjp1	6154.22	4862.52	0.339935	0.141567	2.40123	0.0163402	0.157238	6440.98	5645.02	6376.66	4847.01	4687.58	4696.98	5218.52
ENSMAUG00000019865	ENSMAUG00000019865	protein_coding	Lysmd1	202.082	271.613	-0.426493	0.177638	-2.40091	0.0163542	0.157238	211.751	170.385	224.109	290.45	282.286	270.59	243.124
ENSMAUG00000021373	ENSMAUG00000021373	protein_coding	Aste1	373.413	446.582	-0.257794	0.107374	-2.40091	0.0163546	0.157238	360.959	395.828	363.452	459.613	475.001	417.388	434.327
ENSMAUG00000013079	ENSMAUG00000013079	protein_coding	Polr2g	619.718	446.54	0.473226	0.197143	2.40042	0.0163761	0.157348	584.325	477.672	797.155	511.32	487.215	443.132	344.495
ENSMAUG00000013714	ENSMAUG00000013714	protein_coding	Dok7	28.0403	53.6	-0.92763	0.386749	-2.39853	0.016461	0.158066	22.3366	27.5294	34.255	58.7284	36.6429	64.6348	54.3939
ENSMAUG00000015667	ENSMAUG00000015667	protein_coding	Cd96	31.9489	12.14	1.38839	0.57894	2.39816	0.0164778	0.15813	49.1405	22.3211	24.3849	10.852	13.5715	12.5983	11.5381
ENSMAUG00000019952	ENSMAUG00000019952	protein_coding	Myo5c	837.76	1213.25	-0.5348	0.223027	-2.39791	0.0164889	0.158139	740.681	1200.13	572.466	1287.56	1057.89	1271.33	1236.22
ENSMAUG00000000412	ENSMAUG00000000412	protein_coding		2416.62	3590.68	-0.571344	0.238421	-2.39637	0.0165585	0.158708	2069.26	3351.15	1829.45	3578.6	3722.65	3534.1	3527.36
ENSMAUG00000013245	ENSMAUG00000013245	protein_coding	Col12a1	20234.9	13595	0.573806	0.239521	2.39564	0.0165914	0.158872	17530.6	22507.1	20666.8	12676.4	15754.4	10745.3	15203.9
ENSMAUG00000001228	ENSMAUG00000001228	protein_coding		767.129	442.637	0.792844	0.330967	2.39554	0.016596	0.158872	1009.61	570.677	721.098	436.633	434.287	469.424	430.206
ENSMAUG00000011345	ENSMAUG00000011345	protein_coding		97.6504	224.896	-1.20376	0.502702	-2.39459	0.0166392	0.159092	35.7385	224.699	32.5133	257.894	190.679	203.764	247.245
ENSMAUG00000003801	ENSMAUG00000003801	protein_coding	Rassf5	363.12	251.656	0.52797	0.220486	2.39458	0.0166394	0.159092	476.216	267.11	346.034	270.661	211.715	239.916	284.332
ENSMAUG00000007587	ENSMAUG00000007587	snRNA	U1	6.12349	0.844389	2.88297	1.20415	2.39419	0.016657		5.36078	3.72019	9.2895	2.55341	0	0	0.82415
ENSMAUG00000016869	ENSMAUG00000016869	protein_coding	Naaa	566.661	814.226	-0.521679	0.217926	-2.39384	0.016673	0.159316	394.017	669.634	636.331	862.414	637.18	912.556	844.753
ENSMAUG00000001868	ENSMAUG00000001868	protein_coding	Syt14	176.876	291.607	-0.720686	0.301138	-2.3932	0.0167019	0.159393	149.208	211.307	170.114	252.787	326.394	299.621	287.628
ENSMAUG00000016234	ENSMAUG00000016234	protein_coding	Susd2	336.017	176.1	0.933268	0.39005	2.39269	0.0167255	0.159393	439.584	232.884	335.583	128.309	165.572	148.441	262.08
ENSMAUG00000020771	ENSMAUG00000020771	protein_coding		109.649	35.6899	1.61882	0.676602	2.39258	0.0167304	0.159393	171.545	31.9936	125.408	40.8545	52.2501	22.4579	27.1969
ENSMAUG00000017579	ENSMAUG00000017579	protein_coding	Ccdc84	240.719	172.63	0.477176	0.199443	2.39254	0.0167322	0.159393	290.376	181.545	250.236	168.525	190.679	176.376	154.94
ENSMAUG00000003895	ENSMAUG00000003895	protein_coding	Adamtsl3	263.805	143.812	0.876188	0.366223	2.3925	0.0167342	0.159393	293.056	138.391	359.968	127.67	137.072	153.919	156.588
ENSMAUG00000006409	ENSMAUG00000006409	protein_coding	Dennd1c	35.8226	16.1922	1.13841	0.475888	2.39218	0.0167488	0.159393	62.5424	8.92845	35.9968	15.3204	19	14.7893	15.6588
ENSMAUG00000014261	ENSMAUG00000014261	protein_coding	Azgp1	1238.66	713.709	0.794775	0.332281	2.39188	0.0167625	0.159393	1920.95	1233.61	561.434	667.716	897.752	587.191	702.175
ENSMAUG00000006116	ENSMAUG00000006116	protein_coding	Tmem260	2837.57	3658.99	-0.366966	0.153423	-2.39186	0.0167631	0.159393	2656.27	3470.19	2386.24	3635.41	3476.33	3853.44	3670.76
ENSMAUG00000014824	ENSMAUG00000014824	protein_coding	Ggt5	15.3943	6.14517	1.35311	0.56614	2.39007	0.0168453	0.160032	23.23	6.69634	16.2566	2.55341	6.10715	4.38202	11.5381
ENSMAUG00000008710	ENSMAUG00000008710	protein_coding		107.858	240.418	-1.1568	0.48403	-2.38995	0.0168509	0.160032	45.5666	232.14	45.8669	253.426	200.858	273.329	234.058
ENSMAUG00000000657	ENSMAUG00000000657	protein_coding	Idh3g	2438.03	1880.98	0.374067	0.156554	2.38938	0.0168768	0.160117	2494.55	2220.21	2599.32	2211.89	2083.9	1719.94	1508.19
ENSMAUG00000017711	ENSMAUG00000017711	protein_coding		319.662	521.382	-0.705385	0.295226	-2.3893	0.0168804	0.160117	208.177	499.993	250.817	519.619	370.501	588.834	606.574
ENSMAUG00000005217	ENSMAUG00000005217	protein_coding	H2bc18	1805.03	956.814	0.915659	0.383307	2.38884	0.0169018	0.160133	1752.97	1648.04	2014.08	995.191	983.931	1036.35	811.787
ENSMAUG00000016828	ENSMAUG00000016828	protein_coding	Scml4	54.7233	36.2317	0.59864	0.250605	2.38878	0.0169044	0.160133	54.5013	44.6423	65.0265	35.1094	42.0715	35.6039	32.1418
ENSMAUG00000018956	ENSMAUG00000018956	protein_coding	Dapk2	559.164	393.125	0.50763	0.212539	2.3884	0.0169217	0.160133	567.349	491.809	618.332	435.356	382.715	428.89	325.539
ENSMAUG00000020646	ENSMAUG00000020646	protein_coding	Hdgfl3	846.751	1331.32	-0.652707	0.273307	-2.38818	0.016932	0.160133	628.998	1130.94	780.318	1363.52	1521.36	1311.32	1129.08
ENSMAUG00000010570	ENSMAUG00000010570	protein_coding	Anln	382.83	237.701	0.68736	0.28783	2.38808	0.0169367	0.160133	304.671	616.807	227.012	230.445	337.929	171.447	210.982
ENSMAUG00000006545	ENSMAUG00000006545	protein_coding	Prkaa2	385.382	527.249	-0.453337	0.189845	-2.38792	0.0169438	0.160133	337.729	522.315	296.103	538.769	523.858	546.109	500.259
ENSMAUG00000016727	ENSMAUG00000016727	protein_coding	Flvcr2	34.5873	65.657	-0.932177	0.390479	-2.38727	0.0169741	0.160254	30.3777	56.5469	16.8372	58.09	59.7144	73.9466	70.8769
ENSMAUG00000012839	ENSMAUG00000012839	protein_coding	Osbpl1a	1557.98	1868.92	-0.263267	0.110283	-2.3872	0.0169773	0.160254	1550.16	1665.9	1457.87	1841.01	1906.11	2018.47	1710.11
ENSMAUG00000019673	ENSMAUG00000019673	protein_coding	Mycl	293.253	394.321	-0.427591	0.179148	-2.3868	0.0169956	0.160308	313.606	280.502	285.652	378.543	362.358	400.407	435.975
ENSMAUG00000015830	ENSMAUG00000015830	protein_coding	Rex1bd	635.7	383.025	0.730947	0.306267	2.38663	0.0170036	0.160308	705.836	425.59	775.673	386.203	382.036	398.764	365.098
ENSMAUG00000003371	ENSMAUG00000003371	snoRNA		69.8334	34.3464	1.01549	0.425581	2.38612	0.0170273	0.160434	114.363	49.8505	45.2863	52.9832	33.9286	24.1011	26.3728
ENSMAUG00000018533	ENSMAUG00000018533	protein_coding	Il1a	66.8307	13.2789	2.33321	0.978227	2.38515	0.0170723	0.160761	165.291	14.8808	20.3208	5.74517	9.50002	13.1461	24.7245
ENSMAUG00000022121	ENSMAUG00000022121	protein_coding	Dlg1	3239.72	4429.03	-0.451244	0.189219	-2.38477	0.0170896	0.160827	2883.21	4287.15	2548.81	4640.82	4633.97	4353.54	4087.78
ENSMAUG00000003322	ENSMAUG00000003322	protein_coding	C5ar1	75.8525	40.351	0.9142	0.38353	2.38365	0.017142	0.161126	90.2398	35.7138	101.604	44.0463	31.2143	38.3427	47.8007
ENSMAUG00000008260	ENSMAUG00000008260	protein_coding	Eda2r	181.067	285.672	-0.658706	0.276344	-2.38365	0.0171421	0.161126	134.913	288.687	119.602	279.598	334.536	268.947	259.607
ENSMAUG00000011264	ENSMAUG00000011264	protein_coding	Smim11	383.753	252.634	0.604025	0.253437	2.38334	0.0171564	0.161162	361.853	340.025	449.38	277.045	285.001	218.553	229.938
ENSMAUG00000011911	ENSMAUG00000011911	protein_coding	Tax1bp3	1423.65	1141.04	0.319813	0.134223	2.38271	0.0171857	0.16134	1319.65	1293.14	1658.18	1318.2	1165.79	1068.12	1012.06
ENSMAUG00000002657	ENSMAUG00000002657	protein_coding		671.083	856.001	-0.351671	0.147616	-2.38233	0.0172034	0.161409	660.269	775.287	577.691	914.12	771.537	826.011	912.334
ENSMAUG00000004018	ENSMAUG00000004018	snoRNA		22.6676	9.51806	1.2346	0.518318	2.38193	0.0172223	0.161489	28.5908	20.8331	18.579	15.9588	9.50002	7.66854	4.9449
ENSMAUG00000016537	ENSMAUG00000016537	protein_coding	Borcs7	203.399	141.975	0.521813	0.219124	2.38136	0.017249	0.161642	175.119	162.2	272.879	184.484	133	130.913	119.502
ENSMAUG00000011589	ENSMAUG00000011589	protein_coding	Gnb4	335.248	212.993	0.656595	0.275795	2.38074	0.017278	0.161744	285.015	238.836	481.893	269.385	173.036	196.095	213.455
ENSMAUG00000000385	ENSMAUG00000000385	protein_coding	Mcts1	870.909	651.727	0.418243	0.175682	2.38068	0.0172807	0.161744	838.068	799.841	974.817	767.299	750.501	583.904	505.204
ENSMAUG00000021319	ENSMAUG00000021319	protein_coding	Chac1	69.0275	31.9467	1.10394	0.464059	2.37888	0.0173652	0.162437	110.789	26.0413	70.2519	24.2574	38.0001	41.6292	23.9003
ENSMAUG00000019037	ENSMAUG00000019037	protein_coding	Sort1	1082.55	1397.08	-0.368775	0.155065	-2.3782	0.0173976	0.162566	1216	1145.07	886.567	1253.72	1239.75	1464.69	1630.17
ENSMAUG00000006403	ENSMAUG00000006403	protein_coding		929.896	644.05	0.530552	0.223098	2.37811	0.0174015	0.162566	868.446	639.873	1281.37	811.345	667.716	563.09	534.049
ENSMAUG00000015843	ENSMAUG00000015843	protein_coding	Ndufa2	1984.27	1057.89	0.907465	0.38162	2.37793	0.0174103	0.162566	2096.06	974.69	2882.07	1250.53	1106.75	1018.82	855.467
ENSMAUG00000011834	ENSMAUG00000011834	protein_coding	Psd4	372.467	242.873	0.615324	0.258828	2.37735	0.0174375	0.162722	527.143	239.58	350.679	202.358	257.858	259.087	252.19
ENSMAUG00000010281	ENSMAUG00000010281	protein_coding	Adm	22.1493	8.16561	1.4444	0.608168	2.37501	0.0175485	0.163619	37.5255	7.44038	21.482	8.29858	5.42858	6.57303	12.3622
ENSMAUG00000011974	ENSMAUG00000011974	pseudogene		27.1231	70.4077	-1.37756	0.580056	-2.37488	0.0175546	0.163619	15.1889	52.8267	13.3537	50.4298	118.75	59.705	52.7456
ENSMAUG00000016207	ENSMAUG00000016207	protein_coding	Derl3	431.987	261.839	0.721315	0.30379	2.37439	0.0175782	0.16374	664.737	317.704	313.521	209.379	282.965	241.011	314.001
ENSMAUG00000009127	ENSMAUG00000009127	protein_coding	Cldn10	2602.2	1742.14	0.578613	0.243758	2.37372	0.0176098	0.163937	3356.74	2522.29	1927.57	1553.75	2079.15	1590.13	1745.55
ENSMAUG00000015351	ENSMAUG00000015351	protein_coding		83.5523	36.7542	1.18818	0.500624	2.37339	0.0176257	0.163987	104.535	57.2909	88.8309	37.6628	38.0001	23.5534	47.8007
ENSMAUG00000007405	ENSMAUG00000007405	protein_coding	Dync2i1	660.156	1059.83	-0.683069	0.287855	-2.37296	0.017646	0.164077	573.603	859.364	547.5	1066.05	790.537	1219.85	1162.88
ENSMAUG00000001293	ENSMAUG00000001293	protein_coding	Frmd7	0	5.3312	-5.31422	2.23958	-2.37287	0.0176507		0	0	0	5.74517	5.42858	4.38202	5.76905
ENSMAUG00000008034	ENSMAUG00000008034	protein_coding	Sbno2	610.162	365.882	0.73819	0.311136	2.37256	0.0176653	0.164158	706.729	260.413	863.343	400.247	261.251	404.789	397.24
ENSMAUG00000021833	ENSMAUG00000021833	protein_coding	Loxl1	924.285	457.076	1.01573	0.428298	2.37154	0.017714	0.164513	1210.64	430.054	1132.16	358.115	400.358	599.241	470.589
ENSMAUG00000017737	ENSMAUG00000017737	protein_coding	Tgfbr3	460.104	255.326	0.849728	0.358477	2.37038	0.0177698	0.164933	536.971	308.032	535.308	275.768	223.25	251.966	270.321
ENSMAUG00000005395	ENSMAUG00000005395	protein_coding	Sfmbt1	555.53	699.844	-0.336389	0.141977	-2.36932	0.0178208	0.165307	698.688	515.618	452.283	628.777	657.537	741.657	771.404
ENSMAUG00000004911	ENSMAUG00000004911	protein_coding	Mrpl24	1090.68	871.558	0.323944	0.136754	2.36882	0.017845	0.165418	1047.14	941.208	1283.69	1004.13	920.145	830.941	731.021
ENSMAUG00000021006	ENSMAUG00000021006	protein_coding		821.426	1107.49	-0.430453	0.181731	-2.36863	0.017854	0.165418	639.72	1011.15	813.412	1198.19	1232.97	989.241	1009.58
ENSMAUG00000014013	ENSMAUG00000014013	protein_coding		1.35472	0	3.59163	1.51661	2.3682	0.017875	0.165514	0	0	4.06416	0	0	0	0
ENSMAUG00000014138	ENSMAUG00000014138	protein_coding	Kif3a	1159.15	1822.55	-0.652884	0.275803	-2.36721	0.0179227	0.165856	863.979	1655.48	957.98	1772.7	1883.72	1941.78	1691.98
ENSMAUG00000000822	ENSMAUG00000000822	protein_coding	Urgcp	415.232	516.812	-0.314068	0.132716	-2.36647	0.0179587	0.166091	408.313	378.715	458.669	488.978	469.572	556.517	552.18
ENSMAUG00000018693	ENSMAUG00000018693	protein_coding	Mrpl23	1006.52	692.397	0.539687	0.228096	2.36605	0.0179789	0.166179	1046.25	720.973	1252.34	848.37	771.537	628.82	520.863
ENSMAUG00000004380	ENSMAUG00000004380	protein_coding	Ep300	3409.05	2680.16	0.34684	0.146605	2.36581	0.0179909	0.166191	3882.99	3359.33	2984.83	2455.1	2376.36	2843.93	3045.23
ENSMAUG00000016048	ENSMAUG00000016048	protein_coding	Lrrc8e	133.517	195.2	-0.554275	0.234382	-2.36484	0.0180379	0.166526	181.373	112.35	106.829	195.336	172.357	200.477	212.631
ENSMAUG00000019766	ENSMAUG00000019766	protein_coding	Cenpt	47.3417	26.5065	0.845528	0.357599	2.36446	0.0180565	0.1666	37.5255	52.8267	51.6729	27.4491	27.8215	21.9101	28.8452
ENSMAUG00000003346	ENSMAUG00000003346	protein_coding	Cd82	1159.07	1500.22	-0.372047	0.157523	-2.36186	0.0181835	0.167672	1180.26	1078.85	1218.09	1456.72	1467.07	1524.4	1552.7
ENSMAUG00000014866	ENSMAUG00000014866	protein_coding	Lmbrd2	1253.62	2060.1	-0.716647	0.303471	-2.3615	0.0182012	0.167736	882.742	1935.24	942.884	2112.95	2217.58	2106.66	1803.24
ENSMAUG00000003967	ENSMAUG00000003967	protein_coding	Rffl	1119.78	1650.49	-0.560042	0.237207	-2.36098	0.0182267	0.167777	1063.22	1357.87	938.24	1663.55	1753.43	1820.18	1364.79
ENSMAUG00000004460	ENSMAUG00000004460	protein_coding	Il27ra	99.2233	57.0258	0.804446	0.340727	2.36097	0.0182272	0.167777	110.789	97.469	89.4115	35.1094	54.9644	49.8455	88.184
ENSMAUG00000020876	ENSMAUG00000020876	protein_coding	Dennd4b	130.617	74.8994	0.797949	0.338099	2.36011	0.0182697	0.167998	184.947	61.7551	145.148	55.5366	78.7144	100.239	65.1078
ENSMAUG00000009785	ENSMAUG00000009785	protein_coding	Zkscan3	953.221	1260.04	-0.402618	0.170598	-2.36004	0.0182728	0.167998	830.921	1168.88	859.859	1302.88	1380.9	1201.77	1154.63
ENSMAUG00000017611	ENSMAUG00000017611	protein_coding	Gne	2330.33	1869.34	0.317658	0.134708	2.35812	0.0183678	0.168772	2700.05	2393.57	1897.38	1728.02	1730.36	1825.11	2193.89
ENSMAUG00000013981	ENSMAUG00000013981	protein_coding	Coa5	446.739	550.189	-0.299486	0.127023	-2.35774	0.0183865	0.168817	414.567	450.143	475.506	557.281	586.965	553.778	502.731
ENSMAUG00000010892	ENSMAUG00000010892	protein_coding		15.0343	43.4368	-1.53312	0.650293	-2.35758	0.0183945	0.168817	13.4019	20.089	11.6119	58.7284	43.4287	36.1517	35.4384
ENSMAUG00000016807	ENSMAUG00000016807	protein_coding	Ccdc141	514.016	301.721	0.768003	0.325841	2.35699	0.0184239	0.168899	594.153	723.205	224.69	245.766	443.108	213.076	304.935
ENSMAUG00000008707	ENSMAUG00000008707	protein_coding	Ndufv2	4057.39	3066.07	0.404115	0.171468	2.3568	0.0184331	0.168899	3853.51	3945.63	4373.03	3802.02	3401.01	2730.55	2330.7
ENSMAUG00000008557	ENSMAUG00000008557	protein_coding	Atp11a	5340.63	6942.87	-0.378756	0.160722	-2.35659	0.0184435	0.168899	6419.53	4854.85	4747.52	5994.76	6067.12	8349.94	7359.66
ENSMAUG00000017984	ENSMAUG00000017984	protein_coding	Rnf31	560.151	371.73	0.590681	0.250658	2.35652	0.0184469	0.168899	788.035	314.728	577.691	330.666	327.072	419.579	409.602
ENSMAUG00000021167	ENSMAUG00000021167	protein_coding	Ccl3	9.67191	1.82813	2.46759	1.04727	2.35621	0.0184626	0.168944	8.04117	2.97615	17.9984	3.19176	0	0	4.12075
ENSMAUG00000009164	ENSMAUG00000009164	protein_coding	Tigit	4.78382	0.410815	3.37243	1.43145	2.35596	0.0184751	0.168958	7.14771	3.72019	3.48356	0	0	1.64326	0
ENSMAUG00000003423	ENSMAUG00000003423	protein_coding	Hspa4l	1998.89	3043.16	-0.606326	0.257401	-2.35557	0.0184941	0.169033	1464.39	2886.87	1645.4	3125.37	2737.36	3155.06	3154.84
ENSMAUG00000015038	ENSMAUG00000015038	protein_coding	Them5	71.6934	19.0673	1.9123	0.812341	2.35406	0.0185698	0.169527	94.7071	43.1542	77.219	20.4273	25.1072	10.9551	19.7796
ENSMAUG00000007470	ENSMAUG00000007470	protein_coding	Lrig1	1203.53	1481.99	-0.29988	0.127389	-2.35405	0.0185699	0.169527	1148.1	1158.47	1304.01	1412.03	1281.15	1698.58	1536.21
ENSMAUG00000005092	ENSMAUG00000005092	protein_coding	Cchcr1	253.463	372.88	-0.558135	0.237166	-2.35335	0.0186049	0.169747	301.991	183.777	274.621	270.661	350.144	492.43	378.285
ENSMAUG00000004104	ENSMAUG00000004104	scaRNA		11908.5	5269.66	1.1762	0.500011	2.35234	0.0186555	0.170108	16686.3	4618.24	14420.8	4704.65	4589.87	6034.04	5750.09
ENSMAUG00000010314	ENSMAUG00000010314	protein_coding		291.695	357.477	-0.295807	0.125815	-2.35112	0.0187172	0.170571	276.08	329.609	269.396	388.118	381.358	353.848	306.584
ENSMAUG00000021085	ENSMAUG00000021085	protein_coding	Abi3	47.7359	25.055	0.926927	0.39431	2.35076	0.0187352	0.170635	68.7967	21.5771	52.834	31.2792	17.6429	24.1011	27.1969
ENSMAUG00000014352	ENSMAUG00000014352	pseudogene		414.573	245.134	0.757722	0.322406	2.35021	0.0187629	0.170788	449.412	261.901	532.405	287.258	250.393	255.801	187.082
ENSMAUG00000013843	ENSMAUG00000013843	protein_coding	1700030K09Rik	156.139	115.634	0.427729	0.182037	2.34968	0.0187894	0.170928	167.078	148.064	153.277	135.331	103.143	124.34	99.7221
ENSMAUG00000015980	ENSMAUG00000015980	protein_coding		368.971	311.154	0.246241	0.104868	2.3481	0.0188697	0.171479	374.361	377.227	355.323	283.428	335.215	302.907	323.067
ENSMAUG00000000876	ENSMAUG00000000876	protein_coding	Adgrf5	607.22	463.8	0.385903	0.164351	2.34805	0.0188719	0.171479	744.255	559.516	517.89	477.487	412.572	517.626	447.513
ENSMAUG00000017641	ENSMAUG00000017641	protein_coding	Lcp2	158.753	81.9048	0.95501	0.406806	2.34758	0.0188959	0.171596	165.291	120.534	190.435	75.9639	103.822	77.7809	70.0527
ENSMAUG00000010768	ENSMAUG00000010768	protein_coding	Rtp2	353.554	557.045	-0.656027	0.279561	-2.34663	0.0189439	0.171892	338.623	345.234	376.805	516.427	629.716	650.182	431.854
ENSMAUG00000018451	ENSMAUG00000018451	protein_coding	Gpatch11	1220.54	1781.23	-0.545259	0.232371	-2.3465	0.0189505	0.171892	946.178	1641.35	1074.1	1735.68	1999.08	1740.21	1649.95
ENSMAUG00000020228	ENSMAUG00000020228	protein_coding	Mmp19	54.1822	26.1984	1.05929	0.451548	2.3459	0.0189814	0.172071	49.1405	43.1542	70.2519	12.767	14.9286	31.7697	45.3282
ENSMAUG00000018475	ENSMAUG00000018475	pseudogene		8.0448	1.96139	1.95017	0.831522	2.3453	0.0190118	0.172247	15.1889	3.72019	5.22534	5.10682	0	2.73876	0
ENSMAUG00000021483	ENSMAUG00000021483	protein_coding	Hdac4	605.756	425.462	0.510143	0.217555	2.3449	0.0190323	0.172329	632.572	595.974	588.722	429.611	346.072	416.84	509.324
ENSMAUG00000003110	ENSMAUG00000003110	protein_coding	Prima1	39.3679	16.5574	1.24759	0.532093	2.34469	0.0190431	0.172329	48.247	19.345	50.5117	14.6821	14.25	20.8146	16.483
ENSMAUG00000000763	ENSMAUG00000000763	protein_coding	Dcp1b	322.51	417.196	-0.37228	0.158807	-2.34423	0.0190665	0.172441	351.131	311.008	305.392	377.904	350.822	454.635	485.424
ENSMAUG00000013437	ENSMAUG00000013437	protein_coding		428.605	306.615	0.480841	0.205141	2.34396	0.0190804	0.172467	591.473	293.151	401.19	264.916	294.501	347.275	319.77
ENSMAUG00000011611	ENSMAUG00000011611	protein_coding	Smap2	866.19	652.921	0.407815	0.174037	2.34326	0.0191159	0.172687	1019.44	633.92	945.207	578.985	573.394	712.626	746.68
ENSMAUG00000005941	ENSMAUG00000005941	protein_coding	Cav1	1331.52	881.822	0.594373	0.253693	2.34288	0.0191356	0.172765	1662.74	1139.87	1191.96	889.863	1152.9	639.775	844.753
ENSMAUG00000017300	ENSMAUG00000017300	protein_coding	Esrp1	857.39	1042.35	-0.283435	0.121047	-2.34152	0.0192056	0.173296	891.676	984.362	696.132	999.659	963.573	1099.34	1106.83
ENSMAUG00000019273	ENSMAUG00000019273	protein_coding	Ppp1r14d	18.0389	3.80225	2.24444	0.95884	2.34078	0.0192433	0.173504	24.1235	9.67249	20.3208	7.02187	4.07144	1.64326	2.47245
ENSMAUG00000002222	ENSMAUG00000002222	protein_coding	Itga11	1049.15	608.157	0.787114	0.336303	2.34049	0.0192583	0.173504	974.768	906.982	1265.69	587.284	535.394	593.764	716.186
ENSMAUG00000020973	ENSMAUG00000020973	protein_coding	Ttll6	536.955	841.844	-0.648933	0.277272	-2.34042	0.0192621	0.173504	602.194	426.334	582.336	679.207	734.894	1061.54	891.73
ENSMAUG00000019732	ENSMAUG00000019732	protein_coding	Tifab	52.6287	24.7282	1.09494	0.467946	2.33989	0.0192895	0.17365	58.0751	15.6248	84.1861	15.9588	27.8215	27.9354	27.1969
ENSMAUG00000008524	ENSMAUG00000008524	protein_coding	Klhdc10	300.609	374.498	-0.317716	0.135836	-2.33897	0.0193368	0.173976	302.884	297.615	301.328	336.411	337.929	430.534	393.119
ENSMAUG00000021531	ENSMAUG00000021531	protein_coding	Klk10	61.1991	9.66644	2.66367	1.13912	2.33837	0.0193681	0.174156	109.896	10.4165	63.2847	10.852	16.2857	3.28652	8.2415
ENSMAUG00000015111	ENSMAUG00000015111	protein_coding	Psme1	1674.23	1124.35	0.574487	0.245738	2.3378	0.0193975	0.174319	1695.79	1366.8	1960.08	1182.87	1217.36	1076.88	1020.3
ENSMAUG00000003135	ENSMAUG00000003135	protein_coding	Muc15	159.14	92.3308	0.78597	0.336278	2.33726	0.0194256	0.174429	200.136	72.9157	204.369	110.435	109.929	69.0168	79.9425
ENSMAUG00000015201	ENSMAUG00000015201	protein_coding	Olfr283	34.1592	77.3841	-1.19021	0.509343	-2.33676	0.0194514	0.174429	46.4601	40.9221	15.0954	95.7528	78.0359	77.2331	58.5146
ENSMAUG00000012789	ENSMAUG00000012789	protein_coding	Sra1	680.644	549.533	0.308552	0.132044	2.33674	0.0194527	0.174429	704.049	598.206	739.677	588.561	617.501	514.888	477.183
ENSMAUG00000021256	ENSMAUG00000021256	protein_coding	Cog1	1085.86	816.567	0.410175	0.175536	2.33671	0.0194545	0.174429	1370.57	811.745	1075.26	810.069	696.216	936.657	823.325
ENSMAUG00000012454	ENSMAUG00000012454	protein_coding	Srpx2	236.859	151.258	0.648551	0.277678	2.33562	0.0195109	0.174834	218.005	233.628	258.945	157.035	139.107	144.059	164.83
ENSMAUG00000001883	ENSMAUG00000001883	protein_coding	Dsel	3154.58	6433.6	-1.02818	0.44036	-2.33486	0.0195507	0.17509	2010.29	5197.85	2255.61	6571.83	7352.34	6570.29	5239.94
ENSMAUG00000003661	ENSMAUG00000003661	protein_coding		1721.06	1281.62	0.425231	0.182156	2.33444	0.019573	0.175188	1989.74	1241.8	1931.64	1276.7	1103.36	1407.18	1339.24
ENSMAUG00000008205	ENSMAUG00000008205	protein_coding		311.538	234.917	0.406602	0.174258	2.33334	0.0196305	0.175602	318.073	293.151	323.391	247.042	215.108	249.227	228.289
ENSMAUG00000014436	ENSMAUG00000014436	protein_coding	Mtcl1	695.052	957.188	-0.461283	0.197788	-2.33221	0.0196898	0.175962	738.894	496.273	849.989	771.129	813.609	1212.18	1031.84
ENSMAUG00000014542	ENSMAUG00000014542	protein_coding	Krt14	1333.42	742.489	0.84478	0.362234	2.33214	0.0196934	0.175962	1199.03	1511.14	1290.08	1194.36	608.68	472.163	694.758
ENSMAUG00000022208	ENSMAUG00000022208	protein_coding	Itga2b	56.3048	29.9193	0.913584	0.391808	2.33172	0.0197156	0.17606	71.4771	31.2496	66.1877	35.1094	31.8929	23.0056	29.6694
ENSMAUG00000004123	ENSMAUG00000004123	snoRNA		146.403	99.9945	0.54208	0.232533	2.33119	0.0197433	0.176115	170.651	154.76	113.796	114.265	109.929	100.787	74.9976
ENSMAUG00000012382	ENSMAUG00000012382	protein_coding	1700030J22Rik	214.681	300.399	-0.48765	0.209208	-2.33093	0.0197569	0.176115	220.685	246.277	177.081	306.409	249.036	352.753	293.397
ENSMAUG00000007146	ENSMAUG00000007146	protein_coding		1552.53	944.193	0.717495	0.30782	2.33089	0.0197589	0.176115	1440.26	1362.33	1855	1248.62	871.287	878.048	778.821
ENSMAUG00000013706	ENSMAUG00000013706	protein_coding		344.481	155.697	1.14572	0.491613	2.33053	0.0197784	0.176115	498.552	177.825	357.065	134.692	136.393	157.205	194.499
ENSMAUG00000016810	ENSMAUG00000016810	protein_coding	Tacr1	320.49	724.138	-1.17616	0.504675	-2.33052	0.0197784	0.176115	184.053	631.688	145.729	698.995	516.394	839.705	841.457
ENSMAUG00000000283	ENSMAUG00000000283	protein_coding	Lpgat1	2966.64	3876.75	-0.386308	0.165814	-2.32976	0.0198189	0.176198	3215.57	3212.76	2471.59	3680.1	3715.86	4111.43	3999.6
ENSMAUG00000019381	ENSMAUG00000019381	protein_coding	Eif6	1066.64	801.598	0.41255	0.177082	2.32971	0.0198212	0.176198	1137.38	831.09	1231.44	867.52	833.966	713.722	791.184
ENSMAUG00000004509	ENSMAUG00000004509	protein_coding	Ppp3cb	675.83	887.001	-0.392524	0.1685	-2.32952	0.0198314	0.176198	640.613	808.025	578.852	815.814	885.537	892.289	954.365
ENSMAUG00000000624	ENSMAUG00000000624	protein_coding	Zcchc12	605.372	965.05	-0.672593	0.288735	-2.32945	0.0198355	0.176198	410.993	859.364	545.758	963.912	941.18	1090.58	864.533
ENSMAUG00000008734	ENSMAUG00000008734	protein_coding		95.7905	55.1305	0.79555	0.341543	2.32928	0.0198443	0.176198	98.281	81.1001	107.99	59.3667	62.4287	55.8708	42.8558
ENSMAUG00000012505	ENSMAUG00000012505	protein_coding	Nav3	2448.02	2023.6	0.274189	0.117744	2.32869	0.0198756	0.176375	2575.85	2488.81	2279.41	1916.33	2091.36	2143.36	1943.34
ENSMAUG00000019788	ENSMAUG00000019788	protein_coding	Pdcd2	529.991	419.521	0.33736	0.144955	2.32735	0.0199466	0.176904	545.906	508.178	535.888	408.545	434.287	410.815	424.437
ENSMAUG00000009140	ENSMAUG00000009140	protein_coding		2043.74	1462.47	0.482508	0.207468	2.3257	0.0200346	0.177541	2708.09	1479.89	1943.25	1223.72	1209.22	1698.58	1718.35
ENSMAUG00000007864	ENSMAUG00000007864	protein_coding	Myc	188.866	137.625	0.451517	0.194168	2.32539	0.0200511	0.177541	241.235	156.992	168.372	156.396	109.929	140.772	143.402
ENSMAUG00000021198	ENSMAUG00000021198	protein_coding	Uqcrq	5172.25	2954.48	0.807911	0.347435	2.32536	0.0200527	0.177541	5620.78	3360.82	6535.16	3525.62	3290.4	2467.63	2534.26
ENSMAUG00000018355	ENSMAUG00000018355	protein_coding	Fam3b	356.05	167.929	1.08366	0.466169	2.32461	0.0200926	0.177793	511.954	206.098	350.098	240.659	223.929	92.5702	114.557
ENSMAUG00000020237	ENSMAUG00000020237	protein_coding	Chad	789.348	389.55	1.0187	0.438366	2.32387	0.0201325	0.178039	968.514	389.876	1009.65	383.65	217.143	531.32	426.085
ENSMAUG00000009103	ENSMAUG00000009103	protein_coding	Cc2d2a	1451.08	2044.9	-0.495124	0.213082	-2.32363	0.0201454	0.178039	1190.09	2098.93	1064.23	2031.24	1909.5	2245.24	1993.62
ENSMAUG00000008504	ENSMAUG00000008504	protein_coding		9.37308	0	6.25912	2.6938	2.32353	0.0201507		9.8281	11.9046	6.38653	0	0	0	0
ENSMAUG00000003152	ENSMAUG00000003152	protein_coding	Plce1	832.501	634.745	0.39065	0.168133	2.32345	0.0201548	0.178039	1029.27	633.92	834.313	598.774	617.501	645.253	677.451
ENSMAUG00000019375	ENSMAUG00000019375	protein_coding	Pla1a	158.841	89.2633	0.832996	0.358662	2.32251	0.0202055	0.178387	175.119	103.421	197.983	100.221	84.8216	77.2331	94.7772
ENSMAUG00000003608	ENSMAUG00000003608	snRNA	U1	19.0948	8.21131	1.22977	0.52992	2.32068	0.0203042	0.179156	18.7627	14.1367	24.3849	8.29858	13.5715	4.38202	6.5932
ENSMAUG00000017254	ENSMAUG00000017254	protein_coding		0	7.03743	-5.71397	2.46304	-2.31989	0.0203471		0	0	0	3.83011	9.50002	4.92977	9.8898
ENSMAUG00000003793	ENSMAUG00000003793	snoRNA		19.1737	8.44598	1.17812	0.507894	2.31962	0.0203615	0.179421	22.3366	20.089	15.0954	11.4903	6.10715	7.12079	9.06565
ENSMAUG00000013330	ENSMAUG00000013330	protein_coding	Eml6	453.313	691.762	-0.609952	0.26297	-2.31948	0.0203692	0.179421	430.649	503.714	425.575	616.648	629.037	811.77	709.593
ENSMAUG00000017615	ENSMAUG00000017615	protein_coding	Drp2	138.073	90.3004	0.614641	0.265005	2.31935	0.0203758	0.179421	149.208	122.766	142.245	87.4542	107.214	71.7556	94.7772
ENSMAUG00000018375	ENSMAUG00000018375	protein_coding		222.638	109.479	1.02416	0.441589	2.31927	0.0203804	0.179421	237.661	166.664	263.59	113.627	96.3573	116.671	111.26
ENSMAUG00000010210	ENSMAUG00000010210	protein_coding	Ap3m2	519.499	761.208	-0.551743	0.237942	-2.31881	0.0204054	0.17946	489.618	655.497	413.383	771.129	728.109	793.146	752.449
ENSMAUG00000013716	ENSMAUG00000013716	protein_coding	Tspan12	893.473	1293.73	-0.533907	0.230255	-2.31876	0.0204079	0.17946	672.778	1255.19	752.45	1365.43	1191.57	1300.91	1316.99
ENSMAUG00000018741	ENSMAUG00000018741	protein_coding	Gmcl1	557.457	764.644	-0.45575	0.1966	-2.31815	0.020441	0.179649	510.167	625.736	536.469	730.275	809.537	763.02	755.745
ENSMAUG00000007899	ENSMAUG00000007899	protein_coding		28.3024	59.1239	-1.06416	0.45924	-2.31723	0.0204913	0.179991	26.8039	37.2019	20.9014	54.8983	80.0716	38.8904	62.6354
ENSMAUG00000019903	ENSMAUG00000019903	protein_coding		4251.45	5126.76	-0.270149	0.116615	-2.31658	0.0205265	0.180098	4071.51	4990.26	3692.58	4703.38	4750.01	5327.44	5726.19
ENSMAUG00000003625	ENSMAUG00000003625	misc_RNA	7SK	20.1724	9.02147	1.17128	0.505662	2.31632	0.0205406	0.180098	23.23	11.1606	26.1267	9.57528	9.50002	7.12079	9.8898
ENSMAUG00000006627	ENSMAUG00000006627	protein_coding	Ube3a	2705.19	4174.01	-0.625697	0.270159	-2.31604	0.0205564	0.180098	1986.17	4152.48	1976.92	4158.22	4230.9	3922.46	4384.48
ENSMAUG00000015787	ENSMAUG00000015787	protein_coding		148.423	102.229	0.532709	0.230013	2.31599	0.0205587	0.180098	202.816	96.7249	145.729	108.52	99.0716	104.073	97.2497
ENSMAUG00000001348	ENSMAUG00000001348	protein_coding	Trim2	3577.32	4460.6	-0.318484	0.137537	-2.31562	0.0205791	0.180098	3572.07	4144.29	3015.6	4238.66	4459.58	4321.22	4822.92
ENSMAUG00000019929	ENSMAUG00000019929	protein_coding		840.302	640.115	0.39296	0.169707	2.31552	0.0205845	0.180098	818.412	674.842	1027.65	776.236	684.68	584.452	515.094
ENSMAUG00000005328	ENSMAUG00000005328	misc_RNA	Metazoa_SRP	148.955	40.4164	1.88056	0.812157	2.31552	0.0205846	0.180098	285.015	41.6661	120.183	68.942	51.5715	18.0758	23.0762
ENSMAUG00000019691	ENSMAUG00000019691	protein_coding	Lrrc71	294.385	508.612	-0.78913	0.340834	-2.31529	0.0205969	0.180104	226.94	436.75	219.464	520.895	341.322	621.699	550.532
ENSMAUG00000002646	ENSMAUG00000002646	protein_coding	Ptchd1	227.354	410.677	-0.853768	0.36882	-2.31486	0.0206203	0.180208	229.62	254.461	197.983	431.526	489.93	408.076	313.177
ENSMAUG00000009510	ENSMAUG00000009510	protein_coding		3.43947	0	4.80885	2.07793	2.31425	0.0206541		6.25424	0	4.06416	0	0	0	0
ENSMAUG00000006616	ENSMAUG00000006616	protein_coding	Msn	2993.46	1934.22	0.630173	0.272389	2.3135	0.020695	0.180759	2921.62	2755.17	3303.58	1975.7	1895.93	1796.63	2068.62
ENSMAUG00000010949	ENSMAUG00000010949	protein_coding		8.41841	34.5619	-2.04196	0.882753	-2.31318	0.0207129	0.180814	2.68039	20.8331	1.74178	24.2574	72.6073	32.3174	9.06565
ENSMAUG00000000730	ENSMAUG00000000730	protein_coding		4102.72	3151.02	0.380834	0.164665	2.31278	0.0207348	0.180903	3859.76	4316.91	4131.51	3461.78	3521.11	2702.06	2919.14
ENSMAUG00000013090	ENSMAUG00000013090	protein_coding	Supt4a	1872.52	1431.53	0.387735	0.167673	2.31245	0.0207531	0.180962	1813.73	1431.53	2372.31	1645.67	1693.72	1260.93	1125.79
ENSMAUG00000018236	ENSMAUG00000018236	protein_coding	Bak1	392.425	258.133	0.605127	0.261764	2.31172	0.0207929	0.181207	445.838	261.157	470.281	210.656	242.25	277.163	302.463
ENSMAUG00000021999	ENSMAUG00000021999	protein_coding	Lgals1	3160.87	1915	0.723107	0.312904	2.31095	0.0208355	0.181477	2753.65	2386.13	4342.84	2058.05	2299	1692.56	1610.39
ENSMAUG00000008130	ENSMAUG00000008130	protein_coding	Pdpk1	1503.89	1728.59	-0.201802	0.0873365	-2.31063	0.0208535	0.181495	1589.47	1596.71	1325.5	1606.73	1695.75	1730.35	1881.53
ENSMAUG00000016789	ENSMAUG00000016789	protein_coding	Clk2	485.881	366.075	0.407433	0.176358	2.31026	0.0208739	0.181495	631.678	345.234	480.732	322.368	326.394	389.452	426.085
ENSMAUG00000008604	ENSMAUG00000008604	protein_coding	Bud13	260.698	203.09	0.359061	0.155437	2.31001	0.0208877	0.181495	275.187	238.092	268.815	190.867	184.572	228.413	208.51
ENSMAUG00000002979	ENSMAUG00000002979	protein_coding	Inpp5a	301.402	200.117	0.592455	0.256486	2.3099	0.0208939	0.181495	297.523	264.133	342.55	180.654	195.429	196.095	228.289
ENSMAUG00000005991	ENSMAUG00000005991	snoRNA	SNORD16	34.0689	18.0027	0.919448	0.398054	2.30986	0.0208959	0.181495	35.7385	40.9221	25.5461	21.704	16.2857	14.2416	19.7796
ENSMAUG00000011171	ENSMAUG00000011171	protein_coding	Paqr8	562.457	432.091	0.38107	0.165038	2.30898	0.0209445	0.181815	589.686	445.679	652.007	397.693	407.144	471.067	452.458
ENSMAUG00000014045	ENSMAUG00000014045	protein_coding	Nckap5	173.1	282.455	-0.706765	0.306193	-2.30823	0.0209863	0.18197	139.38	238.836	141.084	257.894	285.001	314.958	271.969
ENSMAUG00000009700	ENSMAUG00000009700	protein_coding	Anxa4	1745.53	1335.97	0.386164	0.167306	2.30813	0.0209917	0.18197	1460.81	1895.81	1879.96	1560.77	1497.61	1123.44	1162.05
ENSMAUG00000017632	ENSMAUG00000017632	protein_coding	Cacna1c	733.513	458.083	0.679228	0.294289	2.30803	0.0209974	0.18197	809.478	771.567	619.494	487.701	391.536	414.101	538.994
ENSMAUG00000006835	ENSMAUG00000006835	protein_coding	Batf	73.1192	38.8342	0.917647	0.397739	2.30716	0.0210459	0.182289	60.7555	45.3863	113.216	44.0463	45.4644	34.5084	31.3177
ENSMAUG00000005341	ENSMAUG00000005341	misc_RNA	Metazoa_SRP	37.6863	11.1301	1.75969	0.762796	2.3069	0.0210604	0.182294	51.8209	17.1129	44.1251	13.4054	14.9286	7.12079	9.06565
ENSMAUG00000012161	ENSMAUG00000012161	protein_coding	Aup1	904.577	670.557	0.431677	0.187154	2.30653	0.0210812	0.182294	1029.27	685.259	999.202	656.226	637.858	716.461	671.682
ENSMAUG00000015765	ENSMAUG00000015765	protein_coding	Npy1r	22.0897	7.24231	1.61782	0.701427	2.30647	0.0210846	0.182294	22.3366	33.4817	10.4507	5.74517	9.50002	3.83427	9.8898
ENSMAUG00000011447	ENSMAUG00000011447	protein_coding		483.501	777.464	-0.685059	0.297071	-2.30604	0.0211084	0.182294	389.55	569.189	491.763	716.231	787.144	915.843	690.637
ENSMAUG00000015397	ENSMAUG00000015397	protein_coding		2745.87	2162	0.344825	0.149535	2.30599	0.0211112	0.182294	3031.52	1997.74	3208.36	1937.4	1982.11	2568.41	2160.1
ENSMAUG00000020366	ENSMAUG00000020366	protein_coding	Scgb1c1	34534.8	19153.2	0.850477	0.368829	2.30589	0.0211169	0.182294	34428.7	13055.6	56120.2	23843.1	23624.5	16452.3	12692.7
ENSMAUG00000004487	ENSMAUG00000004487	protein_coding	Tlr8	15.879	5.74686	1.46883	0.637127	2.30539	0.0211447	0.182433	16.0823	14.1367	17.4178	3.83011	4.07144	7.66854	7.41735
ENSMAUG00000011396	ENSMAUG00000011396	protein_coding	Il2rg	63.6569	31.9353	0.999193	0.433575	2.30455	0.021192	0.18274	76.8378	49.1065	65.0265	30.6409	28.5001	25.7444	42.8558
ENSMAUG00000020416	ENSMAUG00000020416	protein_coding	Mrpl39	1275.83	983.532	0.375605	0.163059	2.30349	0.0212515	0.183092	1067.69	1391.35	1368.46	1162.44	1002.93	942.135	826.622
ENSMAUG00000016004	ENSMAUG00000016004	protein_coding	Pold4	227.495	138.52	0.715913	0.310807	2.3034	0.0212563	0.183092	258.211	118.302	305.973	140.437	152	142.963	118.678
ENSMAUG00000019178	ENSMAUG00000019178	protein_coding	Loxl2	716.177	424.151	0.756215	0.328405	2.30269	0.0212963	0.183335	750.509	647.313	750.708	403.438	397.644	376.306	519.214
ENSMAUG00000001180	ENSMAUG00000001180	protein_coding	Sparcl1	3266.11	2396.76	0.446459	0.193936	2.30209	0.0213301	0.183372	3584.57	3085.53	3128.24	2506.81	2945.01	1903.44	2231.8
ENSMAUG00000004490	ENSMAUG00000004490	protein_coding	Trank1	696.033	400.3	0.798415	0.346828	2.30205	0.0213326	0.183372	588.792	1047.61	451.702	437.909	392.215	286.475	484.6
ENSMAUG00000017279	ENSMAUG00000017279	protein_coding	Agtr1a	22.7522	8.17442	1.46957	0.638437	2.30182	0.0213453	0.183372	25.017	17.1129	26.1267	9.57528	4.75001	10.9551	7.41735
ENSMAUG00000020224	ENSMAUG00000020224	protein_coding	Ahcyl2	2666.88	3828.53	-0.521708	0.226655	-2.30178	0.0213478	0.183372	2544.58	3220.2	2235.87	3696.7	3448.51	4052.27	4116.63
ENSMAUG00000018109	ENSMAUG00000018109	protein_coding	Mcam	316.036	190.112	0.735389	0.319547	2.30135	0.0213721	0.183479	365.426	273.806	308.876	183.845	215.108	100.239	261.255
ENSMAUG00000006061	ENSMAUG00000006061	protein_coding	Cep250	305.489	419.223	-0.460119	0.200007	-2.30051	0.0214191	0.183781	363.64	322.912	229.915	328.113	374.572	517.626	456.579
ENSMAUG00000001402	ENSMAUG00000001402	protein_coding	6430548M08Rik	113.179	145.792	-0.371085	0.161357	-2.29977	0.021461	0.184039	131.339	96.7249	111.474	131.501	137.072	163.778	150.819
ENSMAUG00000010794	ENSMAUG00000010794	protein_coding	H2bu1-ps	120.927	65.8833	0.874642	0.380444	2.299	0.0215049	0.184215	142.954	91.5167	128.311	67.6653	74.643	65.1826	56.0422
ENSMAUG00000012545	ENSMAUG00000012545	protein_coding	Abcd2	2231.82	4227.78	-0.92168	0.400905	-2.299	0.0215051	0.184215	1627.89	3193.41	1874.16	4267.38	4827.37	4430.77	3385.61
ENSMAUG00000002414	ENSMAUG00000002414	protein_coding	Myo1f	158.394	91.6456	0.790986	0.344108	2.29866	0.0215245	0.184279	201.923	86.3084	186.951	95.7528	73.2859	82.1629	115.381
ENSMAUG00000017094	ENSMAUG00000017094	protein_coding	Mafb	76.0995	43.3222	0.815761	0.355056	2.29756	0.021587	0.184644	85.7725	40.9221	101.604	62.5585	35.2858	33.4129	42.0316
ENSMAUG00000004622	ENSMAUG00000004622	protein_coding	Erc1	1650.64	1350.82	0.289199	0.125883	2.29736	0.0215984	0.184644	1657.37	1764.11	1530.45	1265.21	1322.54	1353.5	1462.04
ENSMAUG00000012562	ENSMAUG00000012562	protein_coding	Tdrd3	1362.61	1841.18	-0.434313	0.189055	-2.29728	0.0216027	0.184644	1107.89	1819.92	1160.03	1863.35	1872.18	1906.73	1722.47
ENSMAUG00000015756	ENSMAUG00000015756	protein_coding	Tarsl2	833.03	1102.24	-0.403745	0.175779	-2.29689	0.0216253	0.184736	771.952	874.244	852.892	1087.11	1135.25	1118.51	1068.1
ENSMAUG00000007727	ENSMAUG00000007727	protein_coding	Iqcd	118.295	193.263	-0.708862	0.308691	-2.29635	0.0216558	0.184894	87.5594	175.593	91.7338	203.634	164.893	222.388	182.137
ENSMAUG00000002027	ENSMAUG00000002027	protein_coding	Pla2r1	1291.68	1871.15	-0.534585	0.232963	-2.29472	0.0217494	0.185338	1148.99	1369.77	1356.27	1688.44	1756.15	2229.35	1810.66
ENSMAUG00000017871	ENSMAUG00000017871	protein_coding	Ntsr1	5.83138	1.32698	2.09855	0.914521	2.2947	0.0217504	0.185338	11.615	2.97615	2.90297	1.91506	3.39286	0	0
ENSMAUG00000013263	ENSMAUG00000013263	protein_coding	Erich6	109.221	156.086	-0.514234	0.224101	-2.29465	0.0217533	0.185338	110.789	107.141	109.732	143.629	130.965	167.612	182.137
ENSMAUG00000008751	ENSMAUG00000008751	pseudogene		1698.06	923.891	0.878141	0.382708	2.29455	0.0217592	0.185338	2013.87	1061	2019.31	944.123	872.645	892.289	986.507
ENSMAUG00000014808	ENSMAUG00000014808	protein_coding	Pkd1	3105.04	1804.25	0.783233	0.34139	2.29424	0.0217765	0.185338	3964.3	1898.04	3452.79	1634.82	1521.36	1894.13	2166.69
ENSMAUG00000008295	ENSMAUG00000008295	protein_coding	Usp28	444.987	594.375	-0.418627	0.182472	-2.2942	0.0217792	0.185338	406.526	587.046	341.389	596.221	505.537	640.323	635.419
ENSMAUG00000019349	ENSMAUG00000019349	protein_coding	Blvrb	1214.86	886.075	0.455953	0.198763	2.29395	0.0217935	0.185358	1114.15	870.524	1659.92	1021.36	902.502	844.087	776.349
ENSMAUG00000006422	ENSMAUG00000006422	misc_RNA	7SK	30.907	14.0798	1.1314	0.493348	2.29331	0.0218303	0.185569	41.0993	15.6248	35.9968	17.8739	8.82145	14.7893	14.8347
ENSMAUG00000010451	ENSMAUG00000010451	protein_coding		210.75	159.009	0.402342	0.175476	2.29286	0.0218562	0.185635	259.998	174.849	197.402	146.183	145.893	174.185	169.775
ENSMAUG00000019279	ENSMAUG00000019279	protein_coding	Zmynd10	236.339	388.245	-0.715905	0.312283	-2.29249	0.0218774	0.185635	181.373	313.984	213.659	407.269	331.144	437.107	377.461
ENSMAUG00000018948	ENSMAUG00000018948	protein_coding	Tmprss2	579.772	953.635	-0.71831	0.313348	-2.29237	0.0218842	0.185635	546.799	689.723	502.794	961.996	899.787	1140.97	811.787
ENSMAUG00000012543	ENSMAUG00000012543	protein_coding	Pld4	128.843	76.0177	0.761509	0.332197	2.29235	0.0218857	0.185635	158.143	61.7551	166.63	58.7284	78.0359	88.1882	79.1184
ENSMAUG00000021242	ENSMAUG00000021242	protein_coding	Cyp2j6	2831.22	4983.19	-0.815558	0.355848	-2.29187	0.021913	0.185765	1719.02	3659.18	3115.47	5109.37	4971.9	5859.31	3992.18
ENSMAUG00000001769	ENSMAUG00000001769	protein_coding	Stard13	1279.5	980.623	0.383556	0.167405	2.29119	0.0219524	0.185998	1582.32	890.613	1365.56	971.572	939.145	976.643	1035.13
ENSMAUG00000017879	ENSMAUG00000017879	protein_coding	Sorcs2	442.396	290.469	0.607332	0.26515	2.29053	0.0219909	0.186222	481.577	323.656	521.954	257.256	233.429	339.059	332.132
ENSMAUG00000021522	ENSMAUG00000021522	protein_coding	Ptprb	702.261	426.923	0.718192	0.313684	2.28954	0.0220482	0.186561	885.422	670.378	550.984	488.978	411.894	276.067	530.752
ENSMAUG00000004155	ENSMAUG00000004155	protein_coding	Asns	1376.28	1004.05	0.45453	0.198535	2.28942	0.0220549	0.186561	1628.78	1181.53	1318.53	1073.07	1056.54	943.778	942.827
ENSMAUG00000003745	ENSMAUG00000003745	protein_coding	Col14a1	970.971	412.375	1.23552	0.539925	2.28831	0.0221195	0.186977	1139.17	520.827	1252.92	479.402	331.822	409.719	428.558
ENSMAUG00000014732	ENSMAUG00000014732	protein_coding	Sox18	66.5314	24.1289	1.46207	0.639017	2.288	0.0221375	0.186977	118.831	31.9936	48.7699	30.0025	14.9286	20.2669	31.3177
ENSMAUG00000009198	ENSMAUG00000009198	protein_coding	Prr14	344.227	239.973	0.51904	0.226868	2.28785	0.0221463	0.186977	452.986	223.211	356.485	213.21	200.858	280.449	265.376
ENSMAUG00000005627	ENSMAUG00000005627	protein_coding	Ceacam18	36.0296	66.8335	-0.8962	0.391739	-2.28775	0.0221521	0.186977	40.2058	39.434	28.4491	59.3667	47.5001	78.8764	81.5908
ENSMAUG00000014579	ENSMAUG00000014579	protein_coding	Ly6g6c	97.0704	37.9751	1.35324	0.591584	2.28749	0.0221672	0.187003	105.429	52.8267	132.956	43.4079	49.5358	35.0562	23.9003
ENSMAUG00000010318	ENSMAUG00000010318	protein_coding	C3ar1	144.661	71.3747	1.02019	0.446077	2.28703	0.0221941	0.187128	154.569	106.397	173.017	80.4324	63.7858	64.6348	76.6459
ENSMAUG00000017484	ENSMAUG00000017484	protein_coding	Dcx	1728.03	3371.02	-0.964079	0.421597	-2.28673	0.0222115	0.187173	1360.74	2413.66	1409.68	3226.23	4023.26	3521.5	2713.1
ENSMAUG00000005571	ENSMAUG00000005571	protein_coding	Adamtsl5	173.351	87.4578	0.986289	0.431577	2.28531	0.0222945	0.187755	235.874	69.9396	214.239	85.5392	75.3216	100.787	88.184
ENSMAUG00000015218	ENSMAUG00000015218	protein_coding	Npm3	126.323	91.3387	0.47058	0.205942	2.28501	0.0223122	0.187755	109.003	129.463	140.504	96.3912	88.2145	94.2135	86.5357
ENSMAUG00000001433	ENSMAUG00000001433	protein_coding	Vtn	92.6031	46.4891	0.997783	0.436679	2.28493	0.0223168	0.187755	92.0267	52.8267	132.956	48.5148	64.4644	31.7697	41.2075
ENSMAUG00000000968	ENSMAUG00000000968	protein_coding		241.676	358.5	-0.568036	0.248721	-2.28383	0.0223817	0.1882	172.438	319.192	233.399	396.417	362.358	366.994	308.232
ENSMAUG00000009011	ENSMAUG00000009011	protein_coding	Esyt2	1585.84	1295.75	0.292077	0.127989	2.28205	0.0224862	0.188976	1633.25	1485.84	1638.44	1376.93	1201.75	1154.66	1449.68
ENSMAUG00000000232	ENSMAUG00000000232	protein_coding	Gucy1b1	598.99	1004.34	-0.745581	0.326884	-2.28087	0.0225561	0.189461	427.075	902.518	467.378	1091.58	1213.29	834.775	877.719
ENSMAUG00000017181	ENSMAUG00000017181	protein_coding		37.5234	58.6872	-0.637422	0.279494	-2.28063	0.0225706	0.189481	33.0581	34.2257	45.2863	61.9201	61.7501	59.1573	51.9214
ENSMAUG00000005675	ENSMAUG00000005675	protein_coding	Rprd1a	1293.66	1675.63	-0.373571	0.16383	-2.28023	0.0225939	0.189575	1241.91	1558.02	1081.07	1608.65	1683.54	1705.15	1705.17
ENSMAUG00000002546	ENSMAUG00000002546	protein_coding	Fndc1	324.73	117.263	1.47023	0.645069	2.27919	0.022656	0.189993	302.884	235.86	435.445	107.243	121.465	100.239	140.105
ENSMAUG00000003199	ENSMAUG00000003199	pseudogene		26.6793	3.9317	2.75404	1.20888	2.27817	0.0227164	0.190341	26.8039	4.46423	48.7699	5.10682	6.78573	3.83427	0
ENSMAUG00000003389	ENSMAUG00000003389	miRNA	Mir19a	14.8013	7.06531	1.0722	0.470695	2.2779	0.0227326	0.190341	11.615	17.1129	15.676	7.66022	10.1786	5.47753	4.9449
ENSMAUG00000012225	ENSMAUG00000012225	protein_coding	Syt7	259.087	405.462	-0.646652	0.283885	-2.27787	0.0227343	0.190341	325.221	149.552	302.489	305.771	350.144	527.486	438.448
ENSMAUG00000018748	ENSMAUG00000018748	protein_coding	Ifitm10	128.403	57.349	1.16263	0.510647	2.27678	0.0227991	0.190743	170.651	54.3148	160.244	47.238	48.8572	69.0168	64.2837
ENSMAUG00000012546	ENSMAUG00000012546	protein_coding	Timm8b	1517.53	1018.12	0.576087	0.253041	2.27666	0.0228067	0.190743	1385.76	1108.62	2058.21	1224.36	1156.97	890.098	801.073
ENSMAUG00000016759	ENSMAUG00000016759	protein_coding	Slc27a2	6763.23	9473.16	-0.486073	0.213626	-2.27535	0.022885	0.191216	6107.71	5900.96	8281.01	9319.94	8957.16	11124.3	8491.21
ENSMAUG00000021270	ENSMAUG00000021270	protein_coding	Hcfc1r1	1186.37	790.243	0.586107	0.257595	2.2753	0.0228879	0.191216	1295.52	749.99	1513.61	900.076	817.002	811.77	632.123
ENSMAUG00000012121	ENSMAUG00000012121	protein_coding	Thg1l	213.478	159.498	0.422471	0.185775	2.27411	0.0229597	0.191545	192.095	241.068	207.272	160.865	185.25	136.938	154.94
ENSMAUG00000018865	ENSMAUG00000018865	protein_coding	Iah1	352.03	255.037	0.464631	0.204321	2.27402	0.0229645	0.191545	354.705	319.936	381.45	301.94	272.786	234.438	210.982
ENSMAUG00000020188	ENSMAUG00000020188	protein_coding	Ndufv3	1813.8	1208.65	0.585459	0.257466	2.27393	0.0229705	0.191545	2127.34	1252.96	2061.11	1357.14	1212.61	1219.85	1045.02
ENSMAUG00000011428	ENSMAUG00000011428	protein_coding	Pard3	1479.78	1706.79	-0.207064	0.0910644	-2.27382	0.0229766	0.191545	1521.57	1558.02	1359.75	1627.8	1552.57	1904.54	1742.25
ENSMAUG00000011223	ENSMAUG00000011223	protein_coding	Psma7	2428.74	1900.36	0.354296	0.155893	2.27269	0.0230448	0.192011	2197.03	2012.62	3076.57	2254.66	2084.58	1721.04	1541.16
ENSMAUG00000015626	ENSMAUG00000015626	protein_coding	Pfkfb3	879.22	557.366	0.657845	0.289551	2.27195	0.0230895	0.192281	973.875	540.916	1122.87	602.604	521.144	542.823	562.894
ENSMAUG00000011596	ENSMAUG00000011596	protein_coding	Asap3	468.327	331.313	0.499295	0.219824	2.27134	0.0231267	0.192487	513.741	497.017	394.223	363.222	293.143	284.831	384.054
ENSMAUG00000015703	ENSMAUG00000015703	protein_coding	Lrp12	324.903	451.164	-0.47444	0.208913	-2.27099	0.0231477	0.192559	368.107	313.984	292.619	388.756	388.822	476.545	550.532
ENSMAUG00000004595	ENSMAUG00000004595	protein_coding		9.74041	2.49147	1.92017	0.845833	2.27016	0.0231981	0.192782	5.36078	8.18442	15.676	0	3.39286	6.57303	0
ENSMAUG00000017692	ENSMAUG00000017692	protein_coding	Tlr7	172.02	82.3034	1.06372	0.468606	2.26996	0.0232101	0.192782	177.799	144.343	193.918	70.8571	92.9645	85.4494	79.9425
ENSMAUG00000016415	ENSMAUG00000016415	protein_coding	Intu	514.809	772.039	-0.584239	0.257389	-2.26987	0.0232157	0.192782	377.935	735.109	431.381	651.757	688.751	838.609	909.037
ENSMAUG00000021322	ENSMAUG00000021322	protein_coding	Pcdh11x	563.45	1078.62	-0.936754	0.412716	-2.26973	0.023224	0.192782	338.623	954.601	397.126	1110.09	1205.82	989.789	1008.76
ENSMAUG00000011486	ENSMAUG00000011486	protein_coding	Tmx1	1760.99	2502.18	-0.50665	0.223267	-2.26926	0.0232526	0.192908	1218.68	2490.29	1573.99	2558.51	2931.43	2345.48	2173.28
ENSMAUG00000007368	ENSMAUG00000007368	protein_coding		654.845	505.808	0.373454	0.164584	2.26907	0.0232641	0.192908	638.826	693.443	632.267	586.007	586.965	354.944	495.314
ENSMAUG00000016150	ENSMAUG00000016150	protein_coding		12348.7	7781.12	0.666322	0.293703	2.26869	0.0232873	0.192955	12718.4	10897.9	13429.7	8292.83	7721.48	7189.25	7920.9
ENSMAUG00000015454	ENSMAUG00000015454	protein_coding	Tmem40	46.6183	13.8348	1.75492	0.773618	2.26845	0.0233016	0.192955	88.4529	6.69634	44.7057	12.1287	13.5715	9.85955	19.7796
ENSMAUG00000016358	ENSMAUG00000016358	protein_coding	Clic4	3022.93	2146.78	0.493923	0.217744	2.26837	0.0233069	0.192955	3175.37	2459.79	3433.63	2126.35	2005.18	2067.22	2388.39
ENSMAUG00000018682	ENSMAUG00000018682	protein_coding	Thpo	30.303	10.0102	1.60166	0.706278	2.26775	0.0233443	0.193067	49.1405	10.4165	31.3521	5.74517	12.8929	8.21629	13.1864
ENSMAUG00000010618	ENSMAUG00000010618	protein_coding	Mrpl53	1036.4	819.227	0.339592	0.14975	2.26774	0.0233453	0.193067	1029.27	836.299	1243.63	861.775	884.18	820.534	710.417
ENSMAUG00000010578	ENSMAUG00000010578	protein_coding	Spock2	239.665	348.358	-0.537312	0.237	-2.26714	0.0233817	0.193081	216.218	182.289	320.488	289.173	301.286	455.183	347.791
ENSMAUG00000020448	ENSMAUG00000020448	protein_coding	Hpse2	52.0372	25.4316	1.04819	0.462372	2.26698	0.0233914	0.193081	32.1647	40.9221	83.0249	19.7889	22.3929	22.4579	37.0867
ENSMAUG00000013336	ENSMAUG00000013336	protein_coding	Abca17	88.1401	124.097	-0.497303	0.219374	-2.26692	0.0233954	0.193081	90.2398	100.445	73.7354	106.605	116.036	136.938	136.809
ENSMAUG00000014556	ENSMAUG00000014556	protein_coding	Ndufaf3	730.521	479.668	0.606564	0.267575	2.2669	0.0233966	0.193081	711.197	702.372	777.996	554.728	477.037	497.907	388.999
ENSMAUG00000007674	ENSMAUG00000007674	protein_coding	Eny2	969.094	700.662	0.468679	0.206794	2.26641	0.0234266	0.193226	796.969	879.453	1230.86	806.877	878.073	577.879	539.818
ENSMAUG00000021795	ENSMAUG00000021795	protein_coding	Tmem43	121.22	87.8996	0.465277	0.205335	2.26595	0.0234546	0.193313	105.429	142.111	116.119	88.0926	86.8573	87.6404	89.0082
ENSMAUG00000018689	ENSMAUG00000018689	protein_coding	Cep83	1087.74	1702.76	-0.646553	0.28535	-2.26583	0.023462	0.193313	756.763	1659.95	846.506	1778.45	1696.43	1785.13	1551.05
ENSMAUG00000011042	ENSMAUG00000011042	protein_coding	2810459M11Rik	9.09601	23.0217	-1.37425	0.606732	-2.26501	0.0235121	0.193623	14.2954	8.92845	4.06416	15.9588	22.3929	35.6039	18.1313
ENSMAUG00000008854	ENSMAUG00000008854	protein_coding	Spi1	101.892	59.4481	0.781193	0.345046	2.26402	0.0235727	0.194019	117.937	37.9459	149.793	45.9613	69.2144	59.1573	63.4595
ENSMAUG00000007159	ENSMAUG00000007159	snoRNA	Gm25394	38.7271	18.4091	1.07297	0.474098	2.26318	0.0236244	0.194253	48.247	23.8092	44.1251	26.8108	21.0358	10.9551	14.8347
ENSMAUG00000013559	ENSMAUG00000013559	protein_coding	Ralbp1	1802.47	2165.52	-0.265077	0.117127	-2.26316	0.0236261	0.194253	2004.93	1584.06	1818.42	1968.04	1965.83	2390.94	2337.29
ENSMAUG00000008506	ENSMAUG00000008506	protein_coding	Zbed5	202.411	322.106	-0.670702	0.296625	-2.26111	0.0237525	0.195115	161.717	267.854	177.662	347.263	330.465	357.683	253.014
ENSMAUG00000016988	ENSMAUG00000016988	protein_coding		733.066	920.176	-0.329737	0.145837	-2.261	0.0237593	0.195115	805.904	773.799	619.494	840.071	747.109	1103.72	989.804
ENSMAUG00000015764	ENSMAUG00000015764	protein_coding		417.064	516.75	-0.311124	0.137625	-2.26067	0.0237799	0.195115	425.288	490.321	335.583	503.66	501.465	505.576	556.301
ENSMAUG00000011511	ENSMAUG00000011511	protein_coding	Inka2	84.7665	48.4866	0.799751	0.353786	2.26055	0.0237871	0.195115	136.7	54.3148	63.2847	42.7696	48.8572	48.75	53.5697
ENSMAUG00000004802	ENSMAUG00000004802	protein_coding	Insyn2a	24.7046	8.28244	1.58276	0.700197	2.26044	0.0237937	0.195115	42.8862	12.6486	18.579	3.19176	10.1786	6.57303	13.1864
ENSMAUG00000011731	ENSMAUG00000011731	protein_coding	Trpm6	157.832	249.214	-0.661871	0.292882	-2.25985	0.0238303	0.195263	125.085	261.901	86.5085	243.212	206.286	318.244	229.114
ENSMAUG00000005191	ENSMAUG00000005191	snoRNA		9.825	3.9201	1.33027	0.58868	2.25975	0.0238368	0.195263	12.5085	11.1606	5.80594	2.55341	4.07144	3.28652	5.76905
ENSMAUG00000013858	ENSMAUG00000013858	protein_coding	Svopl	3022.95	5350.69	-0.823676	0.364536	-2.25952	0.0238511	0.195278	2269.4	2997.73	3801.73	5213.42	5222.97	6279.44	4686.94
ENSMAUG00000000930	ENSMAUG00000000930	protein_coding	Myo5b	2226.2	3274.82	-0.556968	0.246522	-2.25931	0.0238644	0.195284	1943.28	2938.95	1796.36	3497.53	3014.9	3674.33	2912.54
ENSMAUG00000015719	ENSMAUG00000015719	protein_coding	Procr	117.43	71.7972	0.709144	0.31402	2.25827	0.0239286	0.195532	142.061	84.8203	125.408	90.0076	82.7859	52.5843	61.8112
ENSMAUG00000017540	ENSMAUG00000017540	protein_coding	Lsr	415.716	546.051	-0.394528	0.174706	-2.25824	0.0239306	0.195532	469.068	328.121	449.96	511.32	503.501	655.112	514.269
ENSMAUG00000009531	ENSMAUG00000009531	protein_coding	Septin1	180.583	115.582	0.640568	0.283662	2.25821	0.0239325	0.195532	226.046	118.302	197.402	118.095	137.75	123.244	83.2391
ENSMAUG00000010170	ENSMAUG00000010170	protein_coding	Bcl11a	683.508	1019.74	-0.577294	0.255695	-2.25775	0.0239615	0.195544	688.86	756.687	604.979	837.518	952.038	1100.98	1188.42
ENSMAUG00000019289	ENSMAUG00000019289	protein_coding	Psca	73.8865	15.9324	2.21807	0.982457	2.25767	0.023966	0.195544	16.9758	30.5056	174.178	15.9588	23.0715	8.21629	16.483
ENSMAUG00000009474	ENSMAUG00000009474	protein_coding	Prox1	87.5423	37.1055	1.23264	0.545998	2.25758	0.0239716	0.195544	167.078	25.2973	70.2519	44.0463	23.75	46.0112	34.6143
ENSMAUG00000018243	ENSMAUG00000018243	protein_coding	Mrpl21	631.396	497.581	0.344291	0.1526	2.25616	0.0240604	0.196165	561.095	692.699	640.395	582.177	504.858	440.941	462.348
ENSMAUG00000022023	ENSMAUG00000022023	protein_coding	Dok1	228.423	282.675	-0.306077	0.135683	-2.25582	0.0240819	0.196238	221.579	239.58	224.109	274.491	263.965	283.188	309.056
ENSMAUG00000018126	ENSMAUG00000018126	protein_coding	Fxyd2	1131.77	530.089	1.09424	0.485212	2.25517	0.0241224	0.196465	1388.44	786.448	1220.41	637.075	733.537	345.084	404.657
ENSMAUG00000010069	ENSMAUG00000010069	protein_coding	Ndnf	190.882	130.058	0.559184	0.248022	2.25457	0.0241604	0.196595	156.356	200.89	215.4	127.67	173.036	81.0674	138.457
ENSMAUG00000008626	ENSMAUG00000008626	protein_coding	Slc10a5	90.0661	161.663	-0.845299	0.37496	-2.25437	0.0241728	0.196595	92.0267	97.469	80.7025	130.862	152.679	199.93	163.182
ENSMAUG00000001322	ENSMAUG00000001322	protein_coding	Tollip	1751.76	2146.15	-0.293022	0.130015	-2.25376	0.024211	0.196595	2011.19	1346.71	1897.38	1961.02	1873.54	2357.53	2392.51
ENSMAUG00000021280	ENSMAUG00000021280	protein_coding	Erbb2	455.52	639.813	-0.49193	0.218302	-2.25344	0.0242315	0.196595	576.284	428.566	361.71	582.177	515.037	717.008	745.031
ENSMAUG00000018332	ENSMAUG00000018332	protein_coding	Anxa2	6804.79	4378.55	0.63614	0.282325	2.25322	0.0242453	0.196595	5953.15	7370.44	7090.79	5353.22	4810.4	3320.48	4030.09
ENSMAUG00000016086	ENSMAUG00000016086	protein_coding	Slco4c1	194.864	285.064	-0.549482	0.243931	-2.25261	0.0242835	0.196595	169.758	265.622	149.213	241.935	326.394	279.354	292.573
ENSMAUG00000010642	ENSMAUG00000010642	protein_coding	Recql	664.788	828.362	-0.316922	0.140691	-2.2526	0.0242841	0.196595	559.308	760.407	674.65	981.147	819.716	807.935	704.648
ENSMAUG00000002417	ENSMAUG00000002417	protein_coding	Zfp511	366.372	255.542	0.519302	0.230545	2.2525	0.0242908	0.196595	403.845	313.24	382.031	276.406	237.5	256.896	251.366
ENSMAUG00000014090	ENSMAUG00000014090	protein_coding		57.6361	28.3253	1.02099	0.453274	2.25249	0.0242912	0.196595	72.3705	21.5771	78.9608	25.5341	24.4286	39.4382	23.9003
ENSMAUG00000012644	ENSMAUG00000012644	protein_coding	Slc9a2	214.948	288.584	-0.429095	0.190509	-2.25236	0.0242994	0.196595	266.252	214.283	164.308	259.171	268.036	284.284	342.846
ENSMAUG00000019607	ENSMAUG00000019607	protein_coding	Chchd1	1132.46	867.775	0.384767	0.17083	2.25234	0.0243007	0.196595	1044.46	905.494	1447.42	1067.32	930.323	758.09	715.362
ENSMAUG00000013507	ENSMAUG00000013507	protein_coding	Samd8	753.564	976.974	-0.374668	0.166352	-2.25225	0.0243064	0.196595	663.843	970.969	625.88	909.013	983.252	973.904	1041.73
ENSMAUG00000014814	ENSMAUG00000014814	protein_coding	Capns1	1096.28	811.45	0.43421	0.192801	2.25211	0.024315	0.196595	1235.66	799.097	1254.08	787.088	725.394	852.303	881.016
ENSMAUG00000008909	ENSMAUG00000008909	protein_coding	Crls1	716.85	840.366	-0.22993	0.102102	-2.25195	0.0243251	0.196595	683.499	792.4	674.65	901.353	897.752	790.955	771.404
ENSMAUG00000012713	ENSMAUG00000012713	protein_coding	Bpifa5	1.54825	0	3.74735	1.66408	2.25191	0.0243279	0.196595	0	0	4.64475	0	0	0	0
ENSMAUG00000011407	ENSMAUG00000011407	protein_coding	Ptgir	20.7146	9.91843	1.0639	0.472571	2.2513	0.0243665	0.19677	29.4843	5.9523	26.7073	11.4903	6.78573	9.85955	11.5381
ENSMAUG00000022190	ENSMAUG00000022190	protein_coding		147.473	196.619	-0.416479	0.185005	-2.25117	0.0243749	0.19677	136.7	178.569	127.15	165.333	166.929	233.343	220.872
ENSMAUG00000021108	ENSMAUG00000021108	protein_coding		2624.19	2121.59	0.30711	0.136444	2.25082	0.024397	0.196846	2433.79	2216.49	3222.3	2355.52	2370.25	1966.43	1794.17
ENSMAUG00000018987	ENSMAUG00000018987	protein_coding	Egfl7	147.218	84.5668	0.800129	0.355559	2.25034	0.0244274	0.19699	201.923	92.2607	147.471	69.5804	106.536	67.3736	94.7772
ENSMAUG00000009309	ENSMAUG00000009309	protein_coding	Hs2st1	395.18	479.312	-0.279543	0.124249	-2.24986	0.0244576	0.197131	400.272	437.494	347.776	485.786	497.394	437.107	496.962
ENSMAUG00000013337	ENSMAUG00000013337	protein_coding	Aplp2	8237.65	10717.8	-0.37968	0.168777	-2.2496	0.0244744	0.197164	6782.28	10054.9	7875.76	10796.4	10661.1	11333.6	10080.2
ENSMAUG00000019041	ENSMAUG00000019041	protein_coding	Frmpd4	461.887	768.141	-0.734246	0.326493	-2.24889	0.0245197	0.197284	350.238	741.062	294.361	817.091	675.18	855.042	725.252
ENSMAUG00000012657	ENSMAUG00000012657	protein_coding	Slc26a7	1819.59	3521.23	-0.952456	0.423546	-2.24876	0.0245275	0.197284	998.892	3260.37	1199.51	3367.31	4264.15	3458.51	2994.96
ENSMAUG00000018428	ENSMAUG00000018428	protein_coding	Cox7a2l	1429.38	1065.56	0.423875	0.188502	2.24865	0.0245347	0.197284	1534.97	1038.68	1714.49	1225	1165.79	957.472	913.982
ENSMAUG00000012716	ENSMAUG00000012716	protein_coding	Myh14	494.37	689.829	-0.482063	0.214388	-2.24856	0.0245406	0.197284	579.858	501.482	401.771	582.177	483.144	864.902	829.095
ENSMAUG00000012833	ENSMAUG00000012833	protein_coding	Tnfaip2	737.712	454.642	0.698621	0.310723	2.24837	0.0245527	0.197284	807.691	406.245	999.202	474.934	400.358	480.927	462.348
ENSMAUG00000019009	ENSMAUG00000019009	protein_coding	Pcp4l1	1771.9	2676.98	-0.59542	0.264873	-2.24795	0.0245796	0.197315	1644.87	1825.12	1845.71	3002.17	2603.68	3309.52	1792.53
ENSMAUG00000011889	ENSMAUG00000011889	protein_coding	Ubr4	5159.35	3877.83	0.411866	0.183229	2.24782	0.0245878	0.197315	6342.7	4539.38	4595.98	3512.85	3234.76	4033.1	4730.62
ENSMAUG00000013759	ENSMAUG00000013759	protein_coding	Ganab	3550.58	4069.28	-0.196856	0.0875838	-2.24763	0.0245998	0.197315	3572.96	3743.25	3335.51	3729.89	3700.26	4387.5	4459.47
ENSMAUG00000016769	ENSMAUG00000016769	protein_coding	Gpx4	4153.67	2914.37	0.511279	0.227487	2.24751	0.0246073	0.197315	3834.74	3220.94	5405.33	3403.05	2873.76	2932.12	2448.55
ENSMAUG00000009185	ENSMAUG00000009185	protein_coding	Pgm5	619.409	362.512	0.773025	0.34416	2.24613	0.024696	0.197825	773.739	322.168	762.32	350.455	282.965	392.191	424.437
ENSMAUG00000010565	ENSMAUG00000010565	protein_coding	Chaf1b	106.247	75.5911	0.490139	0.218298	2.24528	0.0247503	0.197825	107.216	119.79	91.7338	73.4105	73.9644	73.3989	81.5908
ENSMAUG00000010043	ENSMAUG00000010043	pseudogene		30.9817	78.9306	-1.35172	0.602031	-2.24526	0.0247516	0.197825	30.3777	41.6661	20.9014	97.0295	97.7145	55.8708	65.1078
ENSMAUG00000009662	ENSMAUG00000009662	protein_coding	Elk3	403.828	280.293	0.526337	0.234429	2.24519	0.024756	0.197825	523.569	279.758	408.157	250.872	268.715	282.64	318.946
ENSMAUG00000000020	ENSMAUG00000000020	Mt_tRNA		170.008	477.754	-1.49066	0.663945	-2.24515	0.0247583	0.197825	59.862	368.299	81.8637	377.266	726.751	486.404	320.594
ENSMAUG00000011086	ENSMAUG00000011086	protein_coding		42.9134	140.202	-1.71031	0.761782	-2.24514	0.0247588	0.197825	27.6974	95.2368	5.80594	138.522	201.536	129.27	91.4806
ENSMAUG00000004966	ENSMAUG00000004966	misc_RNA	Metazoa_SRP	51.6543	17.6739	1.54492	0.688123	2.24513	0.0247599	0.197825	67.9032	34.2257	52.834	26.1724	17.6429	13.6938	13.1864
ENSMAUG00000020411	ENSMAUG00000020411	protein_coding	Gorasp2	1987.57	1451.22	0.453599	0.202092	2.24452	0.0247989	0.198035	2397.16	1557.27	2008.27	1345.65	1371.4	1514.54	1573.3
ENSMAUG00000012482	ENSMAUG00000012482	protein_coding	Sike1	279.671	352.236	-0.33145	0.147711	-2.2439	0.0248386	0.19825	259.104	284.967	294.942	319.814	329.108	396.573	363.45
ENSMAUG00000009538	ENSMAUG00000009538	protein_coding		320.411	250.493	0.352512	0.157134	2.24338	0.0248725	0.198315	380.615	296.127	284.491	230.445	202.893	277.711	290.925
ENSMAUG00000022212	ENSMAUG00000022212	protein_coding	Synj2	807.773	1023.64	-0.343055	0.152922	-2.24333	0.0248753	0.198315	919.374	746.27	757.675	888.586	863.823	1283.93	1058.21
ENSMAUG00000001404	ENSMAUG00000001404	protein_coding	Csf3r	41.1802	15.6098	1.4016	0.624827	2.24318	0.0248849	0.198315	40.2058	6.69634	76.6384	8.29858	14.9286	23.5534	15.6588
ENSMAUG00000017081	ENSMAUG00000017081	protein_coding	Kbtbd8	641.367	1136.53	-0.825155	0.367936	-2.24266	0.0249187	0.19843	373.468	950.88	599.753	1085.84	1425.68	1151.92	882.664
ENSMAUG00000013447	ENSMAUG00000013447	protein_coding	Glce	1430.07	2050.37	-0.519759	0.23177	-2.24256	0.0249249	0.19843	1107	1952.36	1230.86	2046.56	2144.97	2086.39	1923.57
ENSMAUG00000019617	ENSMAUG00000019617	protein_coding	Diras2	248.69	410.265	-0.723446	0.322633	-2.24232	0.0249405	0.198452	243.022	352.674	150.374	347.902	262.608	508.862	521.687
ENSMAUG00000008952	ENSMAUG00000008952	protein_coding	Wrap53	130.442	85.5753	0.606477	0.270492	2.24213	0.0249533	0.198453	161.717	93.7488	135.859	61.2818	89.5716	99.1432	92.3048
ENSMAUG00000003120	ENSMAUG00000003120	protein_coding	Aebp1	1343.32	734.475	0.87162	0.388828	2.24166	0.0249836	0.198514	1365.21	866.06	1798.68	649.204	696.894	507.219	1084.58
ENSMAUG00000002288	ENSMAUG00000002288	protein_coding	Cnga2	3961.72	6493.86	-0.71294	0.318048	-2.24161	0.0249865	0.198514	3408.56	4495.48	3981.13	6769.72	7269.55	6709.42	5226.76
ENSMAUG00000010431	ENSMAUG00000010431	protein_coding	Gcn1	1559.2	1150.91	0.438079	0.195487	2.24096	0.0250284	0.198676	1794.07	1452.36	1431.16	1027.11	1042.97	1123.44	1410.12
ENSMAUG00000016689	ENSMAUG00000016689	protein_coding		213.337	44.9899	2.24558	1.00209	2.2409	0.0250325	0.198676	293.949	42.4102	303.651	50.4298	99.0716	11.5028	18.9554
ENSMAUG00000013466	ENSMAUG00000013466	pseudogene		93.5652	177.502	-0.923399	0.412114	-2.24064	0.0250495	0.19871	75.0509	116.814	88.8309	175.547	242.929	160.492	131.04
ENSMAUG00000000309	ENSMAUG00000000309	protein_coding	Eif2ak2	1190.43	646.301	0.88134	0.393501	2.23974	0.0251079	0.198991	1065.9	1073.65	1431.74	647.927	705.716	624.986	606.574
ENSMAUG00000020856	ENSMAUG00000020856	protein_coding	Slc9a3	46.7963	91.618	-0.965007	0.430865	-2.2397	0.0251105	0.198991	49.1405	21.5771	69.6713	70.8571	55.643	132.008	107.964
ENSMAUG00000011283	ENSMAUG00000011283	protein_coding	Olfr285	25.4451	71.1903	-1.48765	0.664509	-2.23872	0.0251744	0.199396	13.4019	56.5469	6.38653	79.1556	112.643	54.2275	38.735
ENSMAUG00000003771	ENSMAUG00000003771	protein_coding	Mrrf	299.667	233.361	0.359631	0.160661	2.23845	0.0251918	0.19943	306.458	326.633	265.912	254.064	267.358	196.095	215.927
ENSMAUG00000009249	ENSMAUG00000009249	protein_coding	Fhip2a	435.185	325.951	0.417078	0.186356	2.23807	0.0252165	0.19943	514.635	383.924	406.996	298.749	281.608	318.792	404.657
ENSMAUG00000008177	ENSMAUG00000008177	protein_coding	Zbtb33	399.58	592.715	-0.569422	0.254427	-2.23806	0.0252172	0.19943	310.925	605.647	282.169	622.393	576.787	622.795	548.884
ENSMAUG00000001294	ENSMAUG00000001294	protein_coding	Jade3	311.942	402.424	-0.36769	0.164324	-2.23759	0.0252477	0.199487	281.441	362.346	292.039	398.97	464.144	390.548	356.033
ENSMAUG00000014103	ENSMAUG00000014103	protein_coding	Etnppl	31.5037	168.183	-2.41497	1.07929	-2.23756	0.02525	0.199487	12.5085	58.779	23.2238	123.202	54.9644	65.1826	429.382
ENSMAUG00000018537	ENSMAUG00000018537	protein_coding	Reln	573.081	311.938	0.877073	0.392103	2.23684	0.0252966	0.199753	852.364	338.537	528.34	304.494	334.536	284.831	323.891
ENSMAUG00000014849	ENSMAUG00000014849	protein_coding	Phactr1	526.545	343.204	0.617245	0.276009	2.23632	0.0253306	0.199814	704.942	308.032	566.66	290.45	316.215	369.733	396.416
[truncated: 20,287 more rows]

## Sheet: H1N1 vs Control (Day 2)
Infection type											H1N1	H1N1	H1N1	Media	Media	Media	Media
Sex											Male	Male	Male	Male	Male	Male	Male
Days post inoculation											2	2	2	1 and 2	1 and 2	1 and 2	1 and 2
GeneVer	GeneID	GeneType	GeneName	mean_H2	mean_C	log2FoldChange	lfcSE	stat	pvalue	padj	samp_4	samp_5	samp_6	samp_A	samp_B	samp_C	samp_D
ENSMAUG00000016913	ENSMAUG00000016913	protein_coding	Mx2	24922.1	244.228	6.67307	0.527728	12.6449	1.19341e-36	1.98918e-32	31977.9	14380	28408.4	209.379	228	271.685	267.849
ENSMAUG00000021711	ENSMAUG00000021711	protein_coding		248.534	9.64453	4.71786	0.380316	12.4051	2.45185e-35	2.04338e-31	263.942	179.314	302.348	9.57528	8.14287	6.02528	14.8347
ENSMAUG00000007959	ENSMAUG00000007959	protein_coding	H2-T24	412.276	30.7919	3.74383	0.303711	12.3269	6.48694e-35	3.56113e-31	439.903	293.875	503.05	24.8957	31.8929	33.4129	32.966
ENSMAUG00000008669	ENSMAUG00000008669	protein_coding	Rsad2	2922.58	14.2982	7.67572	0.62409	12.2991	9.16364e-35	3.56113e-31	4443.46	1280.1	3044.2	13.4054	9.50002	16.9803	17.3071
ENSMAUG00000000936	ENSMAUG00000000936	protein_coding		3314.38	85.1995	5.283	0.429979	12.2867	1.06825e-34	3.56113e-31	4304.08	2089.86	3549.19	95.7528	73.2859	69.5646	102.195
ENSMAUG00000010948	ENSMAUG00000010948	protein_coding		2477.99	26.5037	6.54869	0.563743	11.6164	3.39995e-31	9.44506e-28	3040.12	1426.68	2967.15	19.7889	30.5358	25.1966	30.4935
ENSMAUG00000009900	ENSMAUG00000009900	protein_coding		464.93	6.37401	6.1854	0.536797	11.5228	1.01274e-30	2.41148e-27	617.606	211.334	565.85	8.93693	3.39286	6.57303	6.5932
ENSMAUG00000007782	ENSMAUG00000007782	protein_coding		2628.04	88.6372	4.88925	0.427894	11.4263	3.08944e-30	6.43684e-27	3049.7	1724.83	3109.59	70.2187	85.5002	110.646	88.184
ENSMAUG00000010512	ENSMAUG00000010512	protein_coding	Lgals9	1823.52	67.4562	4.75435	0.419181	11.342	8.1268e-30	1.38761e-26	2244.81	1339.16	1886.6	75.9639	67.1787	77.2331	49.449
ENSMAUG00000016558	ENSMAUG00000016558	protein_coding	Ube2l6	711.518	23.4669	4.92677	0.434463	11.3399	8.32497e-30	1.38761e-26	871.095	448.996	814.462	26.1724	19.6786	19.1713	28.8452
ENSMAUG00000018752	ENSMAUG00000018752	protein_coding	Bst2	660.676	49.3744	3.74597	0.333054	11.2474	2.38644e-29	3.61611e-26	757.853	429.784	794.392	49.7915	54.9644	36.6994	56.0422
ENSMAUG00000009739	ENSMAUG00000009739	protein_coding		1552.69	18.0401	6.43529	0.59	10.9073	1.06405e-27	1.47796e-24	1999.16	860.991	1797.9	14.0437	18.3215	12.5983	27.1969
ENSMAUG00000021773	ENSMAUG00000021773	protein_coding	Uba7	722.654	39.2835	4.20383	0.387466	10.8495	2.00422e-27	2.56972e-24	1038.35	393.494	736.123	43.4079	38.0001	31.2219	44.5041
ENSMAUG00000004294	ENSMAUG00000004294	protein_coding		11446.7	49.1315	7.86435	0.729531	10.78	4.27835e-27	5.09368e-24	16333	5584.34	12422.8	37.0244	39.3572	59.1573	60.9871
ENSMAUG00000020370	ENSMAUG00000020370	protein_coding	Irf9	1750.75	194.351	3.17167	0.300861	10.542	5.53303e-26	6.1133e-23	1777.03	1492.15	1983.07	157.035	165.572	222.388	232.41
ENSMAUG00000009426	ENSMAUG00000009426	protein_coding	Isg15	3664.17	17.9129	7.67786	0.728697	10.5364	5.8683e-26	6.1133e-23	4431.26	1999.49	4561.76	14.0437	12.8929	20.8146	23.9003
ENSMAUG00000008425	ENSMAUG00000008425	protein_coding		1107.35	70.6193	3.97258	0.380312	10.4456	1.53529e-25	1.50531e-22	1222.15	951.359	1148.53	73.4105	63.1073	61.8961	84.0633
ENSMAUG00000016905	ENSMAUG00000016905	protein_coding		535.156	4.70673	6.82229	0.655808	10.4029	2.40557e-25	2.22756e-22	754.368	234.104	616.997	6.38352	3.39286	4.92977	4.12075
ENSMAUG00000010928	ENSMAUG00000010928	protein_coding	Gbp5	4845.13	106.452	5.50779	0.531553	10.3617	3.70333e-25	3.24879e-22	6649.94	2360.96	5524.48	127.032	95.0002	110.646	93.1289
ENSMAUG00000013430	ENSMAUG00000013430	protein_coding		2326.56	126.725	4.19891	0.413236	10.161	2.95898e-24	2.46601e-21	3297.97	1441.63	2240.09	111.073	157.429	107.36	131.04
ENSMAUG00000014213	ENSMAUG00000014213	protein_coding	Cxcl10	3126.39	13.7821	7.83014	0.772758	10.1327	3.95489e-24	3.13905e-21	4114.18	2069.94	3195.05	10.852	16.2857	9.85955	18.1313
ENSMAUG00000004507	ENSMAUG00000004507	protein_coding	Ifit2	4003.4	19.7978	7.65937	0.7605	10.0715	7.38469e-24	5.59491e-21	6032.33	1682.85	4295.02	8.29858	26.4643	24.6489	19.7796
ENSMAUG00000009993	ENSMAUG00000009993	protein_coding	Oas2	261.479	1.4675	7.37427	0.73598	10.0197	1.24933e-23	9.05385e-21	398.09	120.254	266.092	0	2.03572	3.83427	0
ENSMAUG00000000088	ENSMAUG00000000088	protein_coding	Mx1	10383.4	345.561	4.90916	0.491773	9.98257	1.81703e-23	1.26193e-20	13888.7	5965.03	11296.3	333.858	268.036	397.121	383.23
ENSMAUG00000019671	ENSMAUG00000019671	protein_coding	Gbp7	2151.47	42.4911	5.66301	0.580875	9.7491	1.86111e-22	1.24084e-19	2973.05	964.167	2517.19	35.1094	49.5358	38.3427	46.9765
ENSMAUG00000010500	ENSMAUG00000010500	protein_coding		2518.18	226.771	3.47309	0.357544	9.71375	2.63455e-22	1.68895e-19	3074.09	1834.41	2646.03	220.231	246.322	216.362	224.169
ENSMAUG00000012210	ENSMAUG00000012210	protein_coding	Nlrc5	508.038	50.4889	3.33201	0.344801	9.66356	4.30613e-22	2.65832e-19	691.65	300.279	532.184	47.238	38.6786	54.2275	61.8112
ENSMAUG00000003013	ENSMAUG00000003013	protein_coding	Slfn1	805.507	16.7195	5.59768	0.58151	9.62611	6.20321e-22	3.69268e-19	1174.24	451.131	791.154	17.8739	10.8572	12.5983	25.5486
ENSMAUG00000018991	ENSMAUG00000018991	protein_coding		1165.55	48.2064	4.59627	0.494921	9.28688	1.58879e-20	9.13168e-18	1585.39	604.117	1307.15	48.5148	63.1073	36.6994	44.5041
ENSMAUG00000001095	ENSMAUG00000001095	protein_coding	Zbp1	159.851	3.67638	5.45293	0.591238	9.22289	2.89194e-20	1.60676e-17	205.578	94.6378	179.337	7.02187	0	2.73876	4.9449
ENSMAUG00000006870	ENSMAUG00000006870	protein_coding	Ifi47	1391.65	34.6305	5.33064	0.57902	9.20631	3.37542e-20	1.80041e-17	1967.8	675.984	1531.16	33.1943	54.2858	18.0758	32.966
ENSMAUG00000014385	ENSMAUG00000014385	protein_coding		1266.53	136.684	3.21217	0.349007	9.20376	3.45651e-20	1.80041e-17	1236.96	698.043	1864.59	102.136	118.75	167.612	158.237
ENSMAUG00000010132	ENSMAUG00000010132	protein_coding	Ifi209	336.87	6.81892	5.62958	0.613781	9.17198	4.6442e-20	2.34574e-17	541.821	165.794	302.995	6.38352	8.82145	5.47753	6.5932
ENSMAUG00000019884	ENSMAUG00000019884	protein_coding	Irf7	1453.15	52.8545	4.78285	0.523024	9.14459	5.98546e-20	2.93429e-17	1824.94	730.775	1803.73	49.7915	35.9644	51.4888	74.1735
ENSMAUG00000014482	ENSMAUG00000014482	protein_coding	Gbp2	7095.19	184.671	5.2639	0.577058	9.12195	7.37814e-20	3.51368e-17	10061.1	3483.81	7740.62	185.122	207.643	162.135	183.785
ENSMAUG00000016664	ENSMAUG00000016664	protein_coding	Ddx60	9450.98	307.216	4.94309	0.542488	9.11189	8.09591e-20	3.74841e-17	13330.4	5886.76	9135.83	314.069	282.286	322.626	309.88
ENSMAUG00000021814	ENSMAUG00000021814	protein_coding	Ddx58	3741.66	302.755	3.62778	0.407157	8.91003	5.10209e-19	2.29842e-16	5140.33	2278.42	3806.22	301.94	267.358	273.329	368.395
ENSMAUG00000021045	ENSMAUG00000021045	protein_coding		1694.72	366.219	2.21046	0.248967	8.87854	6.77419e-19	2.97138e-16	2040.98	1332.05	1711.15	390.033	384.072	314.958	375.812
ENSMAUG00000014847	ENSMAUG00000014847	protein_coding	Herc6	2977.72	101.57	4.87352	0.550485	8.85314	8.50927e-19	3.63673e-16	4504.43	1490.72	2938.02	95.7528	87.5359	115.028	107.964
ENSMAUG00000007175	ENSMAUG00000007175	protein_coding		1895.13	240.864	2.97658	0.339747	8.76119	1.93208e-18	8.05099e-16	2740.47	1082.29	1862.64	243.212	199.5	217.458	303.287
ENSMAUG00000017541	ENSMAUG00000017541	protein_coding	Dtx3l	2225.85	169.959	3.71156	0.42827	8.66639	4.46018e-18	1.81323e-15	3108.94	1307.14	2261.46	164.695	161.5	153.371	200.268
ENSMAUG00000003396	ENSMAUG00000003396	protein_coding	Psmb8	1008.32	103.176	3.28876	0.381461	8.62148	6.60935e-18	2.62297e-15	1101.94	634.002	1289.02	91.9227	103.822	110.646	106.315
ENSMAUG00000015404	ENSMAUG00000015404	protein_coding		196.647	0	22.3948	2.60509	8.59656	8.21381e-18	3.1839e-15	373.7	0	216.24	0	0	0	0
ENSMAUG00000022167	ENSMAUG00000022167	protein_coding	Apobec1	868.285	25.9004	5.06745	0.590416	8.58285	9.2553e-18	3.50608e-15	1136.78	564.269	903.806	39.5778	29.1786	14.2416	20.6037
ENSMAUG00000015184	ENSMAUG00000015184	protein_coding	Stat1	10283.8	1786.03	2.5255	0.294943	8.56266	1.10296e-17	4.08538e-15	12673.6	7642.89	10534.9	1826.96	1747.32	1826.76	1743.08
ENSMAUG00000012413	ENSMAUG00000012413	protein_coding	Ifi44	4817.96	302.929	3.99113	0.484531	8.23709	1.7645e-16	6.39363e-14	5998.36	3578.45	4877.06	358.754	299.251	307.289	246.421
ENSMAUG00000016439	ENSMAUG00000016439	pseudogene		494.233	13.1757	5.2309	0.636757	8.21491	2.12325e-16	7.52987e-14	621.962	247.624	613.112	15.3204	19	7.66854	10.7139
ENSMAUG00000002470	ENSMAUG00000002470	protein_coding	Siglec1	473.33	40.1572	3.56035	0.440295	8.08628	6.15168e-16	2.13617e-13	621.962	291.741	506.287	47.238	43.4287	29.5786	40.3833
ENSMAUG00000004249	ENSMAUG00000004249	protein_coding		450.649	12.7586	5.14261	0.638661	8.05218	8.13343e-16	2.7667e-13	664.646	234.104	453.198	11.4903	21.7143	8.76404	9.06565
ENSMAUG00000005220	ENSMAUG00000005220	protein_coding	Ifi35	1668.04	235.234	2.82598	0.352804	8.01005	1.14659e-15	3.82229e-13	1894.63	1162.69	1946.81	257.256	235.465	219.101	229.114
ENSMAUG00000021919	ENSMAUG00000021919	protein_coding		598.356	71.8654	3.05827	0.386446	7.91384	2.49574e-15	8.15666e-13	820.572	389.225	585.273	65.1119	89.5716	60.2528	72.5252
ENSMAUG00000010136	ENSMAUG00000010136	protein_coding	Apol6	240.962	13.9746	4.11017	0.520729	7.8931	2.94776e-15	9.44869e-13	310.981	138.043	273.861	10.852	20.3572	11.5028	13.1864
ENSMAUG00000012842	ENSMAUG00000012842	protein_coding	Stat2	1207.28	181.76	2.73171	0.351034	7.78189	7.14465e-15	2.20616e-12	1650.73	657.484	1313.63	176.824	160.143	187.331	202.741
ENSMAUG00000009126	ENSMAUG00000009126	protein_coding		671.479	54.6198	3.62135	0.465489	7.77967	7.27156e-15	2.20616e-12	943.396	375.705	695.335	51.0682	59.0358	44.9157	63.4595
ENSMAUG00000010911	ENSMAUG00000010911	protein_coding	Igtp	4798.96	441.377	3.4427	0.442534	7.77953	7.27973e-15	2.20616e-12	6138.61	2848.39	5409.89	480.679	475.001	369.733	440.096
ENSMAUG00000001345	ENSMAUG00000001345	protein_coding		3285.58	142.775	4.52449	0.597565	7.57155	3.688e-14	1.09771e-11	4706.53	1823.73	3326.47	164.056	148.607	113.385	145.05
ENSMAUG00000000309	ENSMAUG00000000309	protein_coding	Eif2ak2	5052.06	646.301	2.96653	0.393083	7.54682	4.46027e-14	1.30428e-11	6771.02	3781.96	4603.2	647.927	705.716	624.986	606.574
ENSMAUG00000019682	ENSMAUG00000019682	protein_coding		491.912	41.6768	3.56139	0.474642	7.50332	6.22216e-14	1.78812e-11	721.267	275.375	479.095	35.1094	45.4644	41.6292	44.5041
ENSMAUG00000002664	ENSMAUG00000002664	protein_coding	Parp9	2612.78	335.675	2.96048	0.395953	7.47683	7.61343e-14	2.15086e-11	3211.73	1782.46	2844.14	377.266	377.286	274.972	313.177
ENSMAUG00000002531	ENSMAUG00000002531	protein_coding	Slamf9	667.618	34.5773	4.27134	0.57193	7.4683	8.12356e-14	2.25673e-11	808.376	330.165	864.314	45.9613	35.2858	25.7444	31.3177
ENSMAUG00000014262	ENSMAUG00000014262	protein_coding	Lgals3bp	1630.67	301.707	2.43472	0.326925	7.44733	9.52485e-14	2.60263e-11	1740.45	1033.19	2118.38	257.894	228	333.581	387.35
ENSMAUG00000019177	ENSMAUG00000019177	protein_coding		683.411	134.55	2.34584	0.321629	7.29362	3.01746e-13	8.1121e-11	736.946	477.459	835.827	112.988	90.2502	152.823	182.137
ENSMAUG00000020551	ENSMAUG00000020551	protein_coding		2379.37	256.945	3.21122	0.442401	7.25861	3.91097e-13	1.03473e-10	3337.17	1464.4	2336.56	258.533	282.286	215.815	271.145
ENSMAUG00000015073	ENSMAUG00000015073	protein_coding		119.26	6.09734	4.28065	0.590005	7.25527	4.00849e-13	1.04396e-10	130.664	77.5603	149.555	7.66022	0	9.3118	7.41735
ENSMAUG00000018871	ENSMAUG00000018871	protein_coding	Fcgr4	703.817	39.5097	4.15526	0.575984	7.2142	5.42538e-13	1.39123e-10	832.767	359.339	919.345	39.5778	42.7501	36.1517	39.5592
ENSMAUG00000000781	ENSMAUG00000000781	protein_coding	Ccl5	572.157	5.90656	6.60974	0.931572	7.09525	1.29113e-12	3.2607e-10	859.771	274.663	582.036	0	10.1786	4.38202	9.06565
ENSMAUG00000001228	ENSMAUG00000001228	protein_coding		2209.68	442.637	2.31945	0.330309	7.02207	2.18612e-12	5.43856e-10	2749.18	1556.9	2322.96	436.633	434.287	469.424	430.206
ENSMAUG00000002714	ENSMAUG00000002714	protein_coding		1578.57	183.836	3.10223	0.447679	6.92958	4.22099e-12	1.03464e-09	2030.52	1022.52	1682.66	204.911	204.25	148.989	177.192
ENSMAUG00000017718	ENSMAUG00000017718	protein_coding	Tap1	389.633	54.3303	2.84302	0.422467	6.72956	1.70178e-11	4.1109e-09	437.29	208.488	523.12	33.1943	44.7858	70.1123	69.2286
ENSMAUG00000003090	ENSMAUG00000003090	protein_coding	Rnase6	175.031	22.3076	2.96804	0.44444	6.67815	2.41971e-11	5.76168e-09	236.938	93.9263	194.228	26.8108	23.75	21.3624	17.3071
ENSMAUG00000020524	ENSMAUG00000020524	protein_coding		268.559	0.273876	9.71338	1.45724	6.66561	2.6356e-11	6.18735e-09	323.176	181.448	301.053	0	0	1.09551	0
ENSMAUG00000006010	ENSMAUG00000006010	protein_coding		18.8952	0	7.26389	1.10145	6.59487	4.25628e-11	9.85328e-09	24.3907	13.5197	18.7753	0	0	0	0
ENSMAUG00000018985	ENSMAUG00000018985	protein_coding	Epsti1	538.471	55.0866	3.28965	0.508249	6.47252	9.63844e-11	2.18874e-08	719.525	328.742	567.145	62.5585	60.393	42.177	55.218
ENSMAUG00000009835	ENSMAUG00000009835	protein_coding	Clec7a	30.776	0	7.97272	1.23202	6.47129	9.71725e-11	2.18874e-08	39.1993	29.1741	23.9548	0	0	0	0
ENSMAUG00000015796	ENSMAUG00000015796	protein_coding	Adar	1787.86	588.989	1.60191	0.247664	6.46807	9.9261e-11	2.20598e-08	2176.87	1272.27	1914.44	497.915	486.537	677.57	693.934
ENSMAUG00000014296	ENSMAUG00000014296	protein_coding	Tnfsf10	2357.34	215.265	3.45311	0.535465	6.44881	1.12733e-10	2.47241e-08	3392.92	1168.39	2510.72	243.85	237.5	162.135	217.575
ENSMAUG00000018346	ENSMAUG00000018346	protein_coding	Gbp2b	142.422	3.9005	5.17907	0.808166	6.40843	1.47027e-10	3.18266e-08	243.907	66.1753	117.184	10.852	4.75001	0	0
ENSMAUG00000004487	ENSMAUG00000004487	protein_coding	Tlr8	87.5715	5.74686	3.92832	0.6162	6.37508	1.82866e-10	3.90771e-08	148.086	36.2897	78.3385	3.83011	4.07144	7.66854	7.41735
ENSMAUG00000016555	ENSMAUG00000016555	protein_coding	Xdh	4182.06	902.627	2.21213	0.350104	6.31849	2.64127e-10	5.57274e-08	5581.98	2533.87	4430.34	937.101	797.323	791.503	1084.58
ENSMAUG00000017927	ENSMAUG00000017927	protein_coding	Fbxo39	74.3278	12.3861	2.58472	0.409608	6.31024	2.78607e-10	5.80478e-08	101.047	45.54	76.3962	10.852	11.5357	13.1461	14.0105
ENSMAUG00000001015	ENSMAUG00000001015	protein_coding		0	4.72954	-19.9988	3.23029	-6.19103	5.97729e-10	1.22999e-07	0	0	0	0	12.8929	6.02528	0
ENSMAUG00000016416	ENSMAUG00000016416	protein_coding	Znfx1	3092.91	820.646	1.91398	0.312776	6.11933	9.39711e-10	1.91013e-07	4130.73	1921.22	3226.77	798.578	770.859	890.646	822.501
ENSMAUG00000003927	ENSMAUG00000003927	protein_coding	Hsh2d	139.525	19.7358	2.82128	0.463067	6.0926	1.11095e-09	2.23099e-07	138.504	83.2528	196.817	13.4054	14.25	27.3876	23.9003
ENSMAUG00000020991	ENSMAUG00000020991	protein_coding	Ifitm2	6928.56	2195.58	1.65794	0.274787	6.03355	1.60399e-09	3.18278e-07	7103.78	6118.02	7563.88	2533.62	2515.47	1842.64	1890.6
ENSMAUG00000005236	ENSMAUG00000005236	protein_coding	Parp12	658.074	146.813	2.16461	0.35915	6.02703	1.67001e-09	3.27479e-07	793.568	370.724	809.93	146.821	128.25	145.702	166.478
ENSMAUG00000020623	ENSMAUG00000020623	protein_coding	Ccl2	457.663	22.6148	4.33841	0.724301	5.98978	2.10124e-09	4.0725e-07	675.099	344.396	353.495	33.8327	27.8215	13.1461	15.6588
ENSMAUG00000019934	ENSMAUG00000019934	protein_coding	Dhx58	499.371	95.2991	2.38802	0.401077	5.95401	2.61645e-09	5.01275e-07	594.958	308.818	594.337	110.435	83.4645	109.003	78.2942
ENSMAUG00000021713	ENSMAUG00000021713	protein_coding	Trim21	735.169	183.4	2.00286	0.337728	5.93039	3.02218e-09	5.72427e-07	1058.38	436.899	710.226	172.355	180.5	182.949	197.796
ENSMAUG00000001107	ENSMAUG00000001107	protein_coding	Marco	24.9986	0	7.67202	1.29744	5.9132	3.35523e-09	6.28371e-07	37.4571	14.2313	23.3073	0	0	0	0
ENSMAUG00000017501	ENSMAUG00000017501	protein_coding	Cmpk2	295.844	65.1426	2.18178	0.370188	5.89371	3.77614e-09	6.99341e-07	367.602	172.91	347.02	64.4736	65.8216	70.1123	60.1629
ENSMAUG00000020434	ENSMAUG00000020434	protein_coding	Dok2	120.051	31.544	1.92578	0.33069	5.82351	5.76236e-09	1.05546e-06	147.215	78.2719	134.665	26.8108	44.7858	29.0309	25.5486
ENSMAUG00000008300	ENSMAUG00000008300	protein_coding	Grap2	73.7847	5.46321	3.71687	0.642309	5.78673	7.17678e-09	1.30024e-06	102.789	51.2325	67.3323	7.66022	5.42858	8.76404	0
ENSMAUG00000006078	ENSMAUG00000006078	protein_coding	Plscr2	621.378	52.5437	3.5632	0.619252	5.75404	8.7136e-09	1.5617e-06	716.04	440.457	707.636	67.027	54.2858	47.6545	41.2075
ENSMAUG00000012229	ENSMAUG00000012229	protein_coding	Aicda	14.2938	0	6.86219	1.1998	5.71943	1.0688e-08	1.89519e-06	20.0352	9.25031	13.5959	0	0	0	0
ENSMAUG00000004389	ENSMAUG00000004389	protein_coding		1123.6	456.618	1.29884	0.227703	5.70409	1.16969e-08	2.05225e-06	1271.8	927.166	1171.84	491.531	499.43	415.197	420.316
ENSMAUG00000000857	ENSMAUG00000000857	protein_coding	Helz2	1358.83	360.587	1.91403	0.337923	5.66411	1.47793e-08	2.56605e-06	1842.37	860.279	1373.84	294.28	279.572	410.267	458.227
ENSMAUG00000008914	ENSMAUG00000008914	protein_coding		219.162	36.1127	2.59997	0.460217	5.64944	1.6097e-08	2.76602e-06	247.391	132.351	277.746	41.4929	42.0715	32.8652	28.0211
ENSMAUG00000002119	ENSMAUG00000002119	protein_coding		202.72	0	10.6945	1.8936	5.64768	1.62629e-08	2.76602e-06	288.332	0	319.828	0	0	0	0
ENSMAUG00000007584	ENSMAUG00000007584	protein_coding	Psmb9	281.089	56.1466	2.32633	0.413763	5.62237	1.88356e-08	3.17123e-06	297.915	196.391	348.963	44.6846	71.2501	44.368	64.2837
ENSMAUG00000018151	ENSMAUG00000018151	protein_coding		22.1413	0	7.4993	1.34548	5.5737	2.4938e-08	4.15666e-06	23.5196	23.4816	19.4228	0	0	0	0
ENSMAUG00000013327	ENSMAUG00000013327	protein_coding	Ccl12	202.632	39.0901	2.36964	0.429183	5.52129	3.36529e-08	5.55372e-06	231.711	194.257	181.927	63.8352	42.0715	30.6742	19.7796
ENSMAUG00000016894	ENSMAUG00000016894	protein_coding		26.6435	3.20783	2.99497	0.544958	5.49578	3.88985e-08	6.35647e-06	22.6485	17.7891	39.493	3.83011	4.07144	4.92977	0
ENSMAUG00000018176	ENSMAUG00000018176	protein_coding	Ccl8	923.326	118.256	2.96459	0.543433	5.45531	4.88878e-08	7.91129e-06	1105.42	653.926	1010.63	130.862	116.715	119.958	105.491
ENSMAUG00000014753	ENSMAUG00000014753	protein_coding	Pml	562.117	186.385	1.5918	0.292449	5.44302	5.23849e-08	8.39568e-06	753.497	329.453	603.401	151.928	162.179	226.222	205.213
ENSMAUG00000005011	ENSMAUG00000005011	protein_coding	Trpm2	138.786	19.3419	2.84717	0.524658	5.42672	5.73992e-08	9.11172e-06	185.543	68.31	162.504	26.1724	10.8572	14.7893	25.5486
ENSMAUG00000007609	ENSMAUG00000007609	protein_coding	Trim25	688.673	282.84	1.28294	0.236711	5.41987	5.9644e-08	9.37855e-06	800.536	579.212	686.271	277.045	251.75	321.531	281.035
ENSMAUG00000015081	ENSMAUG00000015081	protein_coding	Tap2	281.564	56.4736	2.31837	0.427886	5.41819	6.02055e-08	9.37855e-06	327.532	156.544	360.616	54.2599	46.8215	59.705	65.1078
ENSMAUG00000011260	ENSMAUG00000011260	protein_coding	Lao1	0	0.958567	-18.8891	3.51879	-5.36807	7.95845e-08	1.22825e-05	0	0	0	0	0	3.83427	0
ENSMAUG00000016429	ENSMAUG00000016429	protein_coding	C1qb	775.006	381.336	1.0241	0.191625	5.34427	9.07845e-08	1.38825e-05	783.986	727.217	813.814	395.778	348.786	347.275	433.503
ENSMAUG00000001248	ENSMAUG00000001248	protein_coding	Tasl	57.6953	6.07013	3.23397	0.618755	5.22657	1.72679e-07	2.61656e-05	68.8165	36.2897	67.9797	3.83011	10.8572	7.12079	2.47245
ENSMAUG00000000616	ENSMAUG00000000616	protein_coding	Ptpro	173.828	65.5292	1.40921	0.270245	5.21459	1.84229e-07	2.76642e-05	229.098	140.889	151.498	54.8983	69.2144	58.0618	79.9425
ENSMAUG00000017692	ENSMAUG00000017692	protein_coding	Tlr7	444.113	82.3034	2.43144	0.466662	5.21028	1.88553e-07	2.80608e-05	610.638	285.337	436.365	70.8571	92.9645	85.4494	79.9425
ENSMAUG00000011421	ENSMAUG00000011421	protein_coding	Nmi	2150.14	430.824	2.31909	0.448961	5.16548	2.39828e-07	3.53757e-05	2702.14	1598.17	2150.1	501.745	516.394	371.376	333.781
ENSMAUG00000015710	ENSMAUG00000015710	protein_coding	F2rl2	91.1823	8.87432	3.37574	0.654738	5.15587	2.5246e-07	3.69123e-05	141.117	39.8475	92.5819	10.852	5.42858	4.38202	14.8347
ENSMAUG00000009903	ENSMAUG00000009903	protein_coding		86.8534	7.52611	3.53985	0.689149	5.13655	2.79832e-07	4.05586e-05	117.598	63.3291	79.6334	7.66022	5.42858	5.47753	11.5381
ENSMAUG00000014013	ENSMAUG00000014013	protein_coding		18.2655	0	7.21907	1.40879	5.12429	2.98663e-07	4.29148e-05	29.6172	6.40406	18.7753	0	0	0	0
ENSMAUG00000002308	ENSMAUG00000002308	protein_coding	Calhm6	653.653	93.5749	2.80458	0.564458	4.96863	6.74282e-07	9.60592e-05	916.392	369.301	675.265	92.561	90.2502	85.9972	105.491
ENSMAUG00000021167	ENSMAUG00000021167	protein_coding	Ccl3	58.7773	1.82813	5.05937	1.02619	4.93026	8.21203e-07	0.000115998	82.754	46.9631	46.6147	3.19176	0	0	4.12075
ENSMAUG00000018475	ENSMAUG00000018475	pseudogene		31.5371	1.96139	3.9424	0.802084	4.9152	8.86936e-07	0.000124231	45.2969	22.77	26.5445	5.10682	0	2.73876	0
ENSMAUG00000005493	ENSMAUG00000005493	protein_coding		831.948	187.996	2.14567	0.437862	4.90034	9.56711e-07	0.000132887	952.107	592.02	951.716	195.974	232.072	163.23	160.709
ENSMAUG00000013775	ENSMAUG00000013775	protein_coding	Mitd1	953.082	205.212	2.21524	0.452249	4.89828	9.66788e-07	0.000133177	1146.36	773.469	939.415	224.7	248.358	179.663	168.127
ENSMAUG00000017499	ENSMAUG00000017499	protein_coding		228.798	76.1602	1.58829	0.326296	4.86765	1.12931e-06	0.000154289	281.364	226.988	178.042	83.6241	62.4287	64.6348	93.9531
ENSMAUG00000010143	ENSMAUG00000010143	protein_coding	H2-T3	163.589	40.7528	2.00598	0.414109	4.84409	1.27193e-06	0.000172362	179.446	106.734	204.587	40.8545	30.5358	43.8202	47.8007
ENSMAUG00000015001	ENSMAUG00000015001	protein_coding		134.931	24.2859	2.48263	0.517101	4.80106	1.57827e-06	0.00021215	136.762	78.9834	189.048	24.8957	19	15.3371	37.9109
ENSMAUG00000000461	ENSMAUG00000000461	protein_coding	Kmo	61.007	14.8662	2.02168	0.422771	4.78197	1.73581e-06	0.00023146	69.6876	36.2897	77.0437	17.8739	8.14287	21.9101	11.5381
ENSMAUG00000000846	ENSMAUG00000000846	protein_coding		118.417	16.8066	2.81409	0.589202	4.7761	1.78725e-06	0.000236427	159.41	82.5413	113.3	17.2355	19	16.9803	14.0105
ENSMAUG00000021406	ENSMAUG00000021406	protein_coding		0	3.81584	-19.9613	4.18467	-4.7701	1.84136e-06	0.000241668	0	0	0	7.02187	0	0	8.2415
ENSMAUG00000021249	ENSMAUG00000021249	protein_coding	Ccr7	29.7458	2.19479	3.78618	0.802185	4.71984	2.36033e-06	0.000307359	24.3907	29.8856	34.961	0	0	3.83427	4.9449
ENSMAUG00000020115	ENSMAUG00000020115	protein_coding	Il15ra	103.689	21.1115	2.29854	0.487569	4.71428	2.42568e-06	0.00031342	133.278	69.0216	108.768	24.8957	24.4286	13.6938	21.4279
ENSMAUG00000018352	ENSMAUG00000018352	protein_coding		47.4018	17.6205	1.4304	0.30439	4.69925	2.61118e-06	0.000334794	33.1016	61.1944	47.9095	18.5122	13.5715	20.2669	18.1313
ENSMAUG00000020811	ENSMAUG00000020811	protein_coding	Acod1	40.2568	0.478764	6.35937	1.35587	4.69026	2.72864e-06	0.000347183	62.7188	26.3278	31.7239	1.91506	0	0	0
ENSMAUG00000015111	ENSMAUG00000015111	protein_coding	Psme1	2496.12	1124.35	1.15046	0.245535	4.68553	2.7924e-06	0.000352604	2768.34	2244.27	2475.76	1182.87	1217.36	1076.88	1020.3
ENSMAUG00000001404	ENSMAUG00000001404	protein_coding	Csf3r	115.623	15.6098	2.88441	0.618452	4.66392	3.10247e-06	0.000388812	171.606	69.7331	105.53	8.29858	14.9286	23.5534	15.6588
ENSMAUG00000018182	ENSMAUG00000018182	protein_coding	Gzma	332.937	41.1246	3.01549	0.648889	4.64717	3.36526e-06	0.000418598	436.419	184.295	378.097	52.3449	40.0358	43.2725	28.8452
ENSMAUG00000011314	ENSMAUG00000011314	protein_coding	Ccl7	103.754	3.59496	4.83417	1.04136	4.64219	3.44742e-06	0.000425642	139.375	82.5413	89.3448	7.02187	4.07144	3.28652	0
ENSMAUG00000016071	ENSMAUG00000016071	protein_coding	Zp3r	12.8097	0	6.70917	1.45537	4.60995	4.0277e-06	0.00049363	16.5508	5.6925	16.1856	0	0	0	0
ENSMAUG00000004543	ENSMAUG00000004543	protein_coding		161.677	21.2454	2.92973	0.637145	4.59822	4.26118e-06	0.000518434	223.871	88.9453	172.215	22.3423	17.6429	18.6236	26.3728
ENSMAUG00000018037	ENSMAUG00000018037	protein_coding	Sash3	114.929	37.0979	1.63298	0.35615	4.58508	4.53817e-06	0.000548132	146.344	68.31	130.133	34.471	31.8929	36.6994	45.3282
ENSMAUG00000007989	ENSMAUG00000007989	protein_coding	Spata19	11.0514	0	6.49369	1.41926	4.57541	4.75284e-06	0.000569931	15.6797	7.11563	10.3588	0	0	0	0
ENSMAUG00000005636	ENSMAUG00000005636	protein_coding	Ccrl2	236.845	36.2966	2.70832	0.593039	4.56684	4.95128e-06	0.000589485	342.34	148.717	219.477	41.4929	28.5001	25.7444	49.449
ENSMAUG00000020051	ENSMAUG00000020051	protein_coding	Nlrp3	197.529	32.2542	2.61726	0.574655	4.55448	5.25155e-06	0.000620801	307.497	117.408	167.683	30.6409	25.1072	26.2921	46.9765
ENSMAUG00000010572	ENSMAUG00000010572	protein_coding		844.402	164.983	2.35524	0.519464	4.53398	5.78838e-06	0.000679441	1100.19	606.251	826.763	194.697	189.322	147.345	128.567
ENSMAUG00000019984	ENSMAUG00000019984	protein_coding	Pgghg	292.585	147.911	0.983702	0.219944	4.47251	7.73072e-06	0.000901089	349.309	209.911	318.534	134.054	137.75	156.657	163.182
ENSMAUG00000010987	ENSMAUG00000010987	protein_coding	Mpeg1	3294.83	1208.04	1.44758	0.324534	4.46049	8.1774e-06	0.000946534	4104.6	2596.49	3183.39	1111.37	1352.4	1060.45	1307.93
ENSMAUG00000016110	ENSMAUG00000016110	protein_coding	Ubd	177.373	9.25056	4.26067	0.962021	4.42887	9.47269e-06	0.00107581	178.574	93.9263	259.618	8.93693	17.6429	5.47753	4.9449
ENSMAUG00000010477	ENSMAUG00000010477	protein_coding	Il24	9.48278	0	6.27714	1.41782	4.42732	9.54097e-06	0.00107581	8.71095	10.6734	9.06396	0	0	0	0
ENSMAUG00000015531	ENSMAUG00000015531	protein_coding	Clec4f	33.7409	0	8.10735	1.83122	4.42729	9.54266e-06	0.00107581	48.7813	0	52.4415	0	0	0	0
ENSMAUG00000002933	ENSMAUG00000002933	protein_coding	Ly86	124.815	45.6275	1.45064	0.327675	4.42706	9.5524e-06	0.00107581	135.891	103.888	134.665	44.6846	52.2501	44.368	41.2075
ENSMAUG00000009910	ENSMAUG00000009910	protein_coding	Gpr65	172.597	29.3027	2.55887	0.579156	4.41827	9.94953e-06	0.00111301	213.418	130.216	174.158	40.8545	30.5358	18.6236	27.1969
ENSMAUG00000011200	ENSMAUG00000011200	protein_coding	Il12b	21.6691	0	7.46732	1.69494	4.40565	1.05466e-05	0.00117194	31.3594	21.3469	12.3011	0	0	0	0
ENSMAUG00000011770	ENSMAUG00000011770	protein_coding	Ttr	0	2.49269	-19.8541	4.51348	-4.39885	1.08828e-05	0.00120129	0	0	0	2.55341	0	0	7.41735
ENSMAUG00000015985	ENSMAUG00000015985	protein_coding	Il18rap	80.8039	9.06296	3.15105	0.720523	4.37327	1.22397e-05	0.00134217	118.469	46.2516	77.6911	15.3204	4.75001	8.76404	7.41735
ENSMAUG00000022266	ENSMAUG00000022266	protein_coding	Pbld2	172.97	105.926	0.709408	0.162298	4.37103	1.23664e-05	0.00134721	185.543	143.024	190.343	98.3062	110.607	101.882	112.908
ENSMAUG00000014158	ENSMAUG00000014158	protein_coding		110.335	28.0974	1.97619	0.452741	4.36494	1.27155e-05	0.00137625	139.375	86.0991	105.53	25.5341	36.6429	19.7191	30.4935
ENSMAUG00000001604	ENSMAUG00000001604	protein_coding	Aif1	407.862	120.173	1.76344	0.40467	4.35773	1.31418e-05	0.00141321	447.743	340.127	435.718	135.331	131.643	92.5702	121.15
ENSMAUG00000015791	ENSMAUG00000015791	protein_coding	Ccr2	108.028	27.5418	1.97199	0.454628	4.33759	1.44055e-05	0.00152993	137.633	86.0991	100.351	33.1943	23.75	23.5534	29.6694
ENSMAUG00000015626	ENSMAUG00000015626	protein_coding	Pfkfb3	1329.87	557.366	1.25447	0.289214	4.33751	1.44108e-05	0.00152993	1587.14	975.552	1426.93	602.604	521.144	542.823	562.894
ENSMAUG00000001825	ENSMAUG00000001825	protein_coding		0	50.9862	-22.9214	5.30115	-4.32385	1.5333e-05	0.00161754	0	0	0	128.947	0	0	74.9976
ENSMAUG00000020742	ENSMAUG00000020742	protein_coding	Ccl4	109.236	3.47559	4.96171	1.14909	4.31793	1.57498e-05	0.00165106	174.219	93.9263	59.5632	3.83011	6.78573	3.28652	0
ENSMAUG00000012709	ENSMAUG00000012709	protein_coding	I830077J02Rik	34.1044	2.64609	3.62854	0.841582	4.31157	1.62097e-05	0.00167859	48.7813	12.0966	41.4353	5.10682	0	5.47753	0
ENSMAUG00000009775	ENSMAUG00000009775	protein_coding		55.099	7.73128	2.82237	0.654612	4.31152	1.62139e-05	0.00167859	85.3673	32.0203	47.9095	12.767	7.4643	6.57303	4.12075
ENSMAUG00000011131	ENSMAUG00000011131	protein_coding	Ms4a4a	326.41	96.2241	1.76285	0.409043	4.30969	1.63482e-05	0.00168204	405.059	264.701	309.47	109.158	88.893	77.2331	109.612
ENSMAUG00000013871	ENSMAUG00000013871	protein_coding	Angptl1	523.942	172.031	1.60693	0.374027	4.29629	1.73681e-05	0.00177602	615.864	413.418	542.543	264.916	141.143	112.289	169.775
ENSMAUG00000011206	ENSMAUG00000011206	protein_coding	Pxk	1197.52	833.558	0.522558	0.121912	4.28635	1.81634e-05	0.00184603	1325.81	1064.5	1202.27	798.578	794.609	841.896	899.147
ENSMAUG00000019460	ENSMAUG00000019460	protein_coding	Cd80	188.268	32.1548	2.54809	0.596833	4.26936	1.96035e-05	0.00198031	301.399	113.85	149.555	52.3449	24.4286	24.6489	27.1969
ENSMAUG00000021943	ENSMAUG00000021943	protein_coding	Aire	10.7422	0.50893	4.43088	1.04233	4.25092	2.1289e-05	0.00213762	13.0664	4.26938	14.8908	0	2.03572	0	0
ENSMAUG00000020086	ENSMAUG00000020086	protein_coding	Pik3r5	77.7546	21.0296	1.89126	0.445468	4.24555	2.18057e-05	0.00217639	94.9494	47.6747	90.6396	22.3423	21.7143	15.3371	24.7245
ENSMAUG00000021547	ENSMAUG00000021547	protein_coding	Scimp	36.367	2.58959	3.77178	0.890947	4.23345	2.30132e-05	0.00228324	58.3634	24.1931	26.5445	0	5.42858	4.92977	0
ENSMAUG00000009569	ENSMAUG00000009569	protein_coding		182.423	41.1929	2.14527	0.513151	4.18058	2.90762e-05	0.0028677	225.614	135.197	186.459	49.1531	50.893	35.0562	29.6694
ENSMAUG00000000821	ENSMAUG00000000821	protein_coding	Themis2	141.9	34.3164	2.04487	0.49001	4.17312	3.0045e-05	0.00294583	165.508	85.3875	174.805	36.3861	29.8572	42.177	28.8452
ENSMAUG00000020943	ENSMAUG00000020943	protein_coding		11.9709	0.273876	5.20602	1.24796	4.17162	3.0244e-05	0.002948	13.0664	9.25031	13.5959	0	0	1.09551	0
ENSMAUG00000002564	ENSMAUG00000002564	protein_coding		4738.32	1861.47	1.34795	0.323709	4.16407	3.12625e-05	0.00302956	5624.66	4118.52	4471.77	2188.27	1916.29	1451.54	1889.78
ENSMAUG00000006797	ENSMAUG00000006797	protein_coding	Cst7	17.1848	3.69665	2.15583	0.522766	4.12388	3.72545e-05	0.00358935	20.0352	12.0966	19.4228	5.10682	4.75001	4.92977	0
ENSMAUG00000001839	ENSMAUG00000001839	protein_coding	Parp10	143.448	63.1597	1.18175	0.287178	4.11505	3.87096e-05	0.00370811	162.895	79.695	187.753	63.1968	59.7144	69.5646	60.1629
ENSMAUG00000012608	ENSMAUG00000012608	protein_coding	Cd180	173.568	77.5409	1.16061	0.283092	4.09975	4.13604e-05	0.00393532	236.067	119.543	165.094	69.5804	76.0001	80.5197	84.0633
ENSMAUG00000011528	ENSMAUG00000011528	protein_coding	Slc11a1	107.721	22.049	2.29684	0.560386	4.09867	4.15536e-05	0.00393532	115.856	73.2909	134.017	22.9807	9.50002	16.9803	38.735
ENSMAUG00000018124	ENSMAUG00000018124	protein_coding	Mlkl	140.739	33.1569	2.08203	0.509831	4.08377	4.43103e-05	0.00417268	182.93	76.1372	163.151	24.8957	42.7501	41.0815	23.9003
ENSMAUG00000009251	ENSMAUG00000009251	protein_coding	Csf2	10.9456	0.638352	4.05729	0.994354	4.08033	4.49712e-05	0.00421113	12.1953	13.5197	7.12168	2.55341	0	0	0
ENSMAUG00000014538	ENSMAUG00000014538	protein_coding	Tnfsf13b	109.757	45.7932	1.25448	0.307621	4.07799	4.54262e-05	0.00422997	134.149	88.9453	106.178	64.4736	31.2143	48.75	38.735
ENSMAUG00000012683	ENSMAUG00000012683	protein_coding	Slc15a3	112.352	27.8917	2.0099	0.494222	4.0668	4.76638e-05	0.00441367	155.055	65.4638	116.537	17.2355	28.5001	32.8652	32.966
ENSMAUG00000003096	ENSMAUG00000003096	protein_coding	Cd48	96.3429	15.7502	2.60804	0.643618	4.05216	5.07469e-05	0.00465301	87.9806	125.947	75.1014	24.8957	14.25	14.7893	9.06565
ENSMAUG00000017503	ENSMAUG00000017503	protein_coding	Tdrd7	1793.9	813.508	1.14089	0.281571	4.05188	5.08068e-05	0.00465301	2203	1327.06	1851.64	790.28	756.609	788.216	918.927
ENSMAUG00000008788	ENSMAUG00000008788	protein_coding	Cd274	769.611	163.203	2.23781	0.554379	4.0366	5.42324e-05	0.00493959	1100.19	501.652	706.989	182.569	144.536	123.792	201.917
ENSMAUG00000012460	ENSMAUG00000012460	protein_coding		21.7596	0.684691	4.85133	1.20348	4.03109	5.5518e-05	0.0050292	20.0352	13.5197	31.7239	0	0	2.73876	0
ENSMAUG00000019375	ENSMAUG00000019375	protein_coding	Pla1a	241.489	89.2633	1.43607	0.357142	4.021	5.79519e-05	0.00522131	297.043	159.39	268.034	100.221	84.8216	77.2331	94.7772
ENSMAUG00000003671	ENSMAUG00000003671	snoRNA	Snord89	316.183	113.109	1.48047	0.368326	4.01947	5.8329e-05	0.00522703	500.009	300.279	148.261	141.076	137.75	93.6657	79.9425
ENSMAUG00000019298	ENSMAUG00000019298	protein_coding	Mmp25	25.3849	2.51156	3.30998	0.828398	3.99564	6.45196e-05	0.00575087	39.1993	14.9428	22.0125	3.19176	0	4.38202	2.47245
ENSMAUG00000003000	ENSMAUG00000003000	protein_coding	Timd4	59.4918	17.5079	1.77868	0.445756	3.99026	6.60023e-05	0.00585173	71.4298	45.54	61.5055	20.4273	19.6786	6.02528	23.9003
ENSMAUG00000019376	ENSMAUG00000019376	protein_coding	Cd72	5.86191	0	5.58282	1.40434	3.9754	7.02606e-05	0.00617399	5.22657	7.82719	4.53198	0	0	0	0
ENSMAUG00000010592	ENSMAUG00000010592	protein_coding		44.9841	9.77783	2.19794	0.55294	3.975	7.03778e-05	0.00617399	51.3946	29.1741	54.3838	7.02187	12.8929	10.9551	8.2415
ENSMAUG00000022220	ENSMAUG00000022220	protein_coding	Pbld1	87.1129	43.9111	0.980798	0.247056	3.96994	7.18893e-05	0.00627357	106.274	68.31	86.7551	49.7915	42.7501	44.368	38.735
ENSMAUG00000005242	ENSMAUG00000005242	snoRNA	Gm23297	552.103	257.648	1.09787	0.276715	3.9675	7.26306e-05	0.00630525	789.212	533.672	333.424	291.727	304.679	225.674	208.51
ENSMAUG00000000929	ENSMAUG00000000929	protein_coding	Havcr2	117.28	57.4956	1.02897	0.259665	3.9627	7.41075e-05	0.00640012	137.633	106.734	107.473	52.9832	59.0358	53.6798	64.2837
ENSMAUG00000004595	ENSMAUG00000004595	protein_coding		25.1221	2.49147	3.26928	0.827111	3.95265	7.72908e-05	0.00664063	31.3594	21.3469	22.6599	0	3.39286	6.57303	0
ENSMAUG00000008481	ENSMAUG00000008481	protein_coding	Clec12a	212.947	74.8338	1.50806	0.382876	3.93878	8.18983e-05	0.00700042	256.102	173.621	209.119	90.0076	61.7501	71.7556	75.8218
ENSMAUG00000019161	ENSMAUG00000019161	protein_coding	Sting1	194.32	46.9829	2.05013	0.521772	3.92917	8.52384e-05	0.00724875	260.457	130.216	192.285	44.0463	27.8215	46.0112	70.0527
ENSMAUG00000020869	ENSMAUG00000020869	protein_coding	Ttyh2	70.8461	35.7172	0.980045	0.250152	3.91779	8.93634e-05	0.00755129	96.6916	49.8094	66.0374	32.556	34.6072	37.7949	37.9109
ENSMAUG00000018941	ENSMAUG00000018941	protein_coding	Il18bp	215.897	47.9446	2.16843	0.553611	3.91688	8.97021e-05	0.00755129	304.012	120.966	222.714	50.4298	53.6072	54.7753	32.966
ENSMAUG00000012207	ENSMAUG00000012207	protein_coding	Tmprss13	44.4593	9.28507	2.24903	0.574898	3.91205	9.1515e-05	0.00766518	56.6212	32.7319	44.025	6.38352	8.82145	13.6938	8.2415
ENSMAUG00000001181	ENSMAUG00000001181	protein_coding	Fyb	567.779	148.264	1.93633	0.495242	3.90986	9.23511e-05	0.00769654	806.634	359.339	537.363	155.758	142.5	170.351	124.447
ENSMAUG00000014953	ENSMAUG00000014953	protein_coding	Irf8	409.083	143.945	1.50776	0.38619	3.9042	9.45392e-05	0.0078397	464.294	268.971	493.986	111.073	104.5	161.587	198.62
ENSMAUG00000022195	ENSMAUG00000022195	protein_coding	Parvg	50.4458	14.8838	1.75481	0.45	3.89958	9.63616e-05	0.00795127	52.2657	57.6366	41.4353	12.767	12.2143	19.7191	14.8347
ENSMAUG00000014095	ENSMAUG00000014095	protein_coding	Trex1	184.332	64.768	1.50466	0.386752	3.8905	0.000100037	0.00821385	264.813	137.332	150.85	69.5804	78.7144	67.9213	42.8558
ENSMAUG00000003598	ENSMAUG00000003598	snRNA	U1	648.992	112.818	2.52449	0.649261	3.88826	0.000100966	0.00824953	557.501	1100.08	289.399	112.988	179.143	63.5393	95.6014
ENSMAUG00000009622	ENSMAUG00000009622	protein_coding		213.195	94.7079	1.1684	0.300857	3.88356	0.000102937	0.00836135	304.012	138.755	196.817	97.6679	103.143	88.1882	89.8323
ENSMAUG00000022234	ENSMAUG00000022234	protein_coding	B2m	17312.1	5854.43	1.56417	0.402865	3.88262	0.000103338	0.00836135	19483.8	14748.6	17703.9	6280.75	6772.83	5127.51	5236.65
ENSMAUG00000021205	ENSMAUG00000021205	protein_coding		4.6864	0	5.2554	1.35692	3.87304	0.000107488	0.00865515	6.09767	2.13469	5.82683	0	0	0	0
ENSMAUG00000005419	ENSMAUG00000005419	snoRNA		234.991	110.108	1.09461	0.283913	3.85543	0.000115525	0.00925755	284.848	214.892	205.234	102.136	100.429	101.882	135.985
ENSMAUG00000021277	ENSMAUG00000021277	protein_coding	Tlr3	1441.27	449.5	1.68082	0.437937	3.83804	0.000124021	0.0098908	1935.57	1061.65	1326.58	515.788	521.822	366.447	393.944
ENSMAUG00000015133	ENSMAUG00000015133	protein_coding	Fcer1g	648.516	217.501	1.57624	0.410905	3.83601	0.000125048	0.00992523	777.888	499.517	668.143	238.105	195.429	196.643	239.828
ENSMAUG00000016047	ENSMAUG00000016047	protein_coding	Rgs1	172.214	23.9715	2.84803	0.74274	3.83449	0.000125824	0.00993948	235.196	141.601	139.844	14.0437	44.7858	9.85955	27.1969
ENSMAUG00000017275	ENSMAUG00000017275	protein_coding		133.793	78.5526	0.768133	0.200794	3.82547	0.00013052	0.0102618	151.571	113.85	135.959	80.4324	71.9287	76.1376	85.7116
ENSMAUG00000001245	ENSMAUG00000001245	protein_coding	Enpp3	1016.28	401.517	1.3398	0.353545	3.78962	0.000150879	0.0118068	1396.37	792.681	859.782	348.54	468.215	341.798	447.513
ENSMAUG00000014613	ENSMAUG00000014613	protein_coding		81.2868	27.5012	1.56541	0.414285	3.77857	0.000157731	0.0122854	87.1095	65.4638	91.287	21.704	28.5001	28.4831	31.3177
ENSMAUG00000007055	ENSMAUG00000007055	protein_coding	Pdcd1lg2	14.7359	1.53912	3.37259	0.893113	3.77622	0.000159224	0.012344	20.9063	7.11563	16.1856	0	2.03572	0	4.12075
ENSMAUG00000018620	ENSMAUG00000018620	protein_coding	Msr1	817.839	197.972	2.04638	0.542802	3.77003	0.00016323	0.0125959	1064.48	549.326	839.711	234.275	211.715	168.708	177.192
ENSMAUG00000018765	ENSMAUG00000018765	protein_coding		9.5599	1.80561	2.50799	0.667522	3.75716	0.000171853	0.0132002	7.83986	8.53875	12.3011	0	4.75001	0	2.47245
ENSMAUG00000010889	ENSMAUG00000010889	protein_coding	Itgal	311.875	85.0299	1.87355	0.499574	3.75031	0.000176619	0.013504	421.61	200.661	313.354	69.5804	78.0359	113.385	79.1184
ENSMAUG00000002705	ENSMAUG00000002705	snRNA		39.4254	13.9219	1.492	0.397966	3.74906	0.000177502	0.0135096	48.7813	45.54	23.9548	15.9588	16.9643	12.0506	10.7139
ENSMAUG00000019695	ENSMAUG00000019695	protein_coding	Card14	69.6655	17.8663	1.9639	0.524142	3.74688	0.00017905	0.0135655	75.7853	34.155	99.0562	12.767	12.8929	23.5534	22.252
ENSMAUG00000013702	ENSMAUG00000013702	protein_coding		313.865	0	11.325	3.02579	3.74284	0.000181951	0.0137229	301.399	278.933	361.264	0	0	0	0
ENSMAUG00000013757	ENSMAUG00000013757	protein_coding	Fam71a	6.61314	0	5.75084	1.53991	3.73452	0.000188076	0.0141209	8.71095	8.53875	2.5897	0	0	0	0
ENSMAUG00000011704	ENSMAUG00000011704	protein_coding		1162.86	274.325	2.08376	0.558368	3.73188	0.000190054	0.0142055	1553.16	828.97	1106.45	273.853	253.108	259.635	310.704
ENSMAUG00000000842	ENSMAUG00000000842	protein_coding	Ccr5	1135.56	277.342	2.0336	0.545434	3.7284	0.000192698	0.0143388	1631.56	767.064	1008.04	247.681	315.536	263.469	282.683
ENSMAUG00000004880	ENSMAUG00000004880	snoRNA		842.414	373.278	1.17341	0.314997	3.72515	0.000195201	0.0144605	1274.41	690.216	562.613	494.723	447.858	269.494	281.035
ENSMAUG00000006745	ENSMAUG00000006745	protein_coding		1279.3	498.06	1.36092	0.365472	3.72373	0.000196301	0.0144776	1273.54	1191.16	1373.19	483.871	617.501	460.66	430.206
ENSMAUG00000015555	ENSMAUG00000015555	protein_coding	Gpr35	108.307	27.0241	1.99793	0.536846	3.72161	0.000197957	0.0145355	129.793	81.8297	113.3	35.1094	21.7143	32.3174	18.9554
ENSMAUG00000012312	ENSMAUG00000012312	protein_coding	Slc2a6	21.3651	0.958567	4.36308	1.17866	3.70172	0.000214143	0.015655	25.2618	14.2313	24.6022	0	0	3.83427	0
ENSMAUG00000020230	ENSMAUG00000020230	protein_coding		222.108	104.982	1.07989	0.292782	3.68839	0.000225678	0.0164142	273.524	220.584	172.215	117.457	99.7502	96.4045	106.315
ENSMAUG00000018822	ENSMAUG00000018822	protein_coding	Nckap1l	452.646	222.671	1.02287	0.277392	3.68747	0.000226497	0.0164142	492.169	418.399	447.371	210.018	242.929	231.699	206.037
ENSMAUG00000009195	ENSMAUG00000009195	pseudogene		88.7005	14.4835	2.60984	0.708737	3.68238	0.000231069	0.016673	72.3009	45.54	148.261	25.5341	8.82145	15.3371	8.2415
ENSMAUG00000000651	ENSMAUG00000000651	protein_coding	Adgre1	151.755	87.5721	0.791287	0.216092	3.6618	0.00025045	0.0179935	145.473	154.409	155.382	96.3912	85.5002	90.927	77.4701
ENSMAUG00000015158	ENSMAUG00000015158	protein_coding	Nlrc4	346.389	86.7215	1.9976	0.546705	3.6539	0.000258291	0.0184772	450.356	254.739	334.072	105.966	96.3573	69.5646	74.9976
ENSMAUG00000014297	ENSMAUG00000014297	protein_coding	Arg1	399.299	32.9744	3.59807	0.988609	3.63953	0.000273139	0.0194559	709.943	241.931	246.022	47.238	36.6429	19.1713	28.8452
ENSMAUG00000008816	ENSMAUG00000008816	protein_coding	Ripk3	24.8244	7.42207	1.68783	0.464742	3.63176	0.000281497	0.019966	26.1329	26.3278	22.0125	10.852	6.78573	12.0506	0
ENSMAUG00000000826	ENSMAUG00000000826	protein_coding	Samsn1	154.661	28.9016	2.41728	0.667341	3.62226	0.000292041	0.020626	222.129	104.6	137.254	42.7696	23.75	28.4831	20.6037
ENSMAUG00000005975	ENSMAUG00000005975	protein_coding	Slamf7	106.439	23.38	2.18741	0.604167	3.62054	0.000293989	0.020676	166.379	59.0597	93.8767	12.767	29.1786	23.5534	28.0211
ENSMAUG00000006765	ENSMAUG00000006765	protein_coding	Fgr	206.265	64.3705	1.67961	0.464871	3.61308	0.000302586	0.0211912	265.684	146.582	206.529	72.1338	46.8215	66.8258	71.701
ENSMAUG00000020268	ENSMAUG00000020268	protein_coding	Ptprc	1076.74	298.336	1.85166	0.51363	3.60504	0.000312104	0.0217663	1466.05	767.776	996.388	291.727	291.786	280.997	328.836
ENSMAUG00000011232	ENSMAUG00000011232	protein_coding	Hck	145.279	40.627	1.83668	0.509995	3.60137	0.000316541	0.0219838	178.574	103.177	154.087	38.9395	50.893	40.5337	32.1418
ENSMAUG00000000505	ENSMAUG00000000505	protein_coding	Lst1	46.8228	14.3637	1.7088	0.476206	3.58837	0.000332754	0.0230139	55.7501	34.8666	49.8518	15.3204	10.8572	13.1461	18.1313
ENSMAUG00000021786	ENSMAUG00000021786	protein_coding		179.971	63.5272	1.50032	0.418539	3.58467	0.000337509	0.0232463	224.743	149.428	165.741	74.6872	60.393	64.6348	54.3939
ENSMAUG00000013014	ENSMAUG00000013014	protein_coding	Coro1a	357.799	168.505	1.08571	0.30362	3.57588	0.000349055	0.0239426	402.446	275.375	395.577	162.78	157.429	187.331	166.478
ENSMAUG00000007253	ENSMAUG00000007253	protein_coding	Cpvl	6.14864	0	5.64382	1.58223	3.56701	0.000361082	0.024666	11.3242	0	7.12168	0	0	0	0
ENSMAUG00000016037	ENSMAUG00000016037	protein_coding	Il7r	38.1101	10.1185	1.9055	0.535867	3.55593	0.000376644	0.0255302	52.2657	27.7509	34.3136	10.852	12.8929	9.3118	7.41735
ENSMAUG00000018309	ENSMAUG00000018309	protein_coding		69.0111	23.5624	1.54352	0.434081	3.55582	0.000376795	0.0255302	87.1095	51.9441	67.9797	21.704	25.1072	28.4831	18.9554
ENSMAUG00000004987	ENSMAUG00000004987	misc_RNA	Metazoa_SRP	226.044	17985	-6.31402	1.77689	-3.5534	0.000380285	0.0256623	254.36	190.699	233.073	31264.6	37155.3	3303.5	216.751
ENSMAUG00000002107	ENSMAUG00000002107	protein_coding	Drd4	15.1835	1.88083	3.0435	0.857314	3.55004	0.000385171	0.0258872	16.5508	5.6925	23.3073	0	2.03572	2.19101	3.2966
ENSMAUG00000009872	ENSMAUG00000009872	pseudogene		248.741	55.187	2.17214	0.6126	3.54578	0.000391453	0.0262038	283.977	172.198	290.047	84.2625	38.0001	44.9157	53.5697
ENSMAUG00000020084	ENSMAUG00000020084	protein_coding		265.928	65.2699	2.02608	0.571591	3.54463	0.000393158	0.0262126	377.184	191.41	229.189	72.7721	65.143	59.705	63.4595
ENSMAUG00000015130	ENSMAUG00000015130	protein_coding	C4b	1621.68	662.371	1.29149	0.36533	3.53514	0.000407559	0.0270495	1831.04	1495.7	1538.28	554.728	485.858	933.918	674.979
ENSMAUG00000019129	ENSMAUG00000019129	protein_coding	Ptpn7	33.7546	14.5703	1.1895	0.336645	3.53341	0.000410237	0.0270495	39.1993	27.7509	34.3136	19.7889	16.2857	14.7893	7.41735
ENSMAUG00000017641	ENSMAUG00000017641	protein_coding	Lcp2	221.411	81.9048	1.43342	0.405703	3.53319	0.000410579	0.0270495	289.204	181.448	193.58	75.9639	103.822	77.7809	70.0527
ENSMAUG00000000349	ENSMAUG00000000349	protein_coding	Arhgap30	186.035	70.7173	1.39605	0.395878	3.52647	0.000421135	0.0276357	247.391	135.908	174.805	65.1119	71.2501	62.4438	84.0633
ENSMAUG00000010318	ENSMAUG00000010318	protein_coding	C3ar1	211.247	71.3747	1.56513	0.444843	3.51839	0.000434167	0.0283469	291.817	130.216	211.708	80.4324	63.7858	64.6348	76.6459
ENSMAUG00000009435	ENSMAUG00000009435	protein_coding	Bst1	52.8386	10.6575	2.30707	0.655855	3.51766	0.000435374	0.0283469	68.8165	39.8475	49.8518	11.4903	12.2143	9.85955	9.06565
ENSMAUG00000019337	ENSMAUG00000019337	protein_coding	Il10ra	172.632	59.7587	1.52906	0.435865	3.50811	0.000451311	0.0292702	212.547	126.658	178.69	51.0682	69.2144	65.1826	53.5697
ENSMAUG00000010943	ENSMAUG00000010943	protein_coding	Casp7	182.465	99.5286	0.875415	0.250194	3.49895	0.000467103	0.030177	189.899	166.506	190.991	93.8377	110.607	91.4747	102.195
ENSMAUG00000020026	ENSMAUG00000020026	protein_coding	Ddx24	1585.94	1319.82	0.264393	0.0756074	3.49692	0.000470657	0.0302267	1679.47	1485.03	1593.32	1238.4	1247.22	1413.2	1380.45
ENSMAUG00000019215	ENSMAUG00000019215	protein_coding	Napsa	84.4454	28.6328	1.55807	0.445614	3.49645	0.000471498	0.0302267	101.047	59.0597	93.2293	20.4273	23.0715	38.8904	32.1418
ENSMAUG00000009998	ENSMAUG00000009998	protein_coding		165.133	62.8811	1.39285	0.398976	3.49106	0.000481108	0.0307246	180.317	98.1956	216.888	44.6846	61.7501	76.6854	68.4044
ENSMAUG00000017324	ENSMAUG00000017324	protein_coding	Cyth4	332.825	178.387	0.899775	0.257864	3.48934	0.000484207	0.0308044	385.895	245.489	367.09	185.122	185.25	161.039	182.137
ENSMAUG00000000334	ENSMAUG00000000334	protein_coding	Slamf6	107.522	28.2293	1.92639	0.552866	3.48438	0.000493284	0.0312626	135.02	91.08	96.4665	38.3011	24.4286	27.9354	22.252
ENSMAUG00000012474	ENSMAUG00000012474	protein_coding	Nt5c3	2973.22	1099.24	1.43543	0.412104	3.48317	0.000495515	0.031285	3758.78	2294.08	2866.8	1241.59	1208.54	1018.82	927.992
ENSMAUG00000010591	ENSMAUG00000010591	protein_coding	Lpxn	273.913	112.736	1.27948	0.367797	3.47877	0.000503726	0.0316708	280.493	229.835	311.412	110.435	139.786	119.958	80.7667
ENSMAUG00000005041	ENSMAUG00000005041	protein_coding	Hk3	44.2425	8.8857	2.30929	0.663995	3.47786	0.000505426	0.0316708	60.1056	22.77	49.8518	9.57528	8.14287	10.4073	7.41735
ENSMAUG00000007862	ENSMAUG00000007862	protein_coding	Inpp5d	170.535	81.4545	1.06502	0.306635	3.47325	0.000514194	0.0320764	214.289	130.928	166.388	70.8571	78.0359	87.0927	89.8323
ENSMAUG00000009842	ENSMAUG00000009842	protein_coding	Pdzk1	6.5459	0	5.73345	1.65118	3.47234	0.000515937	0.0320764	12.1953	3.55781	3.88456	0	0	0	0
ENSMAUG00000015983	ENSMAUG00000015983	protein_coding		12.2728	140.999	-3.52108	1.01452	-3.4707	0.000519096	0.0320764	11.3242	17.0775	8.41654	70.2187	19.6786	20.8146	453.282
ENSMAUG00000001442	ENSMAUG00000001442	protein_coding	Xcl1	42.7264	9.55906	2.15662	0.621424	3.47045	0.000519596	0.0320764	40.9415	41.2706	45.9672	8.29858	8.82145	12.0506	9.06565
ENSMAUG00000006398	ENSMAUG00000006398	miRNA		8.66541	0.795401	3.41326	0.98466	3.46643	0.000527417	0.0323742	5.22657	14.9428	5.82683	1.2767	1.35715	0.547753	0
ENSMAUG00000016935	ENSMAUG00000016935	protein_coding	Ccl19	49.4794	23.7934	1.04944	0.302784	3.46598	0.000528305	0.0323742	61.8478	41.2706	45.3198	16.5972	26.4643	27.3876	24.7245
ENSMAUG00000019732	ENSMAUG00000019732	protein_coding	Tifab	75.0426	24.7282	1.60289	0.464912	3.44772	0.000565341	0.0345169	80.1407	42.6938	102.293	15.9588	27.8215	27.9354	27.1969
ENSMAUG00000012690	ENSMAUG00000012690	protein_coding	Aim2	37.5184	9.092	2.03028	0.590089	3.44063	0.00058036	0.0353045	51.3946	24.9047	36.2558	10.852	11.5357	9.85955	4.12075
ENSMAUG00000020216	ENSMAUG00000020216	protein_coding	Kirrel2	208.598	419.311	-1.0055	0.292369	-3.43914	0.000583571	0.0353707	180.317	172.91	272.566	263.001	374.572	490.786	548.884
ENSMAUG00000014727	ENSMAUG00000014727	protein_coding	Retnlg	50.3788	13.2119	1.93398	0.563652	3.43117	0.000600985	0.0362943	78.3986	38.4244	34.3136	14.0437	14.9286	8.21629	15.6588
ENSMAUG00000018503	ENSMAUG00000018503	pseudogene		21.152	3.08079	2.79489	0.81732	3.41958	0.000627184	0.0377397	31.3594	18.5006	13.5959	3.83011	1.35715	2.19101	4.9449
ENSMAUG00000015417	ENSMAUG00000015417	protein_coding	Il1rn	433.919	76.5004	2.50437	0.734514	3.40956	0.000650682	0.0390129	548.79	366.455	386.513	97.6679	109.25	29.0309	70.0527
[truncated: 22,005 more rows]

## Sheet: SARS2 vs Control (Day 1)
Infection type											SARS-CoV-2	SARS-CoV-2	SARS-CoV-2	Media	Media	Media	Media
[truncated: 2,348 more rows]

## Sheet: SARS2 vs Control (Day 2)
Infection type											SARS-CoV-2	SARS-CoV-2	SARS-CoV-2	Media	Media	Media	Media
[truncated: 22,286 more rows]

[truncated: 4 more sheets: Dual 48hrs vs Control (Day 1), Dual 48hrs vs Control (Day 2), Dual 48 hrs vs SARS2 (Day 1), Dual 48 hrs vs SARS2 (Day 2)]
