# Supplementary material for: Prior Influenza Infection Mitigates SARS-CoV-2 Disease in Syrian Hamsters
Source: Viruses. 2024 Feb 3;16(2):246. doi: 10.3390/v16020246 (PMC10891789; doi:10.3390/v16020246)
Supplement: Supplementary file 1 [file viruses-16-00246-s001.zip › Supp Data S2.xlsx]

## Sheet: H1N1 vs Control (Day 2)
H1N1 vs Control (Day 2), Filtered by: padj<0.05, excluding samples with 0 reads and absent gene name																			REACTOME pathways, entities pval <0.05
Infection type										H1N1	H1N1	H1N1	Media	Media	Media	Media				H1N1 v Control Day 2 pval (<0.05)
Sex										Male	Male	Male	Male	Male	Male	Male			Genes not found	Pathway identifier	Pathway name	#Entities found	#Entities total	Entities ratio	Entities pValue	Entities FDR	#Reactions found	#Reactions total	Reactions ratio	Species identifier	Species name	Submitted entities found	Mapped entities	Found reaction identifiers
Days post inoculation										2	2	2	1 and 2	1 and 2	1 and 2	1 and 2			Gpr165	R-HSA-909733	Interferon alpha/beta signaling	39	129	0.00834196	1.11022e-16	2.07612e-14	23	25	0.00169802	9606	Homo sapiens	Socs1;Mx2;Mx1;Eif2ak2;Adar;Ifitm2;Bst2;Rsad2;Irf7;Irf8;Stat2;Irf5;Ifi35;Stat1;Isg15;Gbp2;Rnasel;Psmb8;Ifit2;Irf9		R-HSA-9696179;R-HSA-9678935;R-HSA-912680;R-HSA-5223305;R-HSA-9710963;R-HSA-909732;R-HSA-909729;R-HSA-997314;R-HSA-909730;R-HSA-909725;R-HSA-997311;R-HSA-909724;R-HSA-997309;R-HSA-909726;R-HSA-909721;R-HSA-913529;R-HSA-909720;R-HSA-909722;R-HSA-1015702;R-HSA-909719;R-HSA-9710959;R-HSA-909718;R-HSA-1015699
GeneVer	GeneType	GeneName	mean_H2	mean_C	log2FoldChange	lfcSE	stat	pvalue	padj	samp_4	samp_5	samp_6	samp_A	samp_B	samp_C	samp_D			Afg3l1	R-HSA-913531	Interferon Signaling	71	397	0.0256725	1.11022e-16	2.07612e-14	95	119	0.00808259	9606	Homo sapiens	Socs1;Mx2;Mx1;Eif2ak2;Uba7;Trim25;Trim45;H2-Aa;Tuba8;Trim21;Ptafr;Ddx58;Rsad2;Ifi35;Gbp2;Mapt;Rnasel;Psmb8;Ifi30;Trim6;Gbp5;Gbp7;Adar;Ifitm2;Pml;Bst2;Ciita;Vcam1;Icam1;Irf7;Stat2;Irf8;Irf5;Stat1;Isg15;Ube2l6;B2m;Ifit2;Irf9		R-HSA-936462;R-HSA-9730967;R-HSA-9836435;R-HSA-9835411;R-HSA-9836702;R-HSA-1169307;R-HSA-9836184;R-HSA-909725;R-HSA-909724;R-HSA-909726;R-HSA-909721;R-HSA-909720;R-HSA-909722;R-HSA-1015702;R-HSA-9009936;R-HSA-909719;R-HSA-909718;R-HSA-1015699;R-HSA-9009941;R-HSA-9696179;R-HSA-9834807;R-HSA-9835189;R-HSA-9835443;R-HSA-912680;R-HSA-9833777;R-HSA-9839025;R-HSA-9835454;R-HSA-9836606;R-HSA-909732;R-HS…
ENSMAUG00000016913	protein_coding	Mx2	24922.1	244.228	6.67307	0.527728	12.6449	1.19341e-36	1.98918e-32	31977.9	14380	28408.4	209.379	228	271.685	267.849			Enthd1	R-HSA-6783783	Interleukin-10 signaling	35	86	0.0055613	1.11022e-16	2.07612e-14	11	15	0.00101881	9606	Homo sapiens	Cd86;Ccr1;Cxcl10;Cd80;Timp1;Fpr1;Ccl19;Il10ra;Tnf;Tnfrsf1b;Il1a;Ccl12;Ptafr;Il1b;Icam1;Ccl2;Il1rn;Ccr5;Ccr2		R-HSA-8937656;R-HSA-6784791;R-HSA-6785047;R-HSA-6784006;R-HSA-6784324;R-HSA-6784323;R-HSA-449811;R-HSA-6784160;R-HSA-6784319;R-HSA-449803;R-HSA-8937654
ENSMAUG00000007959	protein_coding	H2-T24	412.276	30.7919	3.74383	0.303711	12.3269	6.48694e-35	3.56113e-31	439.903	293.875	503.05	24.8957	31.8929	33.4129	32.966			Zfp276	R-HSA-168256	Immune System	261	2660	0.172012	1.11022e-16	2.07612e-14	947	1704	0.115737	9606	Homo sapiens	Padi2;Eif2ak2;Psme1;Cd226;H2-Aa;Dhx58;C3ar1;Ifi35;Ifi30;Gbp5;Gbp7;Lgals9;Nckap1l;Siglec1;Psmf1;Il20rb;Prkcq;Lgals3;Lair1;C4b;Cant1;Bin2;Btk;Icam1;Ube2l6;Il1rn;B2m;Arhgap9;S100a11;Cfb;Ifit2;Fpr1;C3;Clec12a;C6;C7;Trex1;Rnase6;Pik3ap1;Lyn;Ccr1;Rnf114;Slc11a1;Havcr2;Bst2;Gsdmd;Bst1;Slamf6;Slamf7;Ctsc;Stat4;Ikbke;Osmr;Ctso;Tnfrsf1b;Gsto2;Mapt;Rnasel;Ccr5;Ccr2;Cd40;Trpm2;Tnfsf13b;Arg1;Syk;Sting1;Vav1;S…		R-HSA-741386;R-HSA-688136;R-HSA-688137;R-HSA-9836702;R-HSA-8863895;R-HSA-741395;R-HSA-913424;R-HSA-389156;R-HSA-389159;R-HSA-389158;R-HSA-9679029;R-HSA-741411;R-HSA-8863914;R-HSA-167983;R-HSA-8937656;R-HSA-430135;R-HSA-1296421;R-HSA-8937654;R-HSA-983150;R-HSA-430183;R-HSA-8863973;R-HSA-430180;R-HSA-983147;R-HSA-983146;R-HSA-983144;R-HSA-430190;R-HSA-983142;R-HSA-9705726;R-HSA-983140;R-HSA-983138;…
ENSMAUG00000008669	protein_coding	Rsad2	2922.58	14.2982	7.67572	0.62409	12.2991	9.16364e-35	3.56113e-31	4443.46	1280.1	3044.2	13.4054	9.50002	16.9803	17.3071			Cnst	R-HSA-1280215	Cytokine Signaling in Immune system	155	1100	0.071133	1.11022e-16	2.07612e-14	420	785	0.0533179	9606	Homo sapiens	Socs1;Eif2ak2;Psme1;Tnf;H2-Aa;Csf3r;Ifi35;Ifi30;Cd86;Gbp5;Gbp7;Lgals9;Cd80;Psmf1;Il20rb;Icam1;Anxa2;Ube2l6;Il1rn;B2m;Ifit2;Inpp5d;Cxcl10;Fpr1;Uba7;Tuba8;Csf1r;Irak4;Pik3cg;Irak3;Lyn;Ccr1;Msn;Havcr2;Myd88;Bst2;Gsdmd;Vcam1;Isg15;Stat4;Il18rap;Itgax;Il15ra;Osmr;Trim45;Tnfrsf1b;Psmd11;Gsto2;Ddx58;Mapt;Rnasel;Ccr5;Serpinb2;Ccr2;Cd40;Tnfsf13b;Syk;Mmp3;Adar;Vav1;Hck;Ciita;Irf7;Irf8;Irf5;Il7r;Irf9;Il21r;…		R-HSA-9836702;R-HSA-913424;R-HSA-389156;R-HSA-389159;R-HSA-6786114;R-HSA-6786124;R-HSA-8937656;R-HSA-9833635;R-HSA-8937654;R-HSA-9733330;R-HSA-9733331;R-HSA-6786095;R-HSA-6786092;R-HSA-9733316;R-HSA-6786101;R-HSA-8854738;R-HSA-9733314;R-HSA-6786096;R-HSA-6786110;R-HSA-1168456;R-HSA-1168459;R-HSA-9733323;R-HSA-6784006;R-HSA-6786050;R-HSA-9705726;R-HSA-9833723;R-HSA-6786058;R-HSA-6785047;R-HSA-6786…
ENSMAUG00000010512	protein_coding	Lgals9	1823.52	67.4562	4.75435	0.419181	11.342	8.1268e-30	1.38761e-26	2244.81	1339.16	1886.6	75.9639	67.1787	77.2331	49.449			Stxbp6	R-HSA-449147	Signaling by Interleukins	92	658	0.0425504	1.11022e-16	2.07612e-14	266	505	0.0343001	9606	Homo sapiens	Socs1;Stat4;Il18rap;Itgax;Psme1;Il15ra;Osmr;Tnf;Csf3r;Tnfrsf1b;Psmd11;Gsto2;Ccr5;Serpinb2;Ccr2;Cd86;Syk;Lgals9;Cd80;Mmp3;Psmf1;Il20rb;Vav1;Hck;Icam1;Anxa2;Il1rn;Il7r;Inpp5d;Cxcl10;Il21r;Ptpn7;Fpr1;Ccl19;Nod2;Il10ra;Csf1r;Ccl12;Ptafr;Irak4;Ccl2;Irak3;Psmb9;Psmb8;Ptpn13;Ccr1;Lyn;Il18bp;Timp1;Msn;Casp1;Havcr2;Myd88;Il1a;Gsdmd;Il2rg;Vcam1;Il22ra1;Il1b;Stat2;Stat1;Nlrc5		R-HSA-452100;R-HSA-452097;R-HSA-8950415;R-HSA-450063;R-HSA-1112602;R-HSA-452108;R-HSA-8987266;R-HSA-1112604;R-HSA-8987270;R-HSA-8950426;R-HSA-8982163;R-HSA-1112587;R-HSA-8982162;R-HSA-452122;R-HSA-8982165;R-HSA-913424;R-HSA-8963734;R-HSA-8950441;R-HSA-449058;R-HSA-6786114;R-HSA-6783552;R-HSA-6786124;R-HSA-8937656;R-HSA-8950448;R-HSA-8950453;R-HSA-8937654;R-HSA-6783524;R-HSA-9750226;R-HSA-6786095;…
ENSMAUG00000016558	protein_coding	Ube2l6	711.518	23.4669	4.92677	0.434463	11.3399	8.32497e-30	1.38761e-26	871.095	448.996	814.462	26.1724	19.6786	19.1713	28.8452			Ccbe1	R-HSA-877300	Interferon gamma signaling	39	177	0.0114459	8.54872e-15	1.36779e-12	12	23	0.00156218	9606	Homo sapiens	Socs1;Trim6;Gbp5;Gbp7;Trim25;Trim45;H2-Aa;Pml;Trim21;Ciita;Vcam1;Ptafr;Icam1;Irf7;Irf8;Irf5;Stat1;Gbp2;B2m;Ifi30;Irf9		R-HSA-873917;R-HSA-997326;R-HSA-9730967;R-HSA-873918;R-HSA-877269;R-HSA-873927;R-HSA-1031716;R-HSA-873921;R-HSA-877281;R-HSA-909552;R-HSA-1031713;R-HSA-873922
ENSMAUG00000018752	protein_coding	Bst2	660.676	49.3744	3.74597	0.333054	11.2474	2.38644e-29	3.61611e-26	757.853	429.784	794.392	49.7915	54.9644	36.6994	56.0422			Mall	R-HSA-168249	Innate Immune System	112	1341	0.0867175	4.97058e-09	6.95882e-07	369	725	0.0492427	9606	Homo sapiens	Socs1;Serping1;Ncf2;Padi2;Psme1;Cd180;Dhx58;C3ar1;Nckap1l;Psmf1;Prkcq;Lgals3;Lair1;C4b;Cant1;Dok2;Bin2;Ampd3;Fcer1g;Btk;Ube2l6;Anxa2;B2m;Arhgap9;S100a11;Cfb;Tyrobp;Fpr1;Pld4;Uba7;Ly86;Clec12a;C3;C6;C7;Trex1;Sell;Rnase6;Irak4;Irak3;Slc11a1;Lyn;Ptprc;Nlrp3;Myd88;Bst2;Hk3;Gsdmd;Bst1;Plau;Isg15;Ctsc;Clec5a;Itgax;Ikbke;Ctso;Tnfrsf1b;Psmd11;Ddx58;Itgal;Muc5ac;Ccr2;Trpm2;Arg1;Syk;Klrk1;Sting1;Vav1;Sptan…		R-HSA-936462;R-HSA-741386;R-HSA-688136;R-HSA-688137;R-HSA-177671;R-HSA-975880;R-HSA-9013889;R-HSA-975878;R-HSA-975879;R-HSA-3244605;R-HSA-975874;R-HSA-9013895;R-HSA-975873;R-HSA-6803063;R-HSA-981535;R-HSA-936475;R-HSA-177690;R-HSA-741395;R-HSA-177694;R-HSA-177692;R-HSA-5621366;R-HSA-9705137;R-HSA-9679029;R-HSA-5621363;R-HSA-741411;R-HSA-9705145;R-HSA-167983;R-HSA-981539;R-HSA-5621371;R-HSA-562137…
ENSMAUG00000021773	protein_coding	Uba7	722.654	39.2835	4.20383	0.387466	10.8495	2.00422e-27	2.56972e-24	1038.35	393.494	736.123	43.4079	38.0001	31.2219	44.5041			Igtp	R-HSA-6798695	Neutrophil degranulation	49	478	0.0309105	7.22773e-07	9.03466e-05	10	10	0.000679209	9606	Homo sapiens	Cd53;Ctsc;Tyrobp;Fgl2;Clec5a;Mvp;Padi2;Fpr1;Itgax;Tnfrsf1b;Clec12a;C3;Psmd11;Ptafr;Gm2a;Sell;Nfam1;C3ar1;Itgal;Slc11a1;Ptprc;Trpm2;Rab10;Arg1;Sting1;Nckap1l;Lgals3;Sptan1;Pglyrp1;Lair1;Fgr;Bst2;Cant1;Gsdmd;Bst1;Hk3;Dok2;Ampd3;Bin2;Plau;Fcer1g;Plekho2;Ptges2;Olfm4;Anxa2;Arhgap9;S100a11;B2m		R-HSA-6798743;R-HSA-6799350;R-HSA-6798739;R-HSA-6800434;R-HSA-6798751;R-HSA-6798749;R-HSA-6798748;R-HSA-6798747;R-HSA-6800426;R-HSA-6798745
ENSMAUG00000020370	protein_coding	Irf9	1750.75	194.351	3.17167	0.300861	10.542	5.53303e-26	6.1133e-23	1777.03	1492.15	1983.07	157.035	165.572	222.388	232.41			Pnma8b	R-HSA-380108	Chemokine receptors bind chemokines	13	57	0.00368598	5.23336e-06	0.000586136	11	19	0.0012905	9606	Homo sapiens	Ccr1;Cxcl10;Ccl12;Ccrl2;Ackr4;Xcl1;Ccl2;Ccl19;Cxcr6;Ccr5;Ccl28;Ccr2		R-HSA-373061;R-HSA-443986;R-HSA-373073;R-HSA-8862733;R-HSA-373071;R-HSA-373358;R-HSA-373086;R-HSA-443978;R-HSA-374248;R-HSA-373339;R-HSA-3296301
ENSMAUG00000009426	protein_coding	Isg15	3664.17	17.9129	7.67786	0.728697	10.5364	5.8683e-26	6.1133e-23	4431.26	1999.49	4561.76	14.0437	12.8929	20.8146	23.9003			Timd4	R-HSA-6785807	Interleukin-4 and Interleukin-13 signaling	26	211	0.0136446	1.5614e-05	0.00159263	27	47	0.00319228	9606	Homo sapiens	Socs1;Mmp3;Timp1;Itgax;Tnf;Tnfrsf1b;Il1a;Il2rg;Vcam1;Ccl12;Il1b;Icam1;Ccl2;Stat1		R-HSA-6788582;R-HSA-6793958;R-HSA-6786095;R-HSA-6789615;R-HSA-6786092;R-HSA-6785898;R-HSA-6786101;R-HSA-6786096;R-HSA-6786110;R-HSA-6788346;R-HSA-6790022;R-HSA-6785860;R-HSA-6786114;R-HSA-6786050;R-HSA-6788623;R-HSA-6788622;R-HSA-6789325;R-HSA-6786124;R-HSA-6786058;R-HSA-451895;R-HSA-6786070;R-HSA-6788628;R-HSA-6789524;R-HSA-6785821;R-HSA-6788571;R-HSA-6790041;R-HSA-6786072
ENSMAUG00000010928	protein_coding	Gbp5	4845.13	106.452	5.50779	0.531553	10.3617	3.70333e-25	3.24879e-22	6649.94	2360.96	5524.48	127.032	95.0002	110.646	93.1289			Gsap	R-HSA-451927	Interleukin-2 family signaling	10	47	0.00303932	0.000109904	0.0102211	48	59	0.00400734	9606	Homo sapiens	Inpp5d;Il2rg;Syk;Lgals9;Il21r;Stat4;Stat1;Havcr2;Il15ra		R-HSA-8985929;R-HSA-8983307;R-HSA-912527;R-HSA-452100;R-HSA-8983371;R-HSA-508292;R-HSA-8983309;R-HSA-452097;R-HSA-8983374;R-HSA-8983425;R-HSA-8983424;R-HSA-450063;R-HSA-8983299;R-HSA-452108;R-HSA-8983298;R-HSA-9006850;R-HSA-8985988;R-HSA-8983300;R-HSA-9006873;R-HSA-508247;R-HSA-8983384;R-HSA-913374;R-HSA-9005980;R-HSA-8983378;R-HSA-452122;R-HSA-913424;R-HSA-449115;R-HSA-8963734;R-HSA-8985943;R-HS…
ENSMAUG00000014213	protein_coding	Cxcl10	3126.39	13.7821	7.83014	0.772758	10.1327	3.95489e-24	3.13905e-21	4114.18	2069.94	3195.05	10.852	16.2857	9.85955	18.1313			Cirbp	R-HSA-446652	Interleukin-1 family signaling	21	183	0.0118339	0.000256764	0.0220817	36	92	0.00624873	9606	Homo sapiens	Il18bp;Psmf1;Ptpn7;Il18rap;Nod2;Casp1;Psme1;Myd88;Psmd11;Il1a;Gsdmd;Il1b;Irak4;Irak3;Nlrc5;Psmb9;Il1rn;Psmb8;Ptpn13		R-HSA-507719;R-HSA-9008587;R-HSA-450690;R-HSA-9012556;R-HSA-9750226;R-HSA-446862;R-HSA-9750942;R-HSA-8848395;R-HSA-450827;R-HSA-8848392;R-HSA-446868;R-HSA-450133;R-HSA-8948063;R-HSA-9012689;R-HSA-446684;R-HSA-446694;R-HSA-448678;R-HSA-446692;R-HSA-449058;R-HSA-209061;R-HSA-448673;R-HSA-446894;R-HSA-446701;R-HSA-446634;R-HSA-446130;R-HSA-8848370;R-HSA-9750946;R-HSA-9008894;R-HSA-9012542;R-HSA-4487…
ENSMAUG00000004507	protein_coding	Ifit2	4003.4	19.7978	7.65937	0.7605	10.0715	7.38469e-24	5.59491e-21	6032.33	1682.85	4295.02	8.29858	26.4643	24.6489	19.7796			Ier5	R-HSA-9701898	STAT3 nuclear events downstream of ALK signaling	6	19	0.00122866	0.000344585	0.0272426	7	11	0.00074713	9606	Homo sapiens	Cd274;Il2rg;Prdm1		R-HSA-9701556;R-HSA-9701557;R-HSA-9851058;R-HSA-9701537;R-HSA-9701548;R-HSA-9701549;R-HSA-9701562
ENSMAUG00000000088	protein_coding	Mx1	10383.4	345.561	4.90916	0.491773	9.98257	1.81703e-23	1.26193e-20	13888.7	5965.03	11296.3	333.858	268.036	397.121	383.23			Scamp2	R-HSA-9705462	Inactivation of CSF3 (G-CSF) signaling	7	27	0.00174599	0.00036694	0.0272426	9	9	0.000611288	9606	Homo sapiens	Socs1;Lyn;Csf3r;Hck;Syk;Stat1		R-HSA-9705461;R-HSA-9705729;R-HSA-9705458;R-HSA-9705726;R-HSA-9705465;R-HSA-9707977;R-HSA-9705466;R-HSA-9705738;R-HSA-9705467
ENSMAUG00000019671	protein_coding	Gbp7	2151.47	42.4911	5.66301	0.580875	9.7491	1.86111e-22	1.24084e-19	2973.05	964.167	2517.19	35.1094	49.5358	38.3427	46.9765			Lgals8	R-HSA-174577	Activation of C3 and C5	4	7	0.000452664	0.000389181	0.0272426	3	4	0.000271684	9606	Homo sapiens	C3;C4b;Cfb		R-HSA-173680;R-HSA-166817;R-HSA-173636
ENSMAUG00000012210	protein_coding	Nlrc5	508.038	50.4889	3.33201	0.344801	9.66356	4.30613e-22	2.65832e-19	691.65	300.279	532.184	47.238	38.6786	54.2275	61.8112			Gpr174	R-HSA-1280218	Adaptive Immune System	67	933	0.0603337	0.000618291	0.0408072	170	265	0.017999	9606	Homo sapiens	Socs1;Ctsc;Cd74;Ncf2;Cd226;Psme1;H2-Aa;Ctso;Psmd11;Dtx3l;Ifi30;Itgal;Cd86;Cd40;Syk;Klrk1;Cd80;Psmf1;Tap2;Siglec1;Klrg1;Tap1;Prkcq;Vav1;Lair1;Card11;Tlr1;Cd274;Fbxo2;Icam1;Btk;Tlr6;Ube2l6;Icosl;Lilra5;B2m;Lcp2;Inpp5d;Tyrobp;Fpr1;Uba7;Cd3e;Herc6;Tuba8;Fyb;Trim21;Sec24b;C3;Sell;Ap2b1;Pik3ap1;Rnf19b;Psmb9;Tapbp;Psmb8;Xdh;Rnf114;Lyn;Ptprc;Fbxl15;Trim39;Myd88;Vcam1;Erap1;Slamf6;Slamf7		R-HSA-389381;R-HSA-199169;R-HSA-202241;R-HSA-2130725;R-HSA-202245;R-HSA-202500;R-HSA-202248;R-HSA-2130731;R-HSA-202510;R-HSA-2130478;R-HSA-1168641;R-HSA-8863895;R-HSA-1168640;R-HSA-8850326;R-HSA-1168644;R-HSA-2130486;R-HSA-5690702;R-HSA-198941;R-HSA-389158;R-HSA-2076220;R-HSA-202534;R-HSA-198955;R-HSA-8863914;R-HSA-198958;R-HSA-202291;R-HSA-5685607;R-HSA-430135;R-HSA-5685604;R-HSA-2130706;R-HSA-8…
ENSMAUG00000003013	protein_coding	Slfn1	805.507	16.7195	5.59768	0.58151	9.62611	6.20321e-22	3.69268e-19	1174.24	451.131	791.154	17.8739	10.8572	12.5983	25.5486			Evi2a	R-HSA-9692916	SARS-CoV-1 activates/modulates innate immune responses	10	60	0.00387998	0.00073384	0.0454981	11	30	0.00203763	9606	Homo sapiens	Bst2;Ddx58;Sting1;Fpr1;Nlrp3;Tlr7;Casp1;Trim25;Nmi;Ikbke		R-HSA-9728804;R-HSA-9685281;R-HSA-9731047;R-HSA-9735840;R-HSA-9731057;R-HSA-9693589;R-HSA-9685268;R-HSA-9685179;R-HSA-9710988;R-HSA-9711016;R-HSA-167983
ENSMAUG00000006870	protein_coding	Ifi47	1391.65	34.6305	5.33064	0.57902	9.20631	3.37542e-20	1.80041e-17	1967.8	675.984	1531.16	33.1943	54.2858	18.0758	32.966			Gpr171	R-HSA-5260271	Diseases of Immune System	8	42	0.00271599	0.00106088	0.0593874	11	15	0.00101881	9606	Homo sapiens	Tlr1;Nrros;Unc93b1;Btk;Irak4;Tlr6;Myd88;Tlr3		R-HSA-5602549;R-HSA-5602353;R-HSA-5602624;R-HSA-5602672;R-HSA-5602316;R-HSA-5602383;R-HSA-5607838;R-HSA-5602606;R-HSA-5602712;R-HSA-5602472;R-HSA-5602603
ENSMAUG00000010132	protein_coding	Ifi209	336.87	6.81892	5.62958	0.613781	9.17198	4.6442e-20	2.34574e-17	541.821	165.794	302.995	6.38352	8.82145	5.47753	6.5932			Slc6a17	R-HSA-5602358	Diseases associated with the TLR signaling cascade	8	42	0.00271599	0.00106088	0.0593874	11	15	0.00101881	9606	Homo sapiens	Tlr1;Nrros;Unc93b1;Btk;Irak4;Tlr6;Myd88;Tlr3		R-HSA-5602549;R-HSA-5602353;R-HSA-5602624;R-HSA-5602672;R-HSA-5602316;R-HSA-5602383;R-HSA-5607838;R-HSA-5602606;R-HSA-5602712;R-HSA-5602472;R-HSA-5602603
ENSMAUG00000019884	protein_coding	Irf7	1453.15	52.8545	4.78285	0.523024	9.14459	5.98546e-20	2.93429e-17	1824.94	730.775	1803.73	49.7915	35.9644	51.4888	74.1735			H2-T3	R-HSA-1679131	Trafficking and processing of endosomal TLR	5	16	0.00103466	0.00112052	0.0593874	6	7	0.000475447	9606	Homo sapiens	Nrros;Unc93b1;Tlr8;Tlr7;Ctso;Tlr3		R-HSA-1678921;R-HSA-1678920;R-HSA-1678923;R-HSA-1678927;R-HSA-1678944;R-HSA-1678998
ENSMAUG00000014482	protein_coding	Gbp2	7095.19	184.671	5.2639	0.577058	9.12195	7.37814e-20	3.51368e-17	10061.1	3483.81	7740.62	185.122	207.643	162.135	183.785			Hepacam	R-HSA-114604	GPVI-mediated activation cascade	8	43	0.00278065	0.00122941	0.0626998	18	25	0.00169802	9606	Homo sapiens	Lyn;Syk;Fcer1g;Pik3r5;Pik3cg;Lcp2;Vav1;Rhob		R-HSA-139842;R-HSA-114689;R-HSA-442273;R-HSA-430158;R-HSA-114600;R-HSA-437932;R-HSA-434637;R-HSA-437162;R-HSA-429449;R-HSA-434633;R-HSA-434836;R-HSA-442291;R-HSA-453200;R-HSA-437936;R-HSA-5684801;R-HSA-437118;R-HSA-453183;R-HSA-429497
ENSMAUG00000016664	protein_coding	Ddx60	9450.98	307.216	4.94309	0.542488	9.11189	8.09591e-20	3.74841e-17	13330.4	5886.76	9135.83	314.069	282.286	322.626	309.88			Samsn1	R-HSA-9674555	Signaling by CSF3 (G-CSF)	7	35	0.00226332	0.00163461	0.0784613	21	21	0.00142634	9606	Homo sapiens	Socs1;Lyn;Csf3r;Hck;Syk;Stat1		R-HSA-9705461;R-HSA-9674546;R-HSA-9677585;R-HSA-9674550;R-HSA-9705458;R-HSA-9705726;R-HSA-9674808;R-HSA-9705465;R-HSA-9674558;R-HSA-9705466;R-HSA-9705467;R-HSA-9674563;R-HSA-9674562;R-HSA-9674816;R-HSA-9674567;R-HSA-9676071;R-HSA-9705729;R-HSA-9677579;R-HSA-9674542;R-HSA-9707977;R-HSA-9705738
ENSMAUG00000021814	protein_coding	Ddx58	3741.66	302.755	3.62778	0.407157	8.91003	5.10209e-19	2.29842e-16	5140.33	2278.42	3806.22	301.94	267.358	273.329	368.395			Tmem234	R-HSA-5603037	IRAK4 deficiency (TLR5)	3	5	0.000323332	0.00186742	0.0845756	2	2	0.000135842	9606	Homo sapiens	Irak4;Tlr6;Myd88		R-HSA-5602472;R-HSA-5602603
ENSMAUG00000014847	protein_coding	Herc6	2977.72	101.57	4.87352	0.550485	8.85314	8.50927e-19	3.63673e-16	4504.43	1490.72	2938.02	95.7528	87.5359	115.028	107.964			Lacc1	R-HSA-168898	Toll-like Receptor Cascades	20	202	0.0130626	0.00205455	0.0845756	93	198	0.0134483	9606	Homo sapiens	Socs1;Unc93b1;Nod2;Ikbke;Ctso;Myd88;Ly86;Tlr1;Gsdmd;Nrros;Cd180;Btk;Irf7;Irak4;Tlr8;Irak3;Tlr7;Tlr6;Nlrc5;Tlr3		R-HSA-975118;R-HSA-177671;R-HSA-975115;R-HSA-975880;R-HSA-9013889;R-HSA-975878;R-HSA-975111;R-HSA-975879;R-HSA-9750942;R-HSA-975106;R-HSA-166286;R-HSA-975874;R-HSA-9013895;R-HSA-9628444;R-HSA-166284;R-HSA-1678998;R-HSA-975873;R-HSA-975134;R-HSA-2559414;R-HSA-933533;R-HSA-933531;R-HSA-177690;R-HSA-975125;R-HSA-166041;R-HSA-177694;R-HSA-168092;R-HSA-177692;R-HSA-8869667;R-HSA-9679029;R-HSA-450337;R…
ENSMAUG00000017541	protein_coding	Dtx3l	2225.85	169.959	3.71156	0.42827	8.66639	4.46018e-18	1.81323e-15	3108.94	1307.14	2261.46	164.695	161.5	153.371	200.268			Cfap298	R-HSA-1236974	ER-Phagosome pathway	13	106	0.00685463	0.0020679	0.0845756	9	10	0.000679209	9606	Homo sapiens	Psmf1;Tap2;Tap1;Psme1;Myd88;Tlr1;Psmd11;Btk;Tlr6;Psmb9;Tapbp;B2m;Psmb8		R-HSA-8863895;R-HSA-8863973;R-HSA-8951595;R-HSA-1236935;R-HSA-8863858;R-HSA-1236949;R-HSA-1236965;R-HSA-1236971;R-HSA-8863914
ENSMAUG00000003396	protein_coding	Psmb8	1008.32	103.176	3.28876	0.381461	8.62148	6.60935e-18	2.62297e-15	1101.94	634.002	1289.02	91.9227	103.822	110.646	106.315			Lurap1l	R-HSA-9705671	SARS-CoV-2 activates/modulates innate and adaptive immune responses	17	160	0.0103466	0.00212598	0.0845756	21	47	0.00319228	9606	Homo sapiens	Sting1;Nlrp3;Nod2;Trim25;Ikbke;Tlr1;Sec24b;Ddx58;Irf7;Tlr8;Stat2;Tlr7;Stat1;Isg15;B2m		R-HSA-9755765;R-HSA-9729725;R-HSA-9729437;R-HSA-9755359;R-HSA-983426;R-HSA-9717658;R-HSA-9755258;R-HSA-9730501;R-HSA-909726;R-HSA-9730528;R-HSA-9755328;R-HSA-9755244;R-HSA-9729454;R-HSA-9754830;R-HSA-168184;R-HSA-9768142;R-HSA-9705320;R-HSA-9755368;R-HSA-9757097;R-HSA-918224;R-HSA-918225
ENSMAUG00000022167	protein_coding	Apobec1	868.285	25.9004	5.06745	0.590416	8.58285	9.2553e-18	3.50608e-15	1136.78	564.269	903.806	39.5778	29.1786	14.2416	20.6037			Themis2	R-HSA-375276	Peptide ligand-binding receptors	20	203	0.0131273	0.00217203	0.0845756	18	83	0.00563744	9606	Homo sapiens	Ccr1;Cxcl10;Ednrb;Ccrl2;F2r;Fpr1;Ackr4;Ccl19;Ccl28;C3;Ccl12;Sst;C3ar1;Xcl1;Ccl2;Cxcr6;Ccr5;F2rl2;Ccr2		R-HSA-373061;R-HSA-444647;R-HSA-374758;R-HSA-964811;R-HSA-444527;R-HSA-8862733;R-HSA-373071;R-HSA-373358;R-HSA-443978;R-HSA-374248;R-HSA-389463;R-HSA-443986;R-HSA-373073;R-HSA-388560;R-HSA-9731393;R-HSA-373086;R-HSA-373339;R-HSA-3296301
ENSMAUG00000015184	protein_coding	Stat1	10283.8	1786.03	2.5255	0.294943	8.56266	1.10296e-17	4.08538e-15	12673.6	7642.89	10534.9	1826.96	1747.32	1826.76	1743.08			Tmcc2	R-HSA-936440	Negative regulators of DDX58/IFIH1 signaling	7	37	0.00239265	0.00222567	0.0845756	11	13	0.000882972	9606	Homo sapiens	Ddx58;Nlrc5;Trim25;Isg15;Uba7;Ube2l6;Ikbke		R-HSA-936462;R-HSA-937343;R-HSA-990526;R-HSA-936412;R-HSA-936381;R-HSA-936378;R-HSA-936475;R-HSA-937337;R-HSA-936390;R-HSA-936563;R-HSA-990528
ENSMAUG00000012413	protein_coding	Ifi44	4817.96	302.929	3.99113	0.484531	8.23709	1.7645e-16	6.39363e-14	5998.36	3578.45	4877.06	358.754	299.251	307.289	246.421			Crybg1	R-HSA-448706	Interleukin-1 processing	4	12	0.000775996	0.00279	0.10044	5	5	0.000339605	9606	Homo sapiens	Il1a;Gsdmd;Il1b;Casp1		R-HSA-448678;R-HSA-449058;R-HSA-448673;R-HSA-448702;R-HSA-448703
ENSMAUG00000002470	protein_coding	Siglec1	473.33	40.1572	3.56035	0.440295	8.08628	6.15168e-16	2.13617e-13	621.962	291.741	506.287	47.238	43.4287	29.5786	40.3833			Ccno	R-HSA-9020958	Interleukin-21 signaling	4	12	0.000775996	0.00279	0.10044	5	5	0.000339605	9606	Homo sapiens	Il2rg;Il21r;Stat4;Stat1		R-HSA-9006873;R-HSA-9006844;R-HSA-9005980;R-HSA-9006850;R-HSA-9006870
ENSMAUG00000005220	protein_coding	Ifi35	1668.04	235.234	2.82598	0.352804	8.01005	1.14659e-15	3.82229e-13	1894.63	1162.69	1946.81	257.256	235.465	219.101	229.114			Tacstd2	R-HSA-8854691	Interleukin-20 family signaling	6	29	0.00187532	0.00293319	0.102662	41	56	0.00380357	9606	Homo sapiens	Il22ra1;Stat4;Stat2;Il20rb;Stat1		R-HSA-8987080;R-HSA-9009227;R-HSA-448708;R-HSA-8987084;R-HSA-8987150;R-HSA-8987266;R-HSA-8987141;R-HSA-8987012;R-HSA-8987015;R-HSA-8987270;R-HSA-8987014;R-HSA-8987033;R-HSA-8987097;R-HSA-8987161;R-HSA-8987096;R-HSA-8986972;R-HSA-8987230;R-HSA-8982163;R-HSA-8987218;R-HSA-8982162;R-HSA-8982165;R-HSA-8987156;R-HSA-8987220;R-HSA-448728;R-HSA-8986985;R-HSA-8987179;R-HSA-448480;R-HSA-8987040;R-HSA-8987…
ENSMAUG00000010136	protein_coding	Apol6	240.962	13.9746	4.11017	0.520729	7.8931	2.94776e-15	9.44869e-13	310.981	138.043	273.861	10.852	20.3572	11.5028	13.1864			Parp12	R-HSA-1236975	Antigen processing-Cross presentation	14	128	0.00827729	0.00392359	0.133402	14	23	0.00156218	9606	Homo sapiens	Ncf2;Psmf1;Tap2;Tap1;Psme1;Myd88;Tlr1;Psmd11;Btk;Tlr6;Psmb9;Tapbp;B2m;Psmb8		R-HSA-8863973;R-HSA-8951595;R-HSA-1236949;R-HSA-1236954;R-HSA-8863914;R-HSA-8863895;R-HSA-1236935;R-HSA-8863858;R-HSA-1236967;R-HSA-1236964;R-HSA-1236965;R-HSA-1236970;R-HSA-1236971;R-HSA-1236943
ENSMAUG00000012842	protein_coding	Stat2	1207.28	181.76	2.73171	0.351034	7.78189	7.14465e-15	2.20616e-12	1650.73	657.484	1313.63	176.824	160.143	187.331	202.741			Fam83g	R-HSA-5602415	UNC93B1 deficiency - HSE	2	2	0.000129333	0.00423672	0.139812	1	1	6.79209e-05	9606	Homo sapiens	Nrros;Unc93b1;Tlr3		R-HSA-5607838
ENSMAUG00000010911	protein_coding	Igtp	4798.96	441.377	3.4427	0.442534	7.77953	7.27973e-15	2.20616e-12	6138.61	2848.39	5409.89	480.679	475.001	369.733	440.096			Parvg	R-HSA-9664424	Cell recruitment (pro-inflammatory response)	8	54	0.00349198	0.00486328	0.150762	12	23	0.00156218	9606	Homo sapiens	C3;Il1a;Gsdmd;Il1b;C3ar1;Nlrp3;Casp1		R-HSA-448678;R-HSA-444647;R-HSA-873951;R-HSA-1250272;R-HSA-9603905;R-HSA-449058;R-HSA-9665524;R-HSA-844612;R-HSA-448702;R-HSA-448703;R-HSA-844610;R-HSA-1306876
ENSMAUG00000000309	protein_coding	Eif2ak2	5052.06	646.301	2.96653	0.393083	7.54682	4.46027e-14	1.30428e-11	6771.02	3781.96	4603.2	647.927	705.716	624.986	606.574			Cuedc1	R-HSA-9660826	Purinergic signaling in leishmaniasis infection	8	54	0.00349198	0.00486328	0.150762	12	23	0.00156218	9606	Homo sapiens	C3;Il1a;Gsdmd;Il1b;C3ar1;Nlrp3;Casp1		R-HSA-448678;R-HSA-444647;R-HSA-873951;R-HSA-1250272;R-HSA-9603905;R-HSA-449058;R-HSA-9665524;R-HSA-844612;R-HSA-448702;R-HSA-448703;R-HSA-844610;R-HSA-1306876
ENSMAUG00000002664	protein_coding	Parp9	2612.78	335.675	2.96048	0.395953	7.47683	7.61343e-14	2.15086e-11	3211.73	1782.46	2844.14	377.266	377.286	274.972	313.177			Smim12	R-HSA-5357801	Programmed Cell Death	21	238	0.0153906	0.00591809	0.177543	55	193	0.0131087	9606	Homo sapiens	Casp7;Mlkl;Psmf1;Gzmb;Clspn;Casp1;Prkcq;Psme1;Tnfsf10;Sptan1;Gsdmd;Psmd11;Il1a;Il1b;Fas;Sfn;Dsg3;Psmb9;Mapt;Psmb8		R-HSA-211715;R-HSA-139906;R-HSA-201603;R-HSA-9710101;R-HSA-5218891;R-HSA-9710353;R-HSA-9647643;R-HSA-9647645;R-HSA-9710106;R-HSA-9698844;R-HSA-9647619;R-HSA-9688832;R-HSA-5218906;R-HSA-5675456;R-HSA-351901;R-HSA-9688456;R-HSA-201631;R-HSA-9647631;R-HSA-201629;R-HSA-201628;R-HSA-9693324;R-HSA-201634;R-HSA-9710263;R-HSA-201639;R-HSA-449058;R-HSA-9793444;R-HSA-139952;R-HSA-114354;R-HSA-5357927;R-HSA…
ENSMAUG00000002531	protein_coding	Slamf9	667.618	34.5773	4.27134	0.57193	7.4683	8.12356e-14	2.25673e-11	808.376	330.165	864.314	45.9613	35.2858	25.7444	31.3177			Apobec3	R-HSA-5620971	Pyroptosis	6	34	0.00219865	0.00625982	0.181535	17	23	0.00156218	9606	Homo sapiens	Gsdmd;Il1a;Il1b;Gzmb;Casp1		R-HSA-9710101;R-HSA-9710294;R-HSA-9710263;R-HSA-9710295;R-HSA-449058;R-HSA-9710353;R-HSA-9647643;R-HSA-114284;R-HSA-9647645;R-HSA-9710106;R-HSA-9647619;R-HSA-9647680;R-HSA-9716258;R-HSA-6805981;R-HSA-9686088;R-HSA-9647631;R-HSA-9693324
ENSMAUG00000014262	protein_coding	Lgals3bp	1630.67	301.707	2.43472	0.326925	7.44733	9.52485e-14	2.60263e-11	1740.45	1033.19	2118.38	257.894	228	333.581	387.35			Zbtb7a	R-HSA-5660668	CLEC7A/inflammasome pathway	3	8	0.000517331	0.00688751	0.19285	2	4	0.000271684	9606	Homo sapiens	Il1b		R-HSA-5660663;R-HSA-5660622
ENSMAUG00000018871	protein_coding	Fcgr4	703.817	39.5097	4.15526	0.575984	7.2142	5.42538e-13	1.39123e-10	832.767	359.339	919.345	39.5778	42.7501	36.1517	39.5592			Igsf6	R-HSA-9020702	Interleukin-1 signaling	13	125	0.00808329	0.00792599	0.212079	23	59	0.00400734	9606	Homo sapiens	Psmf1;Nod2;Psme1;Myd88;Psmd11;Il1a;Il1b;Irak4;Irak3;Nlrc5;Psmb9;Il1rn;Psmb8		R-HSA-507719;R-HSA-446694;R-HSA-446692;R-HSA-450690;R-HSA-9750226;R-HSA-209061;R-HSA-446862;R-HSA-446894;R-HSA-9750942;R-HSA-446701;R-HSA-446634;R-HSA-450827;R-HSA-446868;R-HSA-450133;R-HSA-446130;R-HSA-9750946;R-HSA-8948063;R-HSA-446684;R-HSA-168184;R-HSA-445757;R-HSA-445752;R-HSA-446648;R-HSA-445753
ENSMAUG00000017718	protein_coding	Tap1	389.633	54.3303	2.84302	0.422467	6.72956	1.70178e-11	4.1109e-09	437.29	208.488	523.12	33.1943	44.7858	70.1123	69.2286				R-HSA-2424491	DAP12 signaling	6	36	0.00232799	0.00815688	0.212079	15	17	0.00115466	9606	Homo sapiens	Syk;Klrk1;Tyrobp;Btk;B2m;Lcp2		R-HSA-2424484;R-HSA-2424485;R-HSA-2424486;R-HSA-2424487;R-HSA-2424480;R-HSA-2424481;R-HSA-2424482;R-HSA-2395439;R-HSA-2395412;R-HSA-210289;R-HSA-2396561;R-HSA-2396594;R-HSA-2424476;R-HSA-2396606;R-HSA-2395801
ENSMAUG00000003090	protein_coding	Rnase6	175.031	22.3076	2.96804	0.44444	6.67815	2.41971e-11	5.76168e-09	236.938	93.9263	194.228	26.8108	23.75	21.3624	17.3071				R-HSA-9008059	Interleukin-37 signaling	6	36	0.00232799	0.00815688	0.212079	5	14	0.000950893	9606	Homo sapiens	Il18bp;Ptpn7;Casp1;Ptpn13		R-HSA-9008587;R-HSA-9012556;R-HSA-9008894;R-HSA-9012542;R-HSA-9012689
ENSMAUG00000018985	protein_coding	Epsti1	538.471	55.0866	3.28965	0.508249	6.47252	9.63844e-11	2.18874e-08	719.525	328.742	567.145	62.5585	60.393	42.177	55.218				R-HSA-975110	TRAF6 mediated IRF7 activation in TLR7/8 or 9 signaling	4	17	0.00109933	0.009343	0.233575	5	5	0.000339605	9606	Homo sapiens	Irf7;Irak4;Tlr7;Myd88		R-HSA-975118;R-HSA-933533;R-HSA-933531;R-HSA-975188;R-HSA-975106
ENSMAUG00000015796	protein_coding	Adar	1787.86	588.989	1.60191	0.247664	6.46807	9.9261e-11	2.20598e-08	2176.87	1272.27	1914.44	497.915	486.537	677.57	693.934				R-HSA-5603041	IRAK4 deficiency (TLR2/4)	5	27	0.00174599	0.0100566	0.250447	2	2	0.000135842	9606	Homo sapiens	Tlr1;Btk;Irak4;Tlr6;Myd88		R-HSA-5602353;R-HSA-5602672
ENSMAUG00000014296	protein_coding	Tnfsf10	2357.34	215.265	3.45311	0.535465	6.44881	1.12733e-10	2.47241e-08	3392.92	1168.39	2510.72	243.85	237.5	162.135	217.575				R-HSA-111465	Apoptotic cleavage of cellular proteins	6	38	0.00245732	0.0104353	0.250447	10	38	0.002581	9606	Homo sapiens	Casp7;Clspn;Prkcq;Dsg3;Mapt;Sptan1		R-HSA-201603;R-HSA-201634;R-HSA-201639;R-HSA-202967;R-HSA-351936;R-HSA-351901;R-HSA-9029680;R-HSA-201631;R-HSA-201629;R-HSA-201628
ENSMAUG00000004487	protein_coding	Tlr8	87.5715	5.74686	3.92832	0.6162	6.37508	1.82866e-10	3.90771e-08	148.086	36.2897	78.3385	3.83011	4.07144	7.66854	7.41735				R-HSA-5218859	Regulated Necrosis	9	76	0.00491464	0.0116988	0.269071	31	52	0.00353189	9606	Homo sapiens	Gsdmd;Il1a;Mlkl;Il1b;Fas;Gzmb;Casp1;Tnfsf10		R-HSA-9710101;R-HSA-9710294;R-HSA-9710295;R-HSA-5218891;R-HSA-9687638;R-HSA-9710353;R-HSA-9647643;R-HSA-9647645;R-HSA-9710106;R-HSA-9698844;R-HSA-9647619;R-HSA-9688832;R-HSA-9647680;R-HSA-5218906;R-HSA-5675456;R-HSA-5213462;R-HSA-9687625;R-HSA-9688456;R-HSA-9686088;R-HSA-9647631;R-HSA-9693324;R-HSA-3465429;R-HSA-9710263;R-HSA-449058;R-HSA-114284;R-HSA-9793444;R-HSA-5357927;R-HSA-9716258;R-HSA-562…
ENSMAUG00000016555	protein_coding	Xdh	4182.06	902.627	2.21213	0.350104	6.31849	2.64127e-10	5.57274e-08	5581.98	2533.87	4430.34	937.101	797.323	791.503	1084.58				R-HSA-2172127	DAP12 interactions	7	52	0.00336265	0.0132526	0.304809	31	33	0.00224139	9606	Homo sapiens	Syk;Klrk1;Tyrobp;Clec5a;Btk;B2m;Lcp2		R-HSA-2424484;R-HSA-2424485;R-HSA-2424486;R-HSA-2424487;R-HSA-2424480;R-HSA-2424481;R-HSA-210309;R-HSA-2424482;R-HSA-2130151;R-HSA-2395439;R-HSA-2272753;R-HSA-2396594;R-HSA-2396606;R-HSA-210271;R-HSA-210274;R-HSA-210273;R-HSA-2426566;R-HSA-2426569;R-HSA-2395412;R-HSA-210289;R-HSA-210295;R-HSA-2396561;R-HSA-210292;R-HSA-2424476;R-HSA-2272795;R-HSA-210298;R-HSA-2172123;R-HSA-2395801;R-HSA-2272668;R…
ENSMAUG00000017927	protein_coding	Fbxo39	74.3278	12.3861	2.58472	0.409608	6.31024	2.78607e-10	5.80478e-08	101.047	45.54	76.3962	10.852	11.5357	13.1461	14.0105				R-HSA-202403	TCR signaling	13	135	0.00872995	0.0141843	0.312054	38	52	0.00353189	9606	Homo sapiens	Ptprc;Inpp5d;Psmf1;Prkcq;Psme1;Cd3e;H2-Aa;Fyb;Card11;Psmd11;Psmb9;Lcp2;Psmb8		R-HSA-202307;R-HSA-202241;R-HSA-202375;R-HSA-202437;R-HSA-202245;R-HSA-202500;R-HSA-202443;R-HSA-202248;R-HSA-202510;R-HSA-8855381;R-HSA-202453;R-HSA-202331;R-HSA-202459;R-HSA-202394;R-HSA-202328;R-HSA-213407;R-HSA-430183;R-HSA-202466;R-HSA-430180;R-HSA-202214;R-HSA-202534;R-HSA-430190;R-HSA-202216;R-HSA-202472;R-HSA-202344;R-HSA-202478;R-HSA-202222;R-HSA-8852200;R-HSA-202291;R-HSA-430135;R-HSA-2…
ENSMAUG00000016416	protein_coding	Znfx1	3092.91	820.646	1.91398	0.312776	6.11933	9.39711e-10	1.91013e-07	4130.73	1921.22	3226.77	798.578	770.859	890.646	822.501				R-HSA-9680350	Signaling by CSF1 (M-CSF) in myeloid cells	6	41	0.00265132	0.0146484	0.32068	14	14	0.000950893	9606	Homo sapiens	Lyn;Inpp5d;Hck;Csf1r;Pik3cg;Stat1		R-HSA-389156;R-HSA-389159;R-HSA-9733330;R-HSA-9733331;R-HSA-9817983;R-HSA-9680349;R-HSA-9680348;R-HSA-9818010;R-HSA-9733316;R-HSA-9680385;R-HSA-9680389;R-HSA-9733314;R-HSA-9680388;R-HSA-9733323
ENSMAUG00000003927	protein_coding	Hsh2d	139.525	19.7358	2.82128	0.463067	6.0926	1.11095e-09	2.23099e-07	138.504	83.2528	196.817	13.4054	14.25	27.3876	23.9003				R-HSA-983170	Antigen Presentation: Folding, assembly and peptide loading of class I MHC	6	41	0.00265132	0.0146484	0.32068	14	16	0.00108674	9606	Homo sapiens	Sec24b;Erap1;Tap2;Tap1;Tapbp;B2m		R-HSA-8951499;R-HSA-983146;R-HSA-983144;R-HSA-203979;R-HSA-983142;R-HSA-983427;R-HSA-983426;R-HSA-983138;R-HSA-983425;R-HSA-983424;R-HSA-983422;R-HSA-983421;R-HSA-983161;R-HSA-983158
ENSMAUG00000020991	protein_coding	Ifitm2	6928.56	2195.58	1.65794	0.274787	6.03355	1.60399e-09	3.18278e-07	7103.78	6118.02	7563.88	2533.62	2515.47	1842.64	1890.6				R-HSA-844615	The AIM2 inflammasome	2	4	0.000258665	0.0159209	0.32068	4	4	0.000271684	9606	Homo sapiens	Aim2;Casp1		R-HSA-844620;R-HSA-874079;R-HSA-844618;R-HSA-844619
ENSMAUG00000005236	protein_coding	Parp12	658.074	146.813	2.16461	0.35915	6.02703	1.67001e-09	3.27479e-07	793.568	370.724	809.93	146.821	128.25	145.702	166.478				R-HSA-6804754	Regulation of TP53 Expression	2	4	0.000258665	0.0159209	0.32068	4	5	0.000339605	9606	Homo sapiens	Prdm1		R-HSA-6804194;R-HSA-6804193;R-HSA-6804191;R-HSA-6804188
ENSMAUG00000020623	protein_coding	Ccl2	457.663	22.6148	4.33841	0.724301	5.98978	2.10124e-09	4.0725e-07	675.099	344.396	353.495	33.8327	27.8215	13.1461	15.6588				R-HSA-6803207	TP53 Regulates Transcription of Caspase Activators and Caspases	4	20	0.00129333	0.016034	0.32068	4	17	0.00115466	9606	Homo sapiens	Nlrc4;Casp1		R-HSA-6801415;R-HSA-6798082;R-HSA-6798081;R-HSA-6801355
ENSMAUG00000019934	protein_coding	Dhx58	499.371	95.2991	2.38802	0.401077	5.95401	2.61645e-09	5.01275e-07	594.958	308.818	594.337	110.435	83.4645	109.003	78.2942				R-HSA-8985947	Interleukin-9 signaling	3	11	0.00071133	0.0161352	0.322703	11	13	0.000882972	9606	Homo sapiens	Il2rg;Il21r;Stat1		R-HSA-8985929;R-HSA-451895;R-HSA-8985914;R-HSA-8985981;R-HSA-8985900;R-HSA-8985966;R-HSA-8985973;R-HSA-8985988;R-HSA-9011748;R-HSA-8985943;R-HSA-8963734
ENSMAUG00000021713	protein_coding	Trim21	735.169	183.4	2.00286	0.337728	5.93039	3.02218e-09	5.72427e-07	1058.38	436.899	710.226	172.355	180.5	182.949	197.796				R-HSA-8939242	RUNX1 regulates transcription of genes involved in differentiation of keratinocytes	3	11	0.00071133	0.0161352	0.322703	3	8	0.000543368	9606	Homo sapiens	Ctso;Socs7		R-HSA-8938121;R-HSA-8955822;R-HSA-8955893
ENSMAUG00000017501	protein_coding	Cmpk2	295.844	65.1426	2.18178	0.370188	5.89371	3.77614e-09	6.99341e-07	367.602	172.91	347.02	64.4736	65.8216	70.1123	60.1629				R-HSA-918233	TRAF3-dependent IRF activation pathway	4	21	0.00135799	0.0187903	0.357017	8	11	0.00074713	9606	Homo sapiens	Ddx58;Irf7;Trim25;Ikbke		R-HSA-9705137;R-HSA-918232;R-HSA-1028821;R-HSA-918229;R-HSA-9705320;R-HSA-918227;R-HSA-1028816;R-HSA-918225
ENSMAUG00000020434	protein_coding	Dok2	120.051	31.544	1.92578	0.33069	5.82351	5.76236e-09	1.05546e-06	147.215	78.2719	134.665	26.8108	44.7858	29.0309	25.5486				R-HSA-9725371	Nuclear events stimulated by ALK signaling in cancer	7	56	0.00362131	0.0190071	0.361134	7	32	0.00217347	9606	Homo sapiens	Mov10;Gzmb;Il10ra;Prf1		R-HSA-9851139;R-HSA-9851088;R-HSA-9851068;R-HSA-9851084;R-HSA-9851131;R-HSA-9851147;R-HSA-9851145
ENSMAUG00000006078	protein_coding	Plscr2	621.378	52.5437	3.5632	0.619252	5.75404	8.7136e-09	1.5617e-06	716.04	440.457	707.636	67.027	54.2858	47.6545	41.2075				R-HSA-1169408	ISG15 antiviral mechanism	9	83	0.0053673	0.0194636	0.36427	16	16	0.00108674	9606	Homo sapiens	Ddx58;Mx2;Mx1;Eif2ak2;Stat1;Trim25;Isg15;Uba7;Ube2l6		R-HSA-1678841;R-HSA-936462;R-HSA-1169395;R-HSA-1678843;R-HSA-1169394;R-HSA-1678842;R-HSA-1169397;R-HSA-1169399;R-HSA-1169398;R-HSA-1169403;R-HSA-1169307;R-HSA-1176059;R-HSA-1169402;R-HSA-1169405;R-HSA-1169404;R-HSA-1169406
ENSMAUG00000000857	protein_coding	Helz2	1358.83	360.587	1.91403	0.337923	5.66411	1.47793e-08	2.56605e-06	1842.37	860.279	1373.84	294.28	279.572	410.267	458.227				R-HSA-264870	Caspase-mediated cleavage of cytoskeletal proteins	3	12	0.000775996	0.0202372	0.36427	4	10	0.000679209	9606	Homo sapiens	Casp7;Mapt;Sptan1		R-HSA-201639;R-HSA-202967;R-HSA-201629;R-HSA-201628
ENSMAUG00000007584	protein_coding	Psmb9	281.089	56.1466	2.32633	0.413763	5.62237	1.88356e-08	3.17123e-06	297.915	196.391	348.963	44.6846	71.2501	44.368	64.2837				R-HSA-201556	Signaling by ALK	6	46	0.00297465	0.0240709	0.415269	7	42	0.00285268	9606	Homo sapiens	Cd274;Il2rg;Prdm1		R-HSA-9701556;R-HSA-9701557;R-HSA-9851058;R-HSA-9701537;R-HSA-9701548;R-HSA-9701549;R-HSA-9701562
ENSMAUG00000013327	protein_coding	Ccl12	202.632	39.0901	2.36964	0.429183	5.52129	3.36529e-08	5.55372e-06	231.711	194.257	181.927	63.8352	42.0715	30.6742	19.7796				R-HSA-844623	The IPAF inflammasome	2	5	0.000323332	0.0241161	0.415269	2	2	0.000135842	9606	Homo sapiens	Nlrc4;Casp1		R-HSA-844617;R-HSA-874084
ENSMAUG00000018176	protein_coding	Ccl8	923.326	118.256	2.96459	0.543433	5.45531	4.88878e-08	7.91129e-06	1105.42	653.926	1010.63	130.862	116.715	119.958	105.491				R-HSA-622312	Inflammasomes	5	34	0.00219865	0.0244276	0.415269	14	28	0.00190179	9606	Homo sapiens	Aim2;Nlrc4;Nlrp3;Casp1		R-HSA-844620;R-HSA-844617;R-HSA-844618;R-HSA-844619;R-HSA-844612;R-HSA-874084;R-HSA-844610;R-HSA-1306876;R-HSA-873951;R-HSA-874079;R-HSA-1250272;R-HSA-9603905;R-HSA-844440;R-HSA-1296421
ENSMAUG00000014753	protein_coding	Pml	562.117	186.385	1.5918	0.292449	5.44302	5.23849e-08	8.39568e-06	753.497	329.453	603.401	151.928	162.179	226.222	205.213				R-HSA-380994	ATF4 activates genes in response to endoplasmic reticulum stress	5	34	0.00219865	0.0244276	0.415269	3	7	0.000475447	9606	Homo sapiens	Ccl12;Exosc6;Ccl2;Atf3		R-HSA-517731;R-HSA-1791056;R-HSA-1791173
ENSMAUG00000005011	protein_coding	Trpm2	138.786	19.3419	2.84717	0.524658	5.42672	5.73992e-08	9.11172e-06	185.543	68.31	162.504	26.1724	10.8572	14.7893	25.5486				R-HSA-109581	Apoptosis	16	193	0.0124806	0.0248105	0.419745	25	142	0.00964477	9606	Homo sapiens	Casp7;Psmf1;Gzmb;Clspn;Prkcq;Psme1;Tnfsf10;Sptan1;Psmd11;Gsdmd;Fas;Sfn;Dsg3;Psmb9;Mapt;Psmb8		R-HSA-211715;R-HSA-139906;R-HSA-201603;R-HSA-351936;R-HSA-3465459;R-HSA-114261;R-HSA-202967;R-HSA-351901;R-HSA-73945;R-HSA-114392;R-HSA-3465448;R-HSA-201631;R-HSA-201629;R-HSA-201628;R-HSA-201634;R-HSA-201639;R-HSA-141156;R-HSA-3371359;R-HSA-114284;R-HSA-9627107;R-HSA-139952;R-HSA-114354;R-HSA-139893;R-HSA-9029680;R-HSA-139899
ENSMAUG00000007609	protein_coding	Trim25	688.673	282.84	1.28294	0.236711	5.41987	5.9644e-08	9.37855e-06	800.536	579.212	686.271	277.045	251.75	321.531	281.035				R-HSA-8950505	Gene and protein expression by JAK-STAT signaling after Interleukin-12 stimulation	8	73	0.00472064	0.0252759	0.419745	36	36	0.00244515	9606	Homo sapiens	Gsto2;Stat4;Msn;Anxa2;Serpinb2		R-HSA-8950344;R-HSA-8950218;R-HSA-8950732;R-HSA-8950415;R-HSA-9617941;R-HSA-8950721;R-HSA-8950533;R-HSA-8950213;R-HSA-8950681;R-HSA-8950426;R-HSA-8950684;R-HSA-8950365;R-HSA-8950173;R-HSA-9006431;R-HSA-8950367;R-HSA-8950175;R-HSA-8950623;R-HSA-8981073;R-HSA-8950480;R-HSA-8950608;R-HSA-8950225;R-HSA-8950292;R-HSA-8950314;R-HSA-8950634;R-HSA-8950637;R-HSA-8950190;R-HSA-8950567;R-HSA-8950328;R-HSA-8…
ENSMAUG00000015081	protein_coding	Tap2	281.564	56.4736	2.31837	0.427886	5.41819	6.02055e-08	9.37855e-06	327.532	156.544	360.616	54.2599	46.8215	59.705	65.1078				R-HSA-76002	Platelet activation, signaling and aggregation	22	293	0.0189472	0.026234	0.419745	72	119	0.00808259	9606	Homo sapiens	Lyn;Gngt2;Ecm1;Syk;Serping1;Mmrn1;Plek;F2r;Timp1;Prkcq;Fermt3;Vav1;Rhob;F5;Cant1;Itga2b;P2ry12;Fcer1g;Pik3r5;Pik3cg;Lgals3bp;Lcp2;F2rl2		R-HSA-443910;R-HSA-114689;R-HSA-425861;R-HSA-392195;R-HSA-418176;R-HSA-443905;R-HSA-429441;R-HSA-114697;R-HSA-396941;R-HSA-397835;R-HSA-429449;R-HSA-392202;R-HSA-434836;R-HSA-481044;R-HSA-418581;R-HSA-418579;R-HSA-418576;R-HSA-354066;R-HSA-5684801;R-HSA-354077;R-HSA-354073;R-HSA-418200;R-HSA-354087;R-HSA-417829;R-HSA-442273;R-HSA-114600;R-HSA-377644;R-HSA-437932;R-HSA-437162;R-HSA-377641;R-HSA-37…
ENSMAUG00000016429	protein_coding	C1qb	775.006	381.336	1.0241	0.191625	5.34427	9.07845e-08	1.38825e-05	783.986	727.217	813.814	395.778	348.786	347.275	433.503				R-HSA-9692914	SARS-CoV-1-host interactions	11	118	0.00763063	0.0279647	0.447435	12	48	0.00326021	9606	Homo sapiens	Bst2;Ddx58;Sting1;Fpr1;Nlrp3;Sfn;Tlr7;Casp1;Trim25;Nmi;Ikbke		R-HSA-9728804;R-HSA-9685281;R-HSA-9731047;R-HSA-9735840;R-HSA-9731057;R-HSA-9693589;R-HSA-9685268;R-HSA-9685179;R-HSA-9710988;R-HSA-9727919;R-HSA-9711016;R-HSA-167983
ENSMAUG00000001248	protein_coding	Tasl	57.6953	6.07013	3.23397	0.618755	5.22657	1.72679e-07	2.61656e-05	68.8165	36.2897	67.9797	3.83011	10.8572	7.12079	2.47245				R-HSA-912631	Regulation of signaling by CBL	4	24	0.00155199	0.0287402	0.450013	4	7	0.000475447	9606	Homo sapiens	Lyn;Hck;Syk;Vav1		R-HSA-879917;R-HSA-912629;R-HSA-912727;R-HSA-912627
ENSMAUG00000000616	protein_coding	Ptpro	173.828	65.5292	1.40921	0.270245	5.21459	1.84229e-07	2.76642e-05	229.098	140.889	151.498	54.8983	69.2144	58.0618	79.9425				R-HSA-9013973	TICAM1-dependent activation of IRF3/IRF7	3	14	0.000905329	0.0300009	0.450013	9	9	0.000611288	9606	Homo sapiens	Nrros;Irf7;Ikbke;Tlr3		R-HSA-9013992;R-HSA-9013979;R-HSA-9013978;R-HSA-177671;R-HSA-168933;R-HSA-9013985;R-HSA-9013986;R-HSA-9013990;R-HSA-9013974
ENSMAUG00000017692	protein_coding	Tlr7	444.113	82.3034	2.43144	0.466662	5.21028	1.88553e-07	2.80608e-05	610.638	285.337	436.365	70.8571	92.9645	85.4494	79.9425				R-HSA-75205	Dissolution of Fibrin Clot	3	14	0.000905329	0.0300009	0.450013	7	21	0.00142634	9606	Homo sapiens	Plau;Anxa2;Serpinb2		R-HSA-158982;R-HSA-159001;R-HSA-158750;R-HSA-158942;R-HSA-158959;R-HSA-159005;R-HSA-158925
ENSMAUG00000011421	protein_coding	Nmi	2150.14	430.824	2.31909	0.448961	5.16548	2.39828e-07	3.53757e-05	2702.14	1598.17	2150.1	501.745	516.394	371.376	333.781				R-HSA-173736	Alternative complement activation	2	6	0.000387998	0.0336702	0.505053	9	9	0.000611288	9606	Homo sapiens	C3;Cfb		R-HSA-183122;R-HSA-173745;R-HSA-183126;R-HSA-174551;R-HSA-173754;R-HSA-183130;R-HSA-173739;R-HSA-981539;R-HSA-173740
ENSMAUG00000015710	protein_coding	F2rl2	91.1823	8.87432	3.37574	0.654738	5.15587	2.5246e-07	3.69123e-05	141.117	39.8475	92.5819	10.852	5.42858	4.38202	14.8347				R-HSA-8941333	RUNX2 regulates genes involved in differentiation of myeloid cells	2	6	0.000387998	0.0336702	0.505053	2	2	0.000135842	9606	Homo sapiens	Lgals3		R-HSA-8938382;R-HSA-8938371
ENSMAUG00000002308	protein_coding	Calhm6	653.653	93.5749	2.80458	0.564458	4.96863	6.74282e-07	9.60592e-05	916.392	369.301	675.265	92.561	90.2502	85.9972	105.491				R-HSA-9706374	FLT3 signaling through SRC family kinases	2	6	0.000387998	0.0336702	0.505053	2	4	0.000271684	9606	Homo sapiens	Hck;Syk		R-HSA-9706336;R-HSA-9609274
ENSMAUG00000013775	protein_coding	Mitd1	953.082	205.212	2.21524	0.452249	4.89828	9.66788e-07	0.000133177	1146.36	773.469	939.415	224.7	248.358	179.663	168.127				R-HSA-512988	Interleukin-3, Interleukin-5 and GM-CSF signaling	6	50	0.00323332	0.0340261	0.510391	11	38	0.002581	9606	Homo sapiens	Lyn;Inpp5d;Hck;Il2rg;Syk;Vav1		R-HSA-879917;R-HSA-508247;R-HSA-453111;R-HSA-912527;R-HSA-913374;R-HSA-453104;R-HSA-879914;R-HSA-912629;R-HSA-912727;R-HSA-913424;R-HSA-912627
ENSMAUG00000010143	protein_coding	H2-T3	163.589	40.7528	2.00598	0.414109	4.84409	1.27193e-06	0.000172362	179.446	106.734	204.587	40.8545	30.5358	43.8202	47.8007				R-HSA-5602498	MyD88 deficiency (TLR2/4)	4	26	0.00168132	0.0368198	0.515477	2	2	0.000135842	9606	Homo sapiens	Tlr1;Btk;Tlr6;Myd88		R-HSA-5602383;R-HSA-5602606
ENSMAUG00000000461	protein_coding	Kmo	61.007	14.8662	2.02168	0.422771	4.78197	1.73581e-06	0.00023146	69.6876	36.2897	77.0437	17.8739	8.14287	21.9101	11.5381				R-HSA-977606	Regulation of Complement cascade	12	139	0.00898862	0.0368249	0.515548	37	42	0.00285268	9606	Homo sapiens	C3;C4b;C1qb;C1qa;C6;C7;C1s;Serping1;C3ar1;Cfb;C1qc		R-HSA-977615;R-HSA-977359;R-HSA-8853252;R-HSA-964811;R-HSA-8852481;R-HSA-981637;R-HSA-977605;R-HSA-977602;R-HSA-3266557;R-HSA-8852874;R-HSA-976768;R-HSA-8852809;R-HSA-977375;R-HSA-981535;R-HSA-977629;R-HSA-977626;R-HSA-981658;R-HSA-977371;R-HSA-2530429;R-HSA-977619;R-HSA-977363;R-HSA-981648;R-HSA-444647;R-HSA-8852580;R-HSA-976810;R-HSA-976743;R-HSA-2530445;R-HSA-8851436;R-HSA-2855047;R-HSA-885226…
ENSMAUG00000020115	protein_coding	Il15ra	103.689	21.1115	2.29854	0.487569	4.71428	2.42568e-06	0.00031342	133.278	69.0216	108.768	24.8957	24.4286	13.6938	21.4279				R-HSA-1433557	Signaling by SCF-KIT	6	51	0.00329798	0.0368745	0.516243	22	39	0.00264892	9606	Homo sapiens	Lyn;Socs1;Ptpro;Stat1;Vav1		R-HSA-1433428;R-HSA-205319;R-HSA-1433456;R-HSA-1433488;R-HSA-1562641;R-HSA-1470012;R-HSA-1470010;R-HSA-1470009;R-HSA-1472121;R-HSA-205234;R-HSA-1433415;R-HSA-1433542;R-HSA-205238;R-HSA-205205;R-HSA-1433410;R-HSA-1433506;R-HSA-1433423;R-HSA-1433454;R-HSA-1433451;R-HSA-1433418;R-HSA-1433514;R-HSA-205244
ENSMAUG00000015111	protein_coding	Psme1	2496.12	1124.35	1.15046	0.245535	4.68553	2.7924e-06	0.000352604	2768.34	2244.27	2475.76	1182.87	1217.36	1076.88	1020.3				R-HSA-397795	G-protein beta:gamma signalling	5	39	0.00252199	0.0402053	0.555379	12	15	0.00101881	9606	Homo sapiens	Gngt2;Btk;Pik3r5;Pik3cg;Plcb2		R-HSA-392295;R-HSA-8964634;R-HSA-8964604;R-HSA-8964317;R-HSA-8964605;R-HSA-8964271;R-HSA-398193;R-HSA-392300;R-HSA-8964241;R-HSA-8964614;R-HSA-398040;R-HSA-8964599
ENSMAUG00000001404	protein_coding	Csf3r	115.623	15.6098	2.88441	0.618452	4.66392	3.10247e-06	0.000388812	171.606	69.7331	105.53	8.29858	14.9286	23.5534	15.6588				R-HSA-9027276	Erythropoietin activates Phosphoinositide-3-kinase (PI3K)	3	16	0.00103466	0.0418226	0.555379	7	7	0.000475447	9606	Homo sapiens	Lyn;Pik3r5;Pik3cg		R-HSA-9027273;R-HSA-9027272;R-HSA-9021627;R-HSA-9027275;R-HSA-9012657;R-HSA-9027281;R-HSA-9027280
ENSMAUG00000018182	protein_coding	Gzma	332.937	41.1246	3.01549	0.648889	4.64717	3.36526e-06	0.000418598	436.419	184.295	378.097	52.3449	40.0358	43.2725	28.8452				R-HSA-447115	Interleukin-12 family signaling	9	96	0.00620797	0.0427215	0.555379	66	114	0.00774299	9606	Homo sapiens	Gsto2;Stat4;Msn;Stat1;Anxa2;Serpinb2		R-HSA-8950415;R-HSA-9617941;R-HSA-8984963;R-HSA-8984964;R-HSA-8950533;R-HSA-8950681;R-HSA-8983835;R-HSA-8950426;R-HSA-8950684;R-HSA-8950173;R-HSA-8950175;R-HSA-8950292;R-HSA-8950441;R-HSA-8950314;R-HSA-8952749;R-HSA-8983983;R-HSA-8950190;R-HSA-8983841;R-HSA-8983845;R-HSA-8950181;R-HSA-8950567;R-HSA-8950328;R-HSA-8950201;R-HSA-8950586;R-HSA-8983996;R-HSA-8950718;R-HSA-8950448;R-HSA-8950322;R-HSA-8…
ENSMAUG00000018037	protein_coding	Sash3	114.929	37.0979	1.63298	0.35615	4.58508	4.53817e-06	0.000548132	146.344	68.31	130.133	34.471	31.8929	36.6994	45.3282				R-HSA-9818026	NFE2L2 regulating inflammation associated genes	2	7	0.000452664	0.0444397	0.557032	2	3	0.000203763	9606	Homo sapiens	Ccl12;Ccl2		R-HSA-9796070;R-HSA-9796066
ENSMAUG00000005636	protein_coding	Ccrl2	236.845	36.2966	2.70832	0.593039	4.56684	4.95128e-06	0.000589485	342.34	148.717	219.477	41.4929	28.5001	25.7444	49.449				R-HSA-3134963	DEx/H-box helicases activate type I IFN and inflammatory cytokines production	2	7	0.000452664	0.0444397	0.557032	3	5	0.000339605	9606	Homo sapiens	Irf7;Myd88		R-HSA-9604480;R-HSA-9604487;R-HSA-3134953
ENSMAUG00000020051	protein_coding	Nlrp3	197.529	32.2542	2.61726	0.574655	4.55448	5.25155e-06	0.000620801	307.497	117.408	167.683	30.6409	25.1072	26.2921	46.9765				R-HSA-202424	Downstream TCR signaling	10	112	0.00724263	0.0445086	0.557032	17	24	0.0016301	9606	Homo sapiens	Card11;Inpp5d;Psmd11;Psmf1;Prkcq;Psme1;Cd3e;Psmb9;H2-Aa;Psmb8		R-HSA-202307;R-HSA-202466;R-HSA-202534;R-HSA-202437;R-HSA-202500;R-HSA-202443;R-HSA-202472;R-HSA-202510;R-HSA-202478;R-HSA-202222;R-HSA-202453;R-HSA-202459;R-HSA-5607724;R-HSA-202394;R-HSA-202489;R-HSA-202328;R-HSA-202237
ENSMAUG00000019984	protein_coding	Pgghg	292.585	147.911	0.983702	0.219944	4.47251	7.73072e-06	0.000901089	349.309	209.911	318.534	134.054	137.75	156.657	163.182				R-HSA-912694	Regulation of IFNA/IFNB signaling	4	28	0.00181066	0.0460773	0.557032	4	5	0.000339605	9606	Homo sapiens	Socs1;Stat2;Stat1		R-HSA-997311;R-HSA-997309;R-HSA-912680;R-HSA-997314
ENSMAUG00000010987	protein_coding	Mpeg1	3294.83	1208.04	1.44758	0.324534	4.46049	8.1774e-06	0.000946534	4104.6	2596.49	3183.39	1111.37	1352.4	1060.45	1307.93				R-HSA-75153	Apoptotic execution phase	6	54	0.00349198	0.046316	0.557032	10	57	0.00387149	9606	Homo sapiens	Casp7;Clspn;Prkcq;Dsg3;Mapt;Sptan1		R-HSA-201603;R-HSA-201634;R-HSA-201639;R-HSA-202967;R-HSA-351936;R-HSA-351901;R-HSA-9029680;R-HSA-201631;R-HSA-201629;R-HSA-201628
ENSMAUG00000016110	protein_coding	Ubd	177.373	9.25056	4.26067	0.962021	4.42887	9.47269e-06	0.00107581	178.574	93.9263	259.618	8.93693	17.6429	5.47753	4.9449				R-HSA-5602410	TLR3 deficiency - HSE	1	1	6.46663e-05	0.0464194	0.557032	1	1	6.79209e-05	9606	Homo sapiens	Nrros;Tlr3		R-HSA-5602549
ENSMAUG00000002933	protein_coding	Ly86	124.815	45.6275	1.45064	0.327675	4.42706	9.5524e-06	0.00107581	135.891	103.888	134.665	44.6846	52.2501	44.368	41.2075				R-HSA-389359	CD28 dependent Vav1 pathway	3	17	0.00109933	0.0484852	0.581822	5	6	0.000407526	9606	Homo sapiens	Cd86;Cd80;Vav1		R-HSA-389348;R-HSA-389350;R-HSA-388814;R-HSA-389352;R-HSA-389354
ENSMAUG00000009910	protein_coding	Gpr65	172.597	29.3027	2.55887	0.579156	4.41827	9.94953e-06	0.00111301	213.418	130.216	174.158	40.8545	30.5358	18.6236	27.1969
ENSMAUG00000015985	protein_coding	Il18rap	80.8039	9.06296	3.15105	0.720523	4.37327	1.22397e-05	0.00134217	118.469	46.2516	77.6911	15.3204	4.75001	8.76404	7.41735
ENSMAUG00000022266	protein_coding	Pbld2	172.97	105.926	0.709408	0.162298	4.37103	1.23664e-05	0.00134721	185.543	143.024	190.343	98.3062	110.607	101.882	112.908
ENSMAUG00000001604	protein_coding	Aif1	407.862	120.173	1.76344	0.40467	4.35773	1.31418e-05	0.00141321	447.743	340.127	435.718	135.331	131.643	92.5702	121.15
ENSMAUG00000015791	protein_coding	Ccr2	108.028	27.5418	1.97199	0.454628	4.33759	1.44055e-05	0.00152993	137.633	86.0991	100.351	33.1943	23.75	23.5534	29.6694
ENSMAUG00000015626	protein_coding	Pfkfb3	1329.87	557.366	1.25447	0.289214	4.33751	1.44108e-05	0.00152993	1587.14	975.552	1426.93	602.604	521.144	542.823	562.894
ENSMAUG00000011131	protein_coding	Ms4a4a	326.41	96.2241	1.76285	0.409043	4.30969	1.63482e-05	0.00168204	405.059	264.701	309.47	109.158	88.893	77.2331	109.612
ENSMAUG00000013871	protein_coding	Angptl1	523.942	172.031	1.60693	0.374027	4.29629	1.73681e-05	0.00177602	615.864	413.418	542.543	264.916	141.143	112.289	169.775
ENSMAUG00000011206	protein_coding	Pxk	1197.52	833.558	0.522558	0.121912	4.28635	1.81634e-05	0.00184603	1325.81	1064.5	1202.27	798.578	794.609	841.896	899.147
ENSMAUG00000019460	protein_coding	Cd80	188.268	32.1548	2.54809	0.596833	4.26936	1.96035e-05	0.00198031	301.399	113.85	149.555	52.3449	24.4286	24.6489	27.1969
ENSMAUG00000020086	protein_coding	Pik3r5	77.7546	21.0296	1.89126	0.445468	4.24555	2.18057e-05	0.00217639	94.9494	47.6747	90.6396	22.3423	21.7143	15.3371	24.7245
ENSMAUG00000000821	protein_coding	Themis2	141.9	34.3164	2.04487	0.49001	4.17312	3.0045e-05	0.00294583	165.508	85.3875	174.805	36.3861	29.8572	42.177	28.8452
ENSMAUG00000001839	protein_coding	Parp10	143.448	63.1597	1.18175	0.287178	4.11505	3.87096e-05	0.00370811	162.895	79.695	187.753	63.1968	59.7144	69.5646	60.1629
ENSMAUG00000012608	protein_coding	Cd180	173.568	77.5409	1.16061	0.283092	4.09975	4.13604e-05	0.00393532	236.067	119.543	165.094	69.5804	76.0001	80.5197	84.0633
ENSMAUG00000011528	protein_coding	Slc11a1	107.721	22.049	2.29684	0.560386	4.09867	4.15536e-05	0.00393532	115.856	73.2909	134.017	22.9807	9.50002	16.9803	38.735
ENSMAUG00000018124	protein_coding	Mlkl	140.739	33.1569	2.08203	0.509831	4.08377	4.43103e-05	0.00417268	182.93	76.1372	163.151	24.8957	42.7501	41.0815	23.9003
ENSMAUG00000014538	protein_coding	Tnfsf13b	109.757	45.7932	1.25448	0.307621	4.07799	4.54262e-05	0.00422997	134.149	88.9453	106.178	64.4736	31.2143	48.75	38.735
ENSMAUG00000012683	protein_coding	Slc15a3	112.352	27.8917	2.0099	0.494222	4.0668	4.76638e-05	0.00441367	155.055	65.4638	116.537	17.2355	28.5001	32.8652	32.966
ENSMAUG00000003096	protein_coding	Cd48	96.3429	15.7502	2.60804	0.643618	4.05216	5.07469e-05	0.00465301	87.9806	125.947	75.1014	24.8957	14.25	14.7893	9.06565
ENSMAUG00000017503	protein_coding	Tdrd7	1793.9	813.508	1.14089	0.281571	4.05188	5.08068e-05	0.00465301	2203	1327.06	1851.64	790.28	756.609	788.216	918.927
ENSMAUG00000008788	protein_coding	Cd274	769.611	163.203	2.23781	0.554379	4.0366	5.42324e-05	0.00493959	1100.19	501.652	706.989	182.569	144.536	123.792	201.917
ENSMAUG00000019375	protein_coding	Pla1a	241.489	89.2633	1.43607	0.357142	4.021	5.79519e-05	0.00522131	297.043	159.39	268.034	100.221	84.8216	77.2331	94.7772
ENSMAUG00000003671	snoRNA	Snord89	316.183	113.109	1.48047	0.368326	4.01947	5.8329e-05	0.00522703	500.009	300.279	148.261	141.076	137.75	93.6657	79.9425
ENSMAUG00000003000	protein_coding	Timd4	59.4918	17.5079	1.77868	0.445756	3.99026	6.60023e-05	0.00585173	71.4298	45.54	61.5055	20.4273	19.6786	6.02528	23.9003
ENSMAUG00000022220	protein_coding	Pbld1	87.1129	43.9111	0.980798	0.247056	3.96994	7.18893e-05	0.00627357	106.274	68.31	86.7551	49.7915	42.7501	44.368	38.735
ENSMAUG00000005242	snoRNA	Gm23297	552.103	257.648	1.09787	0.276715	3.9675	7.26306e-05	0.00630525	789.212	533.672	333.424	291.727	304.679	225.674	208.51
ENSMAUG00000000929	protein_coding	Havcr2	117.28	57.4956	1.02897	0.259665	3.9627	7.41075e-05	0.00640012	137.633	106.734	107.473	52.9832	59.0358	53.6798	64.2837
ENSMAUG00000008481	protein_coding	Clec12a	212.947	74.8338	1.50806	0.382876	3.93878	8.18983e-05	0.00700042	256.102	173.621	209.119	90.0076	61.7501	71.7556	75.8218
ENSMAUG00000019161	protein_coding	Sting1	194.32	46.9829	2.05013	0.521772	3.92917	8.52384e-05	0.00724875	260.457	130.216	192.285	44.0463	27.8215	46.0112	70.0527
ENSMAUG00000020869	protein_coding	Ttyh2	70.8461	35.7172	0.980045	0.250152	3.91779	8.93634e-05	0.00755129	96.6916	49.8094	66.0374	32.556	34.6072	37.7949	37.9109
ENSMAUG00000018941	protein_coding	Il18bp	215.897	47.9446	2.16843	0.553611	3.91688	8.97021e-05	0.00755129	304.012	120.966	222.714	50.4298	53.6072	54.7753	32.966
ENSMAUG00000012207	protein_coding	Tmprss13	44.4593	9.28507	2.24903	0.574898	3.91205	9.1515e-05	0.00766518	56.6212	32.7319	44.025	6.38352	8.82145	13.6938	8.2415
ENSMAUG00000001181	protein_coding	Fyb	567.779	148.264	1.93633	0.495242	3.90986	9.23511e-05	0.00769654	806.634	359.339	537.363	155.758	142.5	170.351	124.447
ENSMAUG00000014953	protein_coding	Irf8	409.083	143.945	1.50776	0.38619	3.9042	9.45392e-05	0.0078397	464.294	268.971	493.986	111.073	104.5	161.587	198.62
ENSMAUG00000022195	protein_coding	Parvg	50.4458	14.8838	1.75481	0.45	3.89958	9.63616e-05	0.00795127	52.2657	57.6366	41.4353	12.767	12.2143	19.7191	14.8347
ENSMAUG00000014095	protein_coding	Trex1	184.332	64.768	1.50466	0.386752	3.8905	0.000100037	0.00821385	264.813	137.332	150.85	69.5804	78.7144	67.9213	42.8558
ENSMAUG00000003598	snRNA	U1	648.992	112.818	2.52449	0.649261	3.88826	0.000100966	0.00824953	557.501	1100.08	289.399	112.988	179.143	63.5393	95.6014
ENSMAUG00000022234	protein_coding	B2m	17312.1	5854.43	1.56417	0.402865	3.88262	0.000103338	0.00836135	19483.8	14748.6	17703.9	6280.75	6772.83	5127.51	5236.65
ENSMAUG00000021277	protein_coding	Tlr3	1441.27	449.5	1.68082	0.437937	3.83804	0.000124021	0.0098908	1935.57	1061.65	1326.58	515.788	521.822	366.447	393.944
ENSMAUG00000015133	protein_coding	Fcer1g	648.516	217.501	1.57624	0.410905	3.83601	0.000125048	0.00992523	777.888	499.517	668.143	238.105	195.429	196.643	239.828
ENSMAUG00000016047	protein_coding	Rgs1	172.214	23.9715	2.84803	0.74274	3.83449	0.000125824	0.00993948	235.196	141.601	139.844	14.0437	44.7858	9.85955	27.1969
ENSMAUG00000001245	protein_coding	Enpp3	1016.28	401.517	1.3398	0.353545	3.78962	0.000150879	0.0118068	1396.37	792.681	859.782	348.54	468.215	341.798	447.513
ENSMAUG00000018620	protein_coding	Msr1	817.839	197.972	2.04638	0.542802	3.77003	0.00016323	0.0125959	1064.48	549.326	839.711	234.275	211.715	168.708	177.192
ENSMAUG00000010889	protein_coding	Itgal	311.875	85.0299	1.87355	0.499574	3.75031	0.000176619	0.013504	421.61	200.661	313.354	69.5804	78.0359	113.385	79.1184
ENSMAUG00000019695	protein_coding	Card14	69.6655	17.8663	1.9639	0.524142	3.74688	0.00017905	0.0135655	75.7853	34.155	99.0562	12.767	12.8929	23.5534	22.252
ENSMAUG00000000842	protein_coding	Ccr5	1135.56	277.342	2.0336	0.545434	3.7284	0.000192698	0.0143388	1631.56	767.064	1008.04	247.681	315.536	263.469	282.683
ENSMAUG00000015555	protein_coding	Gpr35	108.307	27.0241	1.99793	0.536846	3.72161	0.000197957	0.0145355	129.793	81.8297	113.3	35.1094	21.7143	32.3174	18.9554
ENSMAUG00000018822	protein_coding	Nckap1l	452.646	222.671	1.02287	0.277392	3.68747	0.000226497	0.0164142	492.169	418.399	447.371	210.018	242.929	231.699	206.037
ENSMAUG00000000651	protein_coding	Adgre1	151.755	87.5721	0.791287	0.216092	3.6618	0.00025045	0.0179935	145.473	154.409	155.382	96.3912	85.5002	90.927	77.4701
ENSMAUG00000015158	protein_coding	Nlrc4	346.389	86.7215	1.9976	0.546705	3.6539	0.000258291	0.0184772	450.356	254.739	334.072	105.966	96.3573	69.5646	74.9976
ENSMAUG00000014297	protein_coding	Arg1	399.299	32.9744	3.59807	0.988609	3.63953	0.000273139	0.0194559	709.943	241.931	246.022	47.238	36.6429	19.1713	28.8452
ENSMAUG00000000826	protein_coding	Samsn1	154.661	28.9016	2.41728	0.667341	3.62226	0.000292041	0.020626	222.129	104.6	137.254	42.7696	23.75	28.4831	20.6037
ENSMAUG00000005975	protein_coding	Slamf7	106.439	23.38	2.18741	0.604167	3.62054	0.000293989	0.020676	166.379	59.0597	93.8767	12.767	29.1786	23.5534	28.0211
ENSMAUG00000006765	protein_coding	Fgr	206.265	64.3705	1.67961	0.464871	3.61308	0.000302586	0.0211912	265.684	146.582	206.529	72.1338	46.8215	66.8258	71.701
ENSMAUG00000020268	protein_coding	Ptprc	1076.74	298.336	1.85166	0.51363	3.60504	0.000312104	0.0217663	1466.05	767.776	996.388	291.727	291.786	280.997	328.836
ENSMAUG00000011232	protein_coding	Hck	145.279	40.627	1.83668	0.509995	3.60137	0.000316541	0.0219838	178.574	103.177	154.087	38.9395	50.893	40.5337	32.1418
ENSMAUG00000000505	protein_coding	Lst1	46.8228	14.3637	1.7088	0.476206	3.58837	0.000332754	0.0230139	55.7501	34.8666	49.8518	15.3204	10.8572	13.1461	18.1313
ENSMAUG00000013014	protein_coding	Coro1a	357.799	168.505	1.08571	0.30362	3.57588	0.000349055	0.0239426	402.446	275.375	395.577	162.78	157.429	187.331	166.478
ENSMAUG00000016037	protein_coding	Il7r	38.1101	10.1185	1.9055	0.535867	3.55593	0.000376644	0.0255302	52.2657	27.7509	34.3136	10.852	12.8929	9.3118	7.41735
ENSMAUG00000004987	misc_RNA	Metazoa_SRP	226.044	17985	-6.31402	1.77689	-3.5534	0.000380285	0.0256623	254.36	190.699	233.073	31264.6	37155.3	3303.5	216.751
ENSMAUG00000015130	protein_coding	C4b	1621.68	662.371	1.29149	0.36533	3.53514	0.000407559	0.0270495	1831.04	1495.7	1538.28	554.728	485.858	933.918	674.979
ENSMAUG00000019129	protein_coding	Ptpn7	33.7546	14.5703	1.1895	0.336645	3.53341	0.000410237	0.0270495	39.1993	27.7509	34.3136	19.7889	16.2857	14.7893	7.41735
ENSMAUG00000017641	protein_coding	Lcp2	221.411	81.9048	1.43342	0.405703	3.53319	0.000410579	0.0270495	289.204	181.448	193.58	75.9639	103.822	77.7809	70.0527
ENSMAUG00000000349	protein_coding	Arhgap30	186.035	70.7173	1.39605	0.395878	3.52647	0.000421135	0.0276357	247.391	135.908	174.805	65.1119	71.2501	62.4438	84.0633
ENSMAUG00000010318	protein_coding	C3ar1	211.247	71.3747	1.56513	0.444843	3.51839	0.000434167	0.0283469	291.817	130.216	211.708	80.4324	63.7858	64.6348	76.6459
ENSMAUG00000009435	protein_coding	Bst1	52.8386	10.6575	2.30707	0.655855	3.51766	0.000435374	0.0283469	68.8165	39.8475	49.8518	11.4903	12.2143	9.85955	9.06565
ENSMAUG00000019337	protein_coding	Il10ra	172.632	59.7587	1.52906	0.435865	3.50811	0.000451311	0.0292702	212.547	126.658	178.69	51.0682	69.2144	65.1826	53.5697
ENSMAUG00000010943	protein_coding	Casp7	182.465	99.5286	0.875415	0.250194	3.49895	0.000467103	0.030177	189.899	166.506	190.991	93.8377	110.607	91.4747	102.195
ENSMAUG00000020026	protein_coding	Ddx24	1585.94	1319.82	0.264393	0.0756074	3.49692	0.000470657	0.0302267	1679.47	1485.03	1593.32	1238.4	1247.22	1413.2	1380.45
ENSMAUG00000019215	protein_coding	Napsa	84.4454	28.6328	1.55807	0.445614	3.49645	0.000471498	0.0302267	101.047	59.0597	93.2293	20.4273	23.0715	38.8904	32.1418
ENSMAUG00000017324	protein_coding	Cyth4	332.825	178.387	0.899775	0.257864	3.48934	0.000484207	0.0308044	385.895	245.489	367.09	185.122	185.25	161.039	182.137
ENSMAUG00000000334	protein_coding	Slamf6	107.522	28.2293	1.92639	0.552866	3.48438	0.000493284	0.0312626	135.02	91.08	96.4665	38.3011	24.4286	27.9354	22.252
ENSMAUG00000012474	protein_coding	Nt5c3	2973.22	1099.24	1.43543	0.412104	3.48317	0.000495515	0.031285	3758.78	2294.08	2866.8	1241.59	1208.54	1018.82	927.992
ENSMAUG00000010591	protein_coding	Lpxn	273.913	112.736	1.27948	0.367797	3.47877	0.000503726	0.0316708	280.493	229.835	311.412	110.435	139.786	119.958	80.7667
ENSMAUG00000005041	protein_coding	Hk3	44.2425	8.8857	2.30929	0.663995	3.47786	0.000505426	0.0316708	60.1056	22.77	49.8518	9.57528	8.14287	10.4073	7.41735
ENSMAUG00000007862	protein_coding	Inpp5d	170.535	81.4545	1.06502	0.306635	3.47325	0.000514194	0.0320764	214.289	130.928	166.388	70.8571	78.0359	87.0927	89.8323
ENSMAUG00000001442	protein_coding	Xcl1	42.7264	9.55906	2.15662	0.621424	3.47045	0.000519596	0.0320764	40.9415	41.2706	45.9672	8.29858	8.82145	12.0506	9.06565
ENSMAUG00000016935	protein_coding	Ccl19	49.4794	23.7934	1.04944	0.302784	3.46598	0.000528305	0.0323742	61.8478	41.2706	45.3198	16.5972	26.4643	27.3876	24.7245
ENSMAUG00000019732	protein_coding	Tifab	75.0426	24.7282	1.60289	0.464912	3.44772	0.000565341	0.0345169	80.1407	42.6938	102.293	15.9588	27.8215	27.9354	27.1969
ENSMAUG00000012690	protein_coding	Aim2	37.5184	9.092	2.03028	0.590089	3.44063	0.00058036	0.0353045	51.3946	24.9047	36.2558	10.852	11.5357	9.85955	4.12075
ENSMAUG00000020216	protein_coding	Kirrel2	208.598	419.311	-1.0055	0.292369	-3.43914	0.000583571	0.0353707	180.317	172.91	272.566	263.001	374.572	490.786	548.884
ENSMAUG00000014727	protein_coding	Retnlg	50.3788	13.2119	1.93398	0.563652	3.43117	0.000600985	0.0362943	78.3986	38.4244	34.3136	14.0437	14.9286	8.21629	15.6588
ENSMAUG00000015417	protein_coding	Il1rn	433.919	76.5004	2.50437	0.734514	3.40956	0.000650682	0.0390129	548.79	366.455	386.513	97.6679	109.25	29.0309	70.0527
ENSMAUG00000022184	protein_coding	Abcc9	531.81	343.456	0.630122	0.184964	3.40673	0.000657452	0.0392774	627.188	513.748	454.493	322.368	282.286	370.281	398.888
ENSMAUG00000001692	protein_coding	Saa3	143.057	18.5417	2.9456	0.865478	3.40344	0.000665429	0.0396121	202.965	81.8297	144.376	26.1724	12.8929	20.2669	14.8347
ENSMAUG00000010546	protein_coding	Abcb1b	53.4923	12.5008	2.1039	0.620095	3.39287	0.000691644	0.0408806	76.6564	24.9047	58.9158	13.4054	16.2857	5.47753	14.8347
ENSMAUG00000001057	protein_coding	Fcnb	57.061	15.6015	1.87867	0.553915	3.39162	0.000694819	0.0409231	75.7853	38.4244	56.9735	21.0656	9.50002	8.76404	23.0762
ENSMAUG00000018290	protein_coding	Unc93b1	599.122	284.711	1.07351	0.317372	3.38249	0.00071833	0.0421589	664.646	399.187	733.533	285.343	221.215	305.098	327.187
ENSMAUG00000015623	protein_coding	Socs1	65.86	22.9163	1.52763	0.454891	3.35823	0.000784447	0.0455436	60.1056	45.54	91.9345	22.9807	16.2857	23.5534	28.8452
ENSMAUG00000010986	protein_coding	C1qc	862.437	490.438	0.81465	0.242647	3.35735	0.000786931	0.0455436	827.54	833.951	925.819	453.868	477.037	501.741	529.104
ENSMAUG00000011580	protein_coding	Ms4a7	53.5202	19.6768	1.44635	0.430986	3.35591	0.000791054	0.0456238	45.2969	50.5209	64.7426	22.3423	26.4643	14.2416	15.6588
ENSMAUG00000001990	protein_coding	Tfec	99.6015	29.0393	1.77662	0.530826	3.34689	0.000817243	0.0469718	132.406	64.7522	101.646	45.323	33.2501	16.9803	20.6037
ENSMAUG00000022084	protein_coding	Il22ra1	21.3358	6.87786	1.63216	0.488392	3.3419	0.000832079	0.0476601	22.6485	13.5197	27.8393	5.10682	8.14287	7.66854	6.5932
ENSMAUG00000021911	protein_coding	Tmem106a	829.99	426.83	0.959172	0.287223	3.33946	0.000839402	0.0479149	967.787	661.753	860.429	478.764	456.679	382.879	388.999
ENSMAUG00000007780	protein_coding	C6	456.985	138.659	1.72019	0.515308	3.33817	0.000843316	0.047974	627.188	300.279	443.487	169.802	143.179	120.506	121.15
ENSMAUG00000011596	protein_coding	Asap3	549.388	331.313	0.730347	0.219468	3.3278	0.000875351	0.0494588	630.673	384.955	632.535	363.222	293.143	284.831	384.054
ENSMAUG00000007980	protein_coding	Mfsd4a	166.802	278.286	-0.736207	0.223104	-3.29985	0.00096738	0.0541084	151.571	149.428	199.407	252.149	250.393	299.073	311.529
ENSMAUG00000008249	protein_coding	Mmp12	164.763	42.3377	1.96087	0.595253	3.29418	0.000987085	0.0550259	204.707	167.217	122.363	47.238	35.9644	36.6994	49.449
ENSMAUG00000018502	protein_coding	Card11	45.8037	18.9008	1.26896	0.386069	3.28687	0.00101309	0.0562875	62.7188	24.1931	50.4992	23.619	12.2143	20.8146	18.9554
ENSMAUG00000021057	protein_coding	Irf5	204.482	83.0619	1.29997	0.396272	3.28051	0.0010362	0.0573802	260.457	138.043	214.945	79.794	57.6787	89.2837	105.491
ENSMAUG00000007410	snoRNA	SNORD15	1459.22	688.823	1.0824	0.332194	3.25835	0.00112063	0.0618498	2141.15	1403.91	832.59	1106.26	737.609	477.093	434.327
ENSMAUG00000007400	snoRNA	SNORD15	229.145	114.522	0.997271	0.306818	3.25036	0.00115258	0.0634034	287.461	235.527	164.446	167.887	140.465	83.8062	65.932
ENSMAUG00000017477	protein_coding	Il1b	324.609	42.9107	2.91842	0.898181	3.24925	0.00115708	0.0634416	418.126	361.474	194.228	73.4105	34.6072	35.6039	28.0211
ENSMAUG00000008263	protein_coding	Cd244a	102.885	61.8309	0.732916	0.226272	3.23909	0.00119911	0.0651036	121.953	96.061	90.6396	60.0051	68.5358	55.323	63.4595
ENSMAUG00000001529	protein_coding	Ch25h	36.5268	14.9981	1.28535	0.397358	3.23474	0.00121752	0.0658885	36.586	41.2706	31.7239	10.2136	13.5715	18.0758	18.1313
ENSMAUG00000003466	protein_coding	Prf1	46.1335	11.4059	2.01883	0.625761	3.22619	0.00125448	0.0676689	44.4259	37.0013	56.9735	6.38352	11.5357	13.6938	14.0105
ENSMAUG00000007130	snRNA	U2	14197.9	7037.19	1.01254	0.314092	3.22372	0.00126536	0.0680355	21226.8	13235.1	8131.67	9184.61	7085.66	6078.96	5799.54
ENSMAUG00000001975	misc_RNA	Y_RNA	300.252	120.544	1.31715	0.40891	3.22112	0.00127691	0.0683837	491.298	197.103	212.356	146.183	105.179	71.7556	159.061
ENSMAUG00000013684	protein_coding	Glipr2	246.713	81.7438	1.59344	0.494793	3.22042	0.00128004	0.0683837	286.59	197.814	255.733	110.435	67.8573	69.5646	79.1184
ENSMAUG00000002936	protein_coding	Cxcr6	28.5876	10.2727	1.48866	0.463269	3.21338	0.00131182	0.0697009	25.2618	39.1359	21.3651	10.852	7.4643	8.76404	14.0105
ENSMAUG00000011179	protein_coding	Evi2a	234.574	103.696	1.17685	0.36651	3.21098	0.00132284	0.0699974	288.332	226.988	188.401	105.966	147.25	78.3286	83.2391
ENSMAUG00000002713	protein_coding	Cd226	29.8704	7.66952	1.9825	0.619694	3.19916	0.0013783	0.0727011	29.6172	26.3278	33.6661	8.93693	7.4643	2.73876	11.5381
ENSMAUG00000008489	protein_coding	Sfn	171.461	63.0669	1.44417	0.451588	3.19798	0.00138396	0.0727692	133.278	191.41	189.696	91.2843	57.0001	43.8202	60.1629
ENSMAUG00000011847	protein_coding	Ciita	102.78	40.0816	1.36054	0.426042	3.19344	0.00140587	0.0734576	135.02	69.7331	103.588	26.1724	38.6786	41.0815	54.3939
ENSMAUG00000001387	protein_coding	Reg3d	116.215	21.4533	2.43561	0.763562	3.18981	0.00142368	0.0741557	141.117	118.831	88.6973	41.4929	10.8572	16.9803	16.483
ENSMAUG00000006616	protein_coding	Msn	3531.2	1934.22	0.868382	0.272343	3.18856	0.00142982	0.0742435	4329.34	2784.34	3479.91	1975.7	1895.93	1796.63	2068.62
ENSMAUG00000000331	protein_coding	Dock10	1846.8	1091.6	0.75861	0.238841	3.17622	0.0014921	0.0772369	2399.87	1442.34	1698.2	1099.24	1168.5	868.188	1230.46
ENSMAUG00000005213	protein_coding	Kcnmb3	133.196	252.65	-0.922744	0.291281	-3.16789	0.00153552	0.0792383	101.047	137.332	161.209	266.193	214.429	341.25	188.73
ENSMAUG00000003790	protein_coding	Abca9	1588	1176.76	0.432404	0.137416	3.14668	0.00165135	0.0849528	1778.78	1665.77	1319.45	1323.94	1207.18	932.275	1243.64
ENSMAUG00000015246	protein_coding	Nkg7	15.3698	4.75813	1.70335	0.542359	3.14063	0.00168587	0.0864617	23.5196	6.40406	16.1856	5.74517	2.03572	3.83427	7.41735
ENSMAUG00000013608	protein_coding	Serping1	1181.85	660.101	0.840031	0.267701	3.13795	0.00170136	0.0869885	1344.97	998.322	1202.27	625.585	601.215	744.396	669.209
ENSMAUG00000021325	protein_coding	Ankfy1	1979.23	1150.38	0.782614	0.24975	3.1336	0.00172679	0.0879467	2290.98	1793.14	1853.58	1191.16	1190.9	1154.66	1064.8
ENSMAUG00000000062	protein_coding	Serpinb2	202.319	63.7305	1.66831	0.532505	3.13294	0.00173065	0.0879467	108.887	296.722	201.349	105.966	68.5358	23.5534	56.8663
ENSMAUG00000013697	protein_coding	Plekha2	912.358	632.753	0.528079	0.168872	3.12709	0.00176545	0.0891714	1061.86	764.93	910.281	632.607	603.251	580.618	714.538
ENSMAUG00000010281	protein_coding	Adm	29.9744	8.16561	1.88384	0.603243	3.12286	0.00179103	0.0901901	40.9415	33.4434	15.5382	8.29858	5.42858	6.57303	12.3622
ENSMAUG00000000972	protein_coding	Sectm1a	145.354	56.3846	1.36873	0.439876	3.11162	0.00186065	0.0931946	162.024	95.3494	178.69	49.1531	54.2858	48.75	73.3493
ENSMAUG00000016704	protein_coding	Ifi30	641.235	390.748	0.71397	0.229467	3.11142	0.00186188	0.0931946	758.724	527.268	637.714	358.115	369.144	432.725	403.009
ENSMAUG00000014154	protein_coding	Sh3bp2	136.489	73.4226	0.894271	0.287633	3.10907	0.00187679	0.0936597	153.313	112.427	143.729	72.1338	72.6073	72.3034	76.6459
ENSMAUG00000017562	protein_coding	C1s	2078.57	1408.82	0.561337	0.180623	3.10779	0.00188493	0.093785	2350.21	1719.85	2165.64	1443.31	1409.4	1175.48	1607.09
ENSMAUG00000011710	protein_coding	Dsg3	186.192	68.5563	1.44332	0.465374	3.10143	0.00192592	0.0952557	106.274	140.889	311.412	94.4761	84.8216	40.5337	54.3939
ENSMAUG00000010193	protein_coding	Casp1	838.239	314.018	1.41647	0.45833	3.0905	0.00199822	0.0979599	965.173	692.35	857.192	355.562	354.894	259.635	285.98
ENSMAUG00000009069	protein_coding	Crocc	93.8875	169.374	-0.851519	0.275696	-3.08862	0.00201088	0.0982539	87.9806	108.869	84.8128	113.627	118.75	243.202	201.917
ENSMAUG00000016954	protein_coding	Sell	256.352	108.786	1.23803	0.401234	3.08555	0.00203179	0.0984473	277.008	222.719	269.329	103.413	87.5359	99.1432	145.05
ENSMAUG00000014056	protein_coding	Cd53	819.414	244.316	1.74572	0.567756	3.07477	0.00210664	0.101673	999.146	694.485	764.61	256.618	278.215	224.031	218.4
ENSMAUG00000006459	snRNA	U2	7888.85	3869.23	1.02768	0.334611	3.07126	0.00213154	0.102388	12023.7	7256.52	4386.31	5140.65	3757.26	3275.01	3304.02
ENSMAUG00000011396	protein_coding	Il2rg	79.8619	31.9353	1.32518	0.431744	3.06938	0.00214505	0.10252	109.758	54.0788	75.7488	30.6409	28.5001	25.7444	42.8558
ENSMAUG00000007569	snRNA	U1	212.042	97.1782	1.12543	0.368533	3.05381	0.00225954	0.107179	287.461	197.814	150.85	147.459	83.4645	56.4185	101.37
ENSMAUG00000007171	protein_coding	Rrad	59.4217	19.5106	1.60123	0.524428	3.05329	0.00226345	0.107179	54.0079	56.925	67.3323	31.2792	12.2143	21.3624	13.1864
ENSMAUG00000016828	protein_coding	Scml4	61.4987	36.2317	0.757993	0.248826	3.04628	0.00231691	0.1094	69.6876	52.6556	62.1529	35.1094	42.0715	35.6039	32.1418
ENSMAUG00000021875	protein_coding	Hhex	67.0003	31.0198	1.11306	0.365837	3.04249	0.00234632	0.11029	71.4298	51.2325	78.3385	35.1094	30.5358	26.2921	32.1418
ENSMAUG00000013906	protein_coding	Mov10	290.205	161.187	0.847767	0.279027	3.03829	0.00237922	0.111396	322.305	222.008	326.303	146.183	111.286	202.669	184.61
ENSMAUG00000011335	protein_coding	Mmp3	39.2273	8.71332	2.19101	0.723209	3.02956	0.0024491	0.114275	68.8165	17.7891	31.0764	4.46846	8.14287	3.28652	18.9554
ENSMAUG00000011892	protein_coding	Cd209e	72.5714	27.3169	1.41419	0.466898	3.0289	0.00245444	0.114275	70.5587	81.1181	66.0374	32.556	23.75	19.1713	33.7901
ENSMAUG00000011058	protein_coding	Ido1	68.0011	10.9666	2.63764	0.871922	3.02509	0.00248562	0.115405	75.7853	43.4053	84.8128	5.10682	19	6.57303	13.1864
ENSMAUG00000020109	protein_coding	Mapre3	528.158	756.318	-0.517064	0.17143	-3.01617	0.00255987	0.118522	426.837	560.711	596.927	669.631	599.858	962.949	792.832
ENSMAUG00000018807	protein_coding	Irak3	146.603	107.353	0.451258	0.150579	2.99682	0.00272815	0.125616	161.153	146.582	132.075	101.498	107.893	98.0477	121.974
ENSMAUG00000019470	protein_coding	Slc27a6	228.607	131.413	0.798004	0.267056	2.98815	0.00280669	0.128244	295.301	159.39	231.131	116.18	149.965	122.697	136.809
ENSMAUG00000014682	protein_coding	Ednrb	89.6425	52.5326	0.764717	0.256004	2.98713	0.00281607	0.128244	116.727	86.8106	65.39	58.09	44.7858	52.0365	55.218
ENSMAUG00000011072	protein_coding	Abca6	479.206	180.37	1.40963	0.47197	2.9867	0.00282007	0.128244	628.931	395.629	413.058	227.892	176.429	134.199	182.961
ENSMAUG00000008630	protein_coding	Hnrnpl	3187.73	4153.95	-0.381598	0.127783	-2.9863	0.00282371	0.128244	2748.31	3247.57	3567.32	3971.19	3693.47	4463.64	4487.49
ENSMAUG00000021516	protein_coding	Nrros	103.697	59.4122	0.804165	0.269886	2.97964	0.00288584	0.13071	121.082	89.6569	100.351	66.3886	57.6787	49.2977	64.2837
ENSMAUG00000002414	protein_coding	Myo1f	185.996	91.6456	1.02232	0.343436	2.97674	0.00291327	0.131595	223	139.466	195.523	95.7528	73.2859	82.1629	115.381
ENSMAUG00000013752	protein_coding	Cnp	681.808	461.32	0.564142	0.190505	2.9613	0.00306343	0.137631	724.751	545.057	775.616	412.375	490.608	442.036	500.259
ENSMAUG00000008273	protein_coding	AA467197	426.38	90.8094	2.23142	0.758493	2.94191	0.00326192	0.145374	507.848	289.606	481.685	111.073	152	35.0562	65.1078
ENSMAUG00000015410	protein_coding	Btk	140.398	81.6905	0.780589	0.266656	2.92733	0.00341891	0.15156	182.059	103.177	135.959	74.0488	71.9287	82.7107	98.0738
ENSMAUG00000015330	protein_coding	Selplg	220.341	122.009	0.853632	0.292223	2.92117	0.00348722	0.15377	233.453	218.45	209.119	120.649	110.607	115.028	141.754
ENSMAUG00000019827	protein_coding	P2ry13	38.2398	9.60946	1.98355	0.679784	2.91791	0.00352388	0.15411	54.0079	19.9238	40.7878	8.93693	10.8572	12.0506	6.5932
ENSMAUG00000005999	protein_coding	Tapbp	652.605	401.727	0.700864	0.240253	2.9172	0.00353193	0.15411	610.638	515.883	831.295	365.776	311.465	439.298	490.369
ENSMAUG00000010213	protein_coding	Cd38	470.842	145.941	1.68975	0.581129	2.9077	0.00364098	0.157631	666.388	326.607	419.532	168.525	164.215	111.742	139.281
ENSMAUG00000004553	protein_coding	Gpr165	24.0138	7.17528	1.72978	0.595726	2.90365	0.00368843	0.159272	28.7461	20.6353	22.6599	4.46846	3.39286	12.5983	8.2415
ENSMAUG00000019728	protein_coding	Osmr	540.165	273.322	0.981929	0.338463	2.90115	0.00371801	0.160134	713.427	503.075	403.994	365.137	230.036	250.871	247.245
ENSMAUG00000009404	protein_coding	Lgals8	791.877	405.849	0.963946	0.333173	2.89323	0.003813	0.163802	935.556	677.408	762.668	458.337	437.679	381.236	346.143
ENSMAUG00000020469	protein_coding	Dync2i2	222.482	322.083	-0.531523	0.185146	-2.87084	0.00409387	0.174518	175.09	240.508	251.849	308.962	290.429	374.115	314.825
ENSMAUG00000016358	protein_coding	Clic4	3309.64	2146.78	0.624478	0.217712	2.86836	0.00412602	0.175392	3923.41	2743.79	3261.73	2126.35	2005.18	2067.22	2388.39
ENSMAUG00000010154	protein_coding	Parp3	128.08	80.9408	0.662177	0.231321	2.86259	0.00420199	0.177764	135.02	121.677	127.543	81.0707	71.2501	83.2584	88.184
ENSMAUG00000003289	snoRNA	SNORA73	167.913	85.8277	0.964521	0.337182	2.86053	0.00422929	0.178415	250.875	176.468	76.3962	114.903	99.7502	60.2528	68.4044
ENSMAUG00000015870	protein_coding	Ctso	298.969	167.972	0.830713	0.290477	2.85982	0.00423881	0.178415	331.887	292.452	272.566	173.632	205.608	155.014	137.633
ENSMAUG00000008292	protein_coding	Il20rb	25.6375	11.6313	1.15625	0.405751	2.84967	0.0043765	0.182826	21.7774	29.8856	25.2496	14.6821	11.5357	7.12079	13.1864
ENSMAUG00000000889	protein_coding	Rab7b	96.6046	45.426	1.09109	0.383247	2.84696	0.00441394	0.18347	114.113	88.9453	86.7551	46.5997	40.7144	36.6994	57.6905
ENSMAUG00000017288	protein_coding	Tnfaip8l2	60.1136	28.4272	1.07373	0.378015	2.84043	0.00450529	0.186801	63.5899	52.6556	64.0952	33.8327	19	36.1517	24.7245
ENSMAUG00000004349	protein_coding	Slc22a3	31.5481	64.3285	-1.03402	0.364294	-2.83841	0.00453386	0.18752	44.4259	25.6163	24.6022	47.238	59.7144	59.705	90.6565
ENSMAUG00000021145	protein_coding	Vav1	275.485	147.093	0.903078	0.318309	2.83711	0.00455241	0.187821	386.766	202.084	237.605	142.352	137.75	166.517	141.754
ENSMAUG00000019073	protein_coding	Psmd11	1168.31	1017.62	0.197686	0.0697914	2.83253	0.00461811	0.190061	1167.27	1154.15	1183.49	1082.01	969.002	1069.21	950.245
ENSMAUG00000013623	protein_coding	Trim45	336.29	457.651	-0.441953	0.156071	-2.83174	0.00462957	0.190063	294.43	298.145	416.295	416.205	441.751	488.048	484.6
ENSMAUG00000019385	protein_coding	Rnf114	1416.26	883.319	0.680843	0.241056	2.82442	0.00473662	0.193505	1595.85	1182.62	1470.3	819.644	852.966	982.121	878.543
ENSMAUG00000004795	protein_coding	Trim39	205.626	267.083	-0.375468	0.133087	-2.82123	0.00478404	0.194964	187.285	197.814	231.778	266.193	245.643	295.239	261.255
ENSMAUG00000021701	protein_coding	Tyrobp	117.242	58.2407	1.00723	0.357458	2.81775	0.00483611	0.196605	134.149	101.042	116.537	54.8983	59.0358	64.6348	54.3939
ENSMAUG00000015475	protein_coding	Scarb2	1737.28	1260.2	0.462919	0.165564	2.79602	0.00517369	0.209818	1992.19	1450.88	1768.77	1281.81	1271.65	1234.63	1252.71
ENSMAUG00000016849	protein_coding	Rab15	264.637	402.954	-0.605932	0.21702	-2.79206	0.00523744	0.211888	224.743	360.051	209.119	372.798	402.394	411.362	425.261
ENSMAUG00000011123	protein_coding	Atf3	180.753	67.3872	1.42303	0.509907	2.79077	0.00525832	0.212217	195.996	128.081	218.183	75.3255	48.8572	76.1376	69.2286
ENSMAUG00000004298	protein_coding	Reg3b	347.496	59.6765	2.54107	0.912312	2.78531	0.00534763	0.214865	520.915	219.873	301.7	160.865	19.6786	25.1966	32.966
ENSMAUG00000018868	protein_coding	Sfrp4	860.959	505.165	0.7684	0.27606	2.78345	0.00537837	0.215359	916.392	976.975	689.509	615.371	529.965	512.697	362.626
ENSMAUG00000015863	protein_coding	Cd74	5094.08	2755.67	0.88642	0.318526	2.78288	0.00538785	0.215359	5668.22	4465.06	5148.98	2517.66	2679.01	2838.45	2987.54
ENSMAUG00000018078	protein_coding	C7	286.996	176.373	0.701382	0.252942	2.7729	0.00555595	0.221018	316.208	261.855	282.925	197.889	139.786	188.975	178.84
ENSMAUG00000015726	protein_coding	Scly	340.688	232.793	0.550391	0.199792	2.75482	0.00587251	0.23195	332.758	313.799	375.507	201.719	212.393	254.157	262.904
ENSMAUG00000011299	protein_coding	Plek	322.645	107.548	1.58434	0.576844	2.74656	0.00602241	0.236749	371.958	276.798	319.181	128.309	111.286	107.36	83.2391
ENSMAUG00000018534	protein_coding	Ogfr	592.482	404.336	0.551451	0.200916	2.74468	0.00605696	0.237547	641.126	503.786	632.535	360.669	395.608	413.553	447.513
ENSMAUG00000000142	protein_coding	Tlr1	226.109	78.7576	1.52043	0.55434	2.74277	0.00609226	0.237866	252.618	197.814	227.894	82.9858	74.643	93.118	64.2837
ENSMAUG00000020701	protein_coding	Nup210l	38.6933	19.8366	0.966529	0.352401	2.7427	0.00609365	0.237866	37.4571	46.2516	32.3713	17.2355	14.9286	22.4579	24.7245
ENSMAUG00000005793	protein_coding	F5	108.344	39.7822	1.44324	0.530003	2.72307	0.00646777	0.250641	154.184	85.3875	85.4602	53.6216	48.1787	28.4831	28.8452
ENSMAUG00000021820	protein_coding	Prdm1	135.68	74.0385	0.873348	0.320801	2.7224	0.00648106	0.250641	160.281	123.1	123.658	82.9858	88.893	55.8708	68.4044
ENSMAUG00000012165	protein_coding	Arhgap15	96.0818	40.3207	1.25155	0.460062	2.72039	0.00652056	0.251435	119.34	85.3875	83.5179	44.6846	50.2144	31.7697	34.6143
ENSMAUG00000008340	protein_coding	Ikbke	84.2577	35.1642	1.26333	0.464905	2.71739	0.00657987	0.252123	92.3361	70.4447	89.9922	33.8327	29.1786	32.3174	45.3282
ENSMAUG00000015813	protein_coding	Irak4	727.865	471.776	0.624363	0.230921	2.70379	0.00685539	0.260286	909.423	639.695	634.477	495.361	418.679	531.32	441.744
ENSMAUG00000004325	protein_coding	Nod2	139.559	56.2076	1.31016	0.485692	2.69751	0.00698608	0.26398	164.637	88.9453	165.094	73.4105	35.9644	65.1826	50.2731
ENSMAUG00000020643	protein_coding	Rnasel	1084.74	531.964	1.02788	0.381756	2.69251	0.00709167	0.266757	1291.83	869.53	1092.85	565.58	523.18	498.455	540.642
ENSMAUG00000016369	protein_coding	Zcchc2	753.431	514.086	0.551571	0.204959	2.69113	0.00712108	0.266757	871.095	666.023	723.175	477.487	441.751	519.817	617.288
ENSMAUG00000008875	protein_coding	Fas	156.306	54.8936	1.50954	0.56119	2.68988	0.0071477	0.266757	192.512	128.793	147.613	57.4517	51.5715	52.0365	58.5146
ENSMAUG00000009639	protein_coding	Tnfrsf1b	106.332	53.0311	1.00616	0.375715	2.67799	0.00740647	0.273122	111.5	82.5413	124.953	51.7065	45.4644	49.8455	65.1078
ENSMAUG00000015146	protein_coding	Usp25	2127.3	1222.86	0.798676	0.298646	2.67433	0.00748792	0.275516	2678.62	1680.71	2022.56	1258.19	1311.68	1094.41	1227.16
ENSMAUG00000019293	protein_coding	Prkcq	385.25	255.246	0.594086	0.223018	2.66385	0.00772527	0.282379	439.903	392.783	323.065	280.875	264.643	201.025	274.442
ENSMAUG00000002372	miRNA	Mir200b	16.2184	32.4867	-1.00555	0.378863	-2.65412	0.00795165	0.289384	14.8086	16.3659	17.4805	31.9176	26.4643	44.368	27.1969
ENSMAUG00000017913	protein_coding	Mboat1	202.121	141.162	0.516472	0.194679	2.65295	0.00797921	0.289755	190.77	214.892	200.702	154.481	169.643	130.913	109.612
ENSMAUG00000014037	protein_coding	Bin2	74.391	41.2706	0.8455	0.319183	2.64895	0.00807432	0.291936	97.5627	64.7522	60.858	29.3642	44.1072	47.1067	44.5041
ENSMAUG00000006736	protein_coding	P2ry12	101.725	65.1612	0.640633	0.24201	2.64713	0.00811779	0.292873	120.211	83.9644	100.998	71.4954	76.6787	53.132	59.3388
ENSMAUG00000014166	protein_coding	Igsf6	191.562	62.0147	1.62644	0.6146	2.64634	0.00813671	0.292922	226.485	135.197	213.003	57.4517	78.7144	62.4438	49.449
ENSMAUG00000012137	protein_coding	Marchf1	54.289	19.4031	1.48281	0.560662	2.64474	0.0081753	0.293677	86.2384	31.3088	45.3198	16.5972	14.9286	21.3624	24.7245
ENSMAUG00000012287	protein_coding	Cyth2	680.277	860.293	-0.337575	0.128159	-2.63404	0.00843754	0.3019	578.407	738.602	723.822	856.668	787.144	931.18	866.181
ENSMAUG00000003883	snoRNA	SNORA74	36.7443	15.6005	1.23043	0.467148	2.63392	0.00844045	0.3019	46.168	35.5781	28.4867	24.2574	11.5357	12.5983	14.0105
ENSMAUG00000014299	protein_coding	Tnf	44.1101	8.50017	2.38243	0.904797	2.63311	0.00846069	0.301976	60.1056	32.7319	39.493	12.1287	8.14287	2.19101	11.5381
ENSMAUG00000017705	protein_coding	Pycr2	385.244	515.968	-0.418033	0.158841	-2.63176	0.00849427	0.30235	331.887	384.244	439.602	419.397	468.894	515.435	660.144
ENSMAUG00000005083	protein_coding	Cfb	5680.78	2637.46	1.10688	0.421094	2.62859	0.00857402	0.303422	7118.59	3857.38	6066.38	2334.45	2092.04	3523.15	2600.19
ENSMAUG00000005378	snoRNA	SNORD22	443.452	243.407	0.863838	0.329184	2.62418	0.00868587	0.306729	699.489	362.185	268.682	353.009	208.322	195.548	216.751
ENSMAUG00000013045	protein_coding	Orc1	68.8709	36.1675	0.927749	0.353791	2.62231	0.00873359	0.307762	69.6876	82.5413	54.3838	35.1094	40.7144	35.0562	33.7901
ENSMAUG00000013919	protein_coding	Cfap298	543.321	694.025	-0.352427	0.134478	-2.62071	0.00877476	0.30856	464.294	556.442	609.228	624.947	637.858	844.087	669.209
ENSMAUG00000021817	protein_coding	Zfp692	175.889	250.367	-0.509751	0.194629	-2.61908	0.0088166	0.309379	163.766	172.91	190.991	264.916	270.072	264.565	201.917
ENSMAUG00000004120	protein_coding	Lipa	1358.25	713.765	0.928333	0.354874	2.61595	0.00889797	0.311578	1533.13	1204.68	1336.93	751.34	835.323	527.486	740.911
ENSMAUG00000006946	misc_RNA	Vault	49.9604	20.2884	1.293	0.494954	2.61235	0.00899212	0.313558	85.3673	40.5591	23.9548	21.0656	24.4286	17.5281	18.1313
ENSMAUG00000011002	protein_coding	Rnase10	12.1628	4.2884	1.52436	0.585472	2.60364	0.00922404	0.319279	14.8086	10.6734	11.0062	2.55341	7.4643	2.19101	4.9449
ENSMAUG00000021810	protein_coding	Lair1	38.4415	11.6616	1.71876	0.661362	2.59883	0.00935433	0.321997	43.5548	34.8666	36.9033	12.1287	16.9643	9.3118	8.2415
ENSMAUG00000018358	protein_coding	Lsp1	1537.89	1012.09	0.603514	0.232401	2.59686	0.00940801	0.321997	1551.42	1471.51	1590.73	1023.92	1125.07	991.98	907.389
ENSMAUG00000011583	protein_coding	1600014C10Rik	703.158	460.602	0.61031	0.235396	2.59269	0.00952283	0.322702	764.821	516.594	828.058	478.126	475.001	439.298	449.986
ENSMAUG00000000226	protein_coding	Arsi	131.257	82.6768	0.673681	0.259845	2.59263	0.00952465	0.322702	125.438	103.888	164.446	60.0051	85.5002	75.5899	109.612
ENSMAUG00000008128	protein_coding	Afg3l1	266.091	343.003	-0.365528	0.140989	-2.5926	0.00952539	0.322702	285.719	241.931	270.624	330.028	288.393	343.989	409.602
ENSMAUG00000013599	protein_coding	C3	3741.23	2328.13	0.684203	0.264073	2.59096	0.00957083	0.323583	5287.55	2620.69	3315.47	2126.99	2014.68	2557.46	2613.38
ENSMAUG00000008686	protein_coding	Gpr141	76.8343	26.6488	1.52821	0.590203	2.5893	0.00961701	0.323831	101.918	69.0216	59.5632	30.6409	29.8572	18.0758	28.0211
ENSMAUG00000003303	snoRNA	SNORA73	98.626	55.4895	0.823277	0.318303	2.58646	0.00969687	0.325206	138.504	93.9263	63.4477	68.942	68.5358	43.2725	41.2075
ENSMAUG00000002907	snRNA	U6	69.403	48.5374	0.513149	0.198493	2.58522	0.00973175	0.3256	68.8165	74.0025	65.39	48.5148	52.9287	48.2022	44.5041
ENSMAUG00000010880	protein_coding	Ralgps1	162.261	308.376	-0.925714	0.358289	-2.58371	0.00977452	0.3256	119.34	269.682	97.7613	246.404	218.5	376.306	392.295
ENSMAUG00000006285	protein_coding	Plcb2	155.136	102.414	0.599969	0.232252	2.58327	0.00978676	0.3256	173.348	144.447	147.613	84.2625	111.965	98.0477	115.381
ENSMAUG00000014643	protein_coding	Cnst	278.216	378.138	-0.440787	0.170984	-2.57795	0.00993896	0.330005	253.489	270.394	310.764	326.198	349.465	414.101	422.789
ENSMAUG00000016395	protein_coding	Tacstd2	186.954	90.4799	1.04642	0.406044	2.57711	0.00996304	0.330147	149.828	171.487	239.548	120.01	76.0001	95.8567	70.0527
ENSMAUG00000021883	protein_coding	Pik3ap1	968.522	519.014	0.899796	0.349381	2.5754	0.0100123	0.331122	1271.8	700.178	933.588	477.487	458.037	566.924	573.608
ENSMAUG00000009005	protein_coding	Csf1r	1262.01	849.865	0.570313	0.221672	2.57278	0.0100886	0.332985	1429.47	1148.46	1208.1	791.556	848.216	853.947	905.74
ENSMAUG00000014099	protein_coding	Gimap4	54.3805	28.0719	0.952688	0.370582	2.57079	0.0101467	0.334238	56.6212	54.0788	52.4415	23.619	31.8929	29.5786	27.1969
ENSMAUG00000008339	protein_coding	Carhsp1	753.757	946.236	-0.326778	0.128291	-2.54716	0.0108605	0.354946	703.845	708.005	849.423	797.302	903.18	1013.89	1070.57
ENSMAUG00000012736	protein_coding	Agbl5	220.089	305.148	-0.469623	0.184458	-2.54596	0.0108979	0.355362	192.512	240.508	227.246	287.897	251.072	341.25	340.374
ENSMAUG00000011683	protein_coding	Apobec3	112.83	71.8095	0.646802	0.254108	2.54538	0.0109158	0.355362	141.117	106.734	90.6396	56.175	66.5001	87.0927	77.4701
ENSMAUG00000006247	protein_coding	Enthd1	15.621	5.89038	1.42991	0.561929	2.54465	0.0109387	0.355411	19.1641	12.8081	14.8908	7.02187	6.10715	2.19101	8.2415
ENSMAUG00000012225	protein_coding	Syt7	245.7	405.462	-0.721821	0.284093	-2.54079	0.0110601	0.358311	214.289	212.046	310.764	305.771	350.144	527.486	438.448
ENSMAUG00000000401	protein_coding	Ippk	477.354	589.891	-0.30388	0.119616	-2.54045	0.0110709	0.358311	466.907	486.709	478.448	561.75	602.573	553.23	642.013
ENSMAUG00000013443	protein_coding	Slc43a3	77.1546	41.0469	0.900527	0.354809	2.53806	0.0111469	0.360069	111.5	81.1181	38.8456	28.0875	44.7858	54.2275	37.0867
ENSMAUG00000011451	protein_coding	Kcne3	863.66	456.919	0.918623	0.362295	2.53557	0.0112266	0.361944	783.114	843.202	964.665	681.76	447.179	315.506	383.23
ENSMAUG00000016963	protein_coding	Fer1l6	29.3903	117.721	-2.00062	0.789504	-2.53401	0.0112764	0.362847	20.0352	44.8284	23.3073	147.459	92.9645	98.5955	131.864
ENSMAUG00000003363	protein_coding	H2-Aa	2003.49	1088.82	0.879754	0.347613	2.53084	0.0113789	0.364736	2053.17	1920.51	2036.8	1106.26	1096.57	1058.81	1093.65
ENSMAUG00000000542	protein_coding	Ctsc	3063.2	2350.75	0.381984	0.151239	2.52571	0.0115466	0.369404	3406.85	2807.83	2974.92	2273.81	2537.86	2064.48	2526.84
ENSMAUG00000009879	protein_coding	Ampd3	755.06	491.035	0.620362	0.246048	2.5213	0.0116921	0.373339	876.322	683.812	705.047	584.73	382.036	488.048	509.324
ENSMAUG00000016508	protein_coding	4930523C07Rik	932.966	579.093	0.687712	0.273109	2.51808	0.0117995	0.375333	1014.83	880.915	903.159	676.653	580.18	551.039	508.5
ENSMAUG00000021120	protein_coding	Plin5	27.8989	53.5534	-0.937726	0.374043	-2.507	0.012176	0.385837	27.0039	25.6163	31.0764	56.175	35.9644	56.9663	65.1078
ENSMAUG00000009348	protein_coding	Spn	42.3809	18.9928	1.15852	0.462388	2.5055	0.0122278	0.386741	54.0079	28.4625	44.6724	17.2355	23.0715	15.8848	19.7796
ENSMAUG00000011465	protein_coding	Tmem132a	392.094	565.84	-0.527374	0.210929	-2.50024	0.0124108	0.391045	368.473	285.337	522.473	471.104	514.358	564.185	713.714
ENSMAUG00000008063	protein_coding	Dynlt5	35.0927	11.2767	1.6359	0.655755	2.49469	0.0126067	0.396469	37.4571	34.155	33.6661	15.9588	6.10715	11.5028	11.5381
ENSMAUG00000020025	protein_coding	Ptdss2	493.743	668.564	-0.436834	0.175221	-2.49305	0.0126651	0.397557	452.969	511.614	516.646	596.221	604.608	766.306	707.12
ENSMAUG00000017882	protein_coding	Irgq	61.7633	114.361	-0.885427	0.355727	-2.48906	0.0128081	0.401289	54.879	53.3672	77.0437	86.8159	87.5359	134.747	148.347
ENSMAUG00000001104	protein_coding	Gsap	505.736	299.488	0.756073	0.303995	2.48712	0.0128781	0.401972	568.825	494.536	453.846	323.644	272.108	261.826	340.374
ENSMAUG00000007865	protein_coding	Tlr6	470.384	255.351	0.881348	0.354815	2.48397	0.0129928	0.404478	600.185	377.84	433.128	284.705	302.643	178.567	255.486
ENSMAUG00000012908	protein_coding	Rbm43	925.602	432.344	1.09789	0.442124	2.48323	0.0130198	0.404478	1142.88	737.89	896.037	448.123	476.358	456.278	348.615
ENSMAUG00000005709	protein_coding	Man1a	755.594	537.519	0.490444	0.197528	2.48291	0.0130312	0.404478	983.466	698.043	585.273	547.068	515.037	506.124	581.85
ENSMAUG00000017701	protein_coding	Ptges2	213.534	355.746	-0.735642	0.296926	-2.47752	0.0132297	0.409123	180.317	193.545	266.739	346.625	334.536	419.579	322.242
ENSMAUG00000000053	protein_coding	Rmi2	35.7689	16.8772	1.07871	0.435443	2.47727	0.0132393	0.409123	41.8126	29.8856	35.6084	18.5122	22.3929	14.2416	12.3622
ENSMAUG00000000276	protein_coding	Kctd12b	980.108	509.737	0.942998	0.380724	2.47686	0.0132545	0.409123	1156.81	860.279	923.229	534.301	555.073	486.404	463.172
ENSMAUG00000022208	protein_coding	Itga2b	58.313	29.9193	0.964453	0.391484	2.46358	0.0137556	0.423022	67.9454	30.5972	76.3962	35.1094	31.8929	23.0056	29.6694
ENSMAUG00000016865	protein_coding	Ccnd2	6496.83	5230.4	0.312825	0.127018	2.46284	0.0137841	0.423119	7277.13	5929.45	6283.92	4933.18	5042.47	5055.76	5890.2
ENSMAUG00000011068	protein_coding	Slit2	2161.39	1686.85	0.357266	0.14533	2.45831	0.0139591	0.427704	2496.56	2206.56	1781.07	1650.78	1680.15	1665.17	1751.32
ENSMAUG00000020456	protein_coding	Nfe2l1	4216.5	4950.38	-0.231187	0.0941473	-2.45559	0.0140654	0.430169	3884.21	4142.01	4623.27	4569.96	4592.58	5366.88	5272.09
ENSMAUG00000022023	protein_coding	Dok1	223.923	282.675	-0.333607	0.135911	-2.45459	0.0141043	0.43057	207.321	246.912	217.535	274.491	263.965	283.188	309.056
ENSMAUG00000002970	protein_coding	Ackr4	306.97	231.956	0.403786	0.164646	2.45245	0.0141886	0.432057	351.051	310.241	259.618	219.593	266.001	199.93	242.3
ENSMAUG00000002554	protein_coding	Gpr174	18.8634	7.22461	1.41138	0.575673	2.4517	0.0142182	0.432057	23.5196	14.9428	18.1279	5.10682	8.14287	3.28652	12.3622
ENSMAUG00000014915	protein_coding	Fermt3	94.0924	53.8647	0.809557	0.33032	2.45083	0.0142528	0.432057	103.66	85.3875	93.2293	52.9832	34.6072	48.75	79.1184
ENSMAUG00000004181	snRNA	U1	3309.12	1078.54	1.61729	0.659924	2.45073	0.0142567	0.432057	1763.97	5947.24	2216.14	2105.28	1084.36	773.427	351.088
ENSMAUG00000015938	protein_coding	Ikzf1	56.7224	31.9962	0.814383	0.332544	2.44895	0.0143274	0.433411	87.9806	42.6938	39.493	17.2355	31.2143	43.2725	36.2626
ENSMAUG00000018402	protein_coding	Fbxo2	61.5712	109.34	-0.821354	0.335942	-2.44493	0.0144881	0.437476	30.4883	66.1753	88.0499	90.646	110.607	138.034	98.0738
ENSMAUG00000004999	protein_coding	Gzmb	31.2387	9.5853	1.69039	0.691812	2.44342	0.0145487	0.43828	33.9727	16.3659	43.3775	8.93693	6.10715	17.5281	5.76905
ENSMAUG00000020494	protein_coding	Chmp1a	1520.35	1741.36	-0.194832	0.0797522	-2.44296	0.0145672	0.43828	1441.66	1430.24	1689.13	1729.93	1701.18	1759.93	1774.39
ENSMAUG00000011984	protein_coding	Ms4a1	23.2195	9.14223	1.33851	0.550172	2.4329	0.0149786	0.44823	34.8438	19.9238	14.8908	16.5972	5.42858	5.47753	9.06565
ENSMAUG00000004454	protein_coding	Lyn	784.37	446.401	0.8128	0.335015	2.42616	0.0152597	0.454978	969.529	646.81	736.771	418.759	378.644	522.556	465.645
ENSMAUG00000019026	protein_coding	Zbtb7a	88.4943	166.991	-0.913486	0.376716	-2.42487	0.015314	0.454978	62.7188	87.5222	115.242	123.202	149.286	217.458	178.016
ENSMAUG00000012408	protein_coding	Psmf1	803.644	601.549	0.417847	0.172362	2.42424	0.0153406	0.454978	865.869	628.31	916.755	545.153	522.501	675.927	662.616
ENSMAUG00000016880	protein_coding	Pde4c	14.0367	37.6723	-1.41397	0.583573	-2.42295	0.015395	0.455779	6.96876	16.3659	18.7753	29.3642	42.0715	45.4635	33.7901
ENSMAUG00000014303	protein_coding	Cdk3	53.6355	95.1738	-0.825692	0.34185	-2.41536	0.0157196	0.46272	46.168	59.0597	55.6786	106.605	70.5716	104.621	98.898
ENSMAUG00000006540	protein_coding	Lysmd2	282.619	213.879	0.39803	0.164824	2.41488	0.0157405	0.46272	335.372	248.335	264.15	236.19	220.536	210.885	187.906
ENSMAUG00000009926	protein_coding	Stxbp6	102.798	138.425	-0.427637	0.17734	-2.4114	0.0158914	0.465239	101.047	102.465	104.883	146.183	165.572	115.028	126.919
ENSMAUG00000014042	protein_coding	Aoah	36.7432	12.3838	1.57315	0.652447	2.41116	0.0159019	0.465239	49.6524	25.6163	34.961	12.767	12.8929	8.21629	15.6588
ENSMAUG00000003609	protein_coding	Ccr1	385.258	176.281	1.12804	0.467876	2.41098	0.0159099	0.465239	432.063	357.916	365.796	184.484	236.143	125.435	159.061
ENSMAUG00000011979	protein_coding	Serpind1	63.6308	29.3737	1.10961	0.461102	2.40644	0.0161088	0.47023	56.6212	81.8297	52.4415	38.3011	44.1072	25.1966	9.8898
ENSMAUG00000019431	protein_coding	Cd86	183.383	69.0083	1.40953	0.586171	2.40465	0.0161882	0.471721	232.582	147.293	170.273	70.2187	82.1073	61.8961	61.8112
ENSMAUG00000001029	protein_coding	Cd84	734.041	471.788	0.637423	0.265273	2.4029	0.0162658	0.471931	765.693	852.452	583.978	500.468	624.966	381.784	379.933
ENSMAUG00000004036	snoRNA	Snord104	55.3344	28.4956	0.939743	0.391173	2.40237	0.0162891	0.471931	93.2072	46.2516	26.5445	34.471	27.1429	33.4129	18.9554
ENSMAUG00000013571	protein_coding	Clec5a	455.118	187.22	1.28148	0.533537	2.40186	0.0163119	0.471931	592.345	323.049	449.961	182.569	196.786	169.256	200.268
ENSMAUG00000008883	protein_coding	Vipr1	39.3937	82.112	-1.05544	0.43953	-2.4013	0.016337	0.471931	30.4883	39.1359	48.5569	95.1144	62.4287	79.4241	91.4806
ENSMAUG00000018946	protein_coding	Vars2	106.057	193.649	-0.868006	0.362097	-2.39716	0.0165226	0.474826	101.047	103.177	113.947	160.226	160.143	230.056	224.169
ENSMAUG00000016505	protein_coding	Pnma8b	150.583	239.156	-0.668027	0.279649	-2.38881	0.0169032	0.483278	141.117	156.544	154.087	219.593	181.179	325.913	229.938
ENSMAUG00000017584	protein_coding	Sec24b	1084.81	901.175	0.26657	0.111612	2.38837	0.0169235	0.483278	1262.22	977.687	1014.52	871.35	811.573	941.039	980.738
ENSMAUG00000002813	protein_coding	Rundc1	282.815	362.065	-0.355273	0.148918	-2.38569	0.0170469	0.485485	265.684	288.183	294.579	331.305	320.965	403.694	392.295
ENSMAUG00000020663	protein_coding	Tmem234	183.473	230.784	-0.330523	0.138583	-2.38503	0.0170779	0.485485	170.735	189.987	189.696	230.445	234.108	242.654	215.927
ENSMAUG00000001967	misc_RNA	Y_RNA	504.615	252.806	0.996855	0.418224	2.38354	0.0171469	0.486063	763.079	442.592	308.175	405.992	200.179	139.677	265.376
ENSMAUG00000008341	protein_coding	Foxred1	263.469	324.246	-0.297458	0.125102	-2.37772	0.0174201	0.492967	224.743	292.452	273.214	302.579	310.108	365.351	318.946
ENSMAUG00000009899	protein_coding	Spint2	2204.05	3107.99	-0.495507	0.208781	-2.37334	0.0176281	0.49617	1611.53	2311.87	2688.76	2769.81	2788.26	3606.95	3266.93
ENSMAUG00000012996	protein_coding	C1qa	673.975	423.112	0.672412	0.284119	2.36665	0.0179498	0.503681	574.923	603.405	843.596	358.754	365.072	456.826	511.797
ENSMAUG00000000699	protein_coding	Ptpn13	6988.48	6012.07	0.217016	0.0918401	2.36298	0.0181288	0.506997	7822.43	6704.34	6438.65	5949.44	5537.83	5954.62	6606.38
ENSMAUG00000013230	protein_coding	Dio2	356.375	148.485	1.26295	0.534958	2.36084	0.0182334	0.508815	428.579	246.912	393.635	287.897	65.143	97.5	143.402
ENSMAUG00000008850	protein_coding	Ptafr	305.645	146.009	1.06672	0.451923	2.36041	0.0182548	0.508815	386.766	236.239	293.931	109.797	143.857	122.697	207.686
ENSMAUG00000006855	protein_coding	Nr2f6	31.3706	70.4081	-1.16387	0.493777	-2.35709	0.0184189	0.512005	28.7461	28.4625	36.9033	64.4736	48.1787	79.9719	89.0082
ENSMAUG00000017444	protein_coding	Anxa8	741.656	471.638	0.653906	0.277645	2.35518	0.0185136	0.51254	588.86	762.084	874.025	603.243	462.108	334.129	487.072
ENSMAUG00000014708	protein_coding	Cyp39a1	580.54	328.449	0.821742	0.348993	2.35461	0.0185422	0.51254	679.454	456.823	605.343	377.266	352.179	259.635	324.715
ENSMAUG00000002162	protein_coding	Cirbp	1763.2	2266.62	-0.362137	0.154005	-2.35146	0.0186998	0.516041	1508.74	2010.16	1770.71	2068.9	2147.68	2579.37	2270.53
ENSMAUG00000010559	protein_coding	Gsdmd	222.099	132.662	0.744454	0.317431	2.34525	0.0190143	0.520999	270.911	148.717	246.669	142.991	117.393	107.907	162.357
ENSMAUG00000018912	protein_coding	Lacc1	446.872	180.282	1.30963	0.558517	2.34483	0.0190358	0.520999	625.446	277.509	437.66	193.421	245.643	112.289	169.775
ENSMAUG00000005291	snoRNA	SNORD14	186.854	87.1876	1.09738	0.46814	2.34412	0.019072	0.521135	263.942	187.853	108.768	116.818	86.8573	81.6152	63.4595
ENSMAUG00000013433	protein_coding	Cep131	191.959	286.416	-0.576196	0.245992	-2.34233	0.0191635	0.522748	155.926	191.41	228.541	254.702	215.786	383.427	291.749
ENSMAUG00000021920	protein_coding	Anks6	105.375	164.166	-0.637659	0.272436	-2.34058	0.0192538	0.523526	86.2384	93.9263	135.959	135.969	152.679	213.076	154.94
ENSMAUG00000015224	protein_coding	Amigo1	316.382	423.691	-0.420389	0.179674	-2.33973	0.0192979	0.523872	265.684	335.146	348.315	380.458	361.001	524.747	428.558
ENSMAUG00000011851	protein_coding	Tor3a	79.2955	50.1657	0.658138	0.281664	2.3366	0.0194598	0.527407	94.0783	58.3481	85.4602	45.323	56.3215	50.3933	48.6248
ENSMAUG00000005092	protein_coding	Cchcr1	253.69	372.88	-0.554012	0.23718	-2.33582	0.0195005	0.527429	182.059	282.49	296.521	270.661	350.144	492.43	378.285
ENSMAUG00000019144	protein_coding	Gngt2	96.1651	56.1871	0.77192	0.330619	2.33477	0.0195555	0.527429	111.5	88.9453	88.0499	49.1531	71.9287	57.514	46.1524
ENSMAUG00000003375	protein_coding	Gatm	1760.5	1108.49	0.667347	0.28603	2.33314	0.0196409	0.528877	2122.86	1470.8	1687.84	1250.53	1258.07	850.66	1074.69
ENSMAUG00000000793	protein_coding	Ncald	591.258	730.931	-0.304478	0.130679	-2.32997	0.019808	0.530625	562.727	564.269	646.778	718.146	679.251	715.365	810.963
ENSMAUG00000014774	protein_coding	Pstpip2	334.249	223.185	0.58214	0.249898	2.32952	0.0198317	0.530625	385.895	321.626	295.226	229.807	201.536	220.744	240.652
ENSMAUG00000021430	protein_coding	Nfam1	49.9138	26.0698	0.941656	0.404651	2.32708	0.019961	0.531863	67.9454	45.54	36.2558	18.5122	23.75	22.4579	39.5592
ENSMAUG00000019080	protein_coding	Syk	331.656	191.465	0.792696	0.340679	2.32681	0.0199752	0.531863	392.864	229.835	372.27	169.802	144.536	215.815	235.707
ENSMAUG00000005088	snRNA	U5	21.7614	7.71217	1.50088	0.645448	2.32533	0.0200545	0.532717	37.4571	14.2313	13.5959	6.38352	8.82145	4.92977	10.7139
ENSMAUG00000018614	protein_coding	Phyhd1	46.8234	26.0991	0.842402	0.362321	2.32501	0.0200712	0.532717	54.0079	39.8475	46.6147	23.619	26.4643	26.2921	28.0211
ENSMAUG00000009560	protein_coding	Abca7	203.351	338.13	-0.733191	0.315572	-2.32337	0.0201593	0.53399	199.481	180.737	229.836	260.448	274.143	415.744	402.185
ENSMAUG00000001092	protein_coding	Scn4b	523.195	818.544	-0.645561	0.277909	-2.32292	0.0201832	0.53399	450.356	579.924	539.306	699.634	630.394	1081.26	862.885
ENSMAUG00000002635	protein_coding	Klrk1	17.556	6.86769	1.34512	0.579609	2.32074	0.0203009	0.535404	14.8086	17.7891	20.0702	3.83011	7.4643	10.4073	5.76905
ENSMAUG00000010556	protein_coding	F2r	1591.28	1272.31	0.322357	0.139095	2.31753	0.0204749	0.53914	1939.93	1366.2	1467.71	1407.57	1091.15	1178.76	1411.77
ENSMAUG00000012779	protein_coding	Ngb	6.69281	16.8707	-1.32485	0.572108	-2.31574	0.0205727	0.539357	6.09767	4.26938	9.71139	21.704	15.6072	15.3371	14.8347
ENSMAUG00000018485	protein_coding	Hnrnpa0	101.953	168.645	-0.723644	0.31249	-2.31573	0.0205728	0.539357	83.6251	109.581	112.652	144.268	147.929	186.236	196.148
ENSMAUG00000015625	protein_coding	Fbxl15	111.596	185.777	-0.731985	0.31611	-2.3156	0.0205802	0.539357	75.7853	115.273	143.729	175.547	175.072	205.407	187.082
ENSMAUG00000013497	protein_coding	Lilra5	66.3764	35.7576	0.894201	0.386903	2.31118	0.020823	0.544864	79.2697	51.2325	68.6271	30.0025	38.6786	32.3174	42.0316
ENSMAUG00000014018	protein_coding	Il21r	58.2051	33.624	0.79322	0.343485	2.30933	0.0209255	0.546687	64.461	44.1169	66.0374	31.2792	31.8929	33.4129	37.9109
ENSMAUG00000016902	protein_coding	Slc5a9	351.896	195.025	0.851265	0.369008	2.3069	0.0210604	0.548491	399.833	287.471	368.385	197.251	184.572	198.834	199.444
ENSMAUG00000014887	protein_coding	Lurap1l	310.017	240.808	0.363695	0.157888	2.3035	0.021251	0.552585	338.856	266.836	324.36	235.552	210.358	258.539	258.783
ENSMAUG00000021239	protein_coding	Thtpa	540.058	728.051	-0.430055	0.186744	-2.30291	0.0212839	0.552585	493.04	495.248	631.888	656.226	646.68	802.458	806.842
ENSMAUG00000018533	protein_coding	Il1a	63.1079	13.2789	2.25223	0.978477	2.30177	0.0213483	0.553395	108.887	44.8284	35.6084	5.74517	9.50002	13.1461	24.7245
ENSMAUG00000011007	protein_coding	P4htm	233.701	376.547	-0.687597	0.298815	-2.30108	0.021387	0.553533	197.739	240.508	262.855	314.708	316.893	483.118	391.471
ENSMAUG00000005410	snoRNA	Gm24119	191.445	106.096	0.850363	0.369643	2.3005	0.02142	0.553533	291.817	175.044	107.473	132.139	124.857	61.8961	105.491
ENSMAUG00000019069	protein_coding	Ankmy2	782.912	681.518	0.199342	0.0867449	2.29802	0.0215604	0.556298	787.47	836.798	724.47	634.522	693.501	711.531	686.517
ENSMAUG00000011705	protein_coding	Tsfm	226.907	298.699	-0.394629	0.171928	-2.29531	0.0217152	0.559428	194.254	239.797	246.669	315.346	278.215	307.837	293.397
ENSMAUG00000011429	protein_coding	Fndc3a	2856.03	2037.25	0.487282	0.212392	2.29426	0.0217758	0.560122	3401.63	2499.72	2666.75	1984.64	2048.61	1991.08	2124.66
ENSMAUG00000015105	protein_coding	Ppp5c	437.657	584.535	-0.416391	0.181608	-2.2928	0.0218594	0.560543	365.86	466.074	481.037	536.854	525.894	665.52	609.871
ENSMAUG00000010168	protein_coding	Myd88	404.156	274.401	0.559161	0.244325	2.28859	0.0221031	0.565921	395.477	300.991	515.998	268.746	291.786	268.399	268.673
ENSMAUG00000003343	protein_coding	Mast3	254.729	477.323	-0.907223	0.396615	-2.28741	0.0221717	0.566806	354.536	199.238	210.413	397.693	363.036	635.941	512.621
ENSMAUG00000008615	protein_coding	Itgax	45.4305	22.5162	1.01875	0.44578	2.28532	0.0222943	0.569067	53.1368	46.2516	36.9033	15.3204	14.9286	23.5534	36.2626
ENSMAUG00000002885	protein_coding	Xirp2	8.12743	63.0317	-2.95239	1.29409	-2.28143	0.0225229	0.573413	3.48438	16.3659	4.53198	15.3204	149.286	37.2472	50.2731
ENSMAUG00000018002	protein_coding	Tgm3	62.1863	41.1787	0.59057	0.258879	2.28126	0.0225333	0.573413	71.4298	56.2134	58.9158	55.5366	38.6786	33.4129	37.0867
ENSMAUG00000019630	protein_coding	Muc5ac	743.81	2470.87	-1.73187	0.762103	-2.27249	0.023057	0.584064	455.583	962.033	813.814	3083.24	1116.25	1398.41	4285.58
ENSMAUG00000019826	protein_coding	S100a11	6351.93	3889.49	0.707602	0.312098	2.26724	0.0233753	0.588548	5910.38	6587.65	6557.78	5384.5	4049.72	3128.76	2994.96
ENSMAUG00000000923	protein_coding	Hopx	440.401	283.012	0.638829	0.282807	2.25888	0.0238906	0.598379	350.18	515.883	455.14	371.521	329.786	183.497	247.245
ENSMAUG00000021143	protein_coding	Egr2	55.8029	21.9012	1.34822	0.597492	2.25647	0.0240415	0.600643	75.7853	61.1944	30.429	19.7889	20.3572	21.9101	25.5486
ENSMAUG00000017229	protein_coding	Gcnt4	83.0584	43.7709	0.926772	0.411137	2.25417	0.0241856	0.60168	102.789	72.5794	73.8065	46.5997	31.8929	35.6039	60.9871
ENSMAUG00000016483	protein_coding	FGL1	267.898	194.353	0.463305	0.205634	2.25305	0.0242559	0.602528	232.582	360.051	211.061	204.273	221.215	174.733	177.192
ENSMAUG00000017397	protein_coding	Gdpgp1	22.6824	38.1473	-0.750859	0.333502	-2.25144	0.0243578	0.604161	21.7774	24.9047	21.3651	40.2162	33.9286	40.5337	37.9109
ENSMAUG00000020228	protein_coding	Mmp19	52.9342	26.1984	1.01679	0.45193	2.24989	0.0244559	0.604766	79.2697	41.9822	37.5507	12.767	14.9286	31.7697	45.3282
ENSMAUG00000014309	protein_coding	Vcpip1	2366.24	1479.04	0.677897	0.301376	2.24934	0.0244911	0.604766	3058.41	1842.95	2197.36	1313.73	1425.68	1462.5	1714.23
ENSMAUG00000018511	protein_coding	Ccl28	205.324	121.393	0.757241	0.336969	2.24721	0.0246264	0.607208	246.52	191.41	178.042	114.903	120.786	125.435	124.447
ENSMAUG00000020474	protein_coding	Ddr1	579.224	892.431	-0.623436	0.277874	-2.24359	0.0248585	0.610389	506.106	569.25	662.317	711.124	671.787	1230.8	956.014
ENSMAUG00000012417	protein_coding	Cd40	80.0681	33.9767	1.23748	0.551603	2.24342	0.0248694	0.610389	97.5627	59.7713	82.8705	45.323	34.6072	21.3624	34.6143
ENSMAUG00000008329	protein_coding	Zc3hav1	872.39	576.953	0.597187	0.266254	2.24292	0.0249019	0.610389	815.345	790.546	1011.28	536.854	481.787	561.447	727.724
ENSMAUG00000016003	protein_coding	Tuba8	52.854	22.7622	1.21234	0.541914	2.23715	0.0252767	0.618666	58.3634	27.0394	73.1591	33.1943	14.25	24.6489	18.9554
ENSMAUG00000008590	protein_coding	Soat1	780.557	486.112	0.683282	0.305735	2.23488	0.025425	0.620252	979.111	621.906	740.655	445.57	527.93	414.649	556.301
ENSMAUG00000001813	protein_coding	Ccdc149	276.766	345.255	-0.317547	0.142149	-2.2339	0.0254893	0.620252	251.746	291.741	286.81	301.94	308.072	397.668	373.34
ENSMAUG00000016983	protein_coding	Sst	50.1255	130.692	-1.38155	0.618451	-2.23389	0.0254903	0.620252	42.6837	45.54	62.1529	111.712	137.072	149.536	124.447
ENSMAUG00000014336	protein_coding	Mterf3	198.286	250.876	-0.339429	0.152036	-2.23255	0.0255786	0.621493	211.676	185.718	197.465	250.872	228.679	247.036	276.914
ENSMAUG00000004459	snoRNA	SNORD18	5.24992	0.672207	2.98723	1.33953	2.23005	0.0257439		0.871095	14.2313	0.647426	0.638352	0.678573	0.547753	0.82415
ENSMAUG00000000468	protein_coding	Dennd2a	175.852	274.803	-0.643847	0.289327	-2.22532	0.0260596	0.632259	158.539	172.198	196.817	244.489	258.536	340.702	255.486
ENSMAUG00000010225	protein_coding	Spg11	1350.97	1120.82	0.268997	0.121076	2.22173	0.0263018	0.63536	1470.41	1306.43	1276.08	1151.59	1045.68	1127.28	1158.75
ENSMAUG00000009537	protein_coding	Ap4b1	562.941	470.872	0.256629	0.116102	2.21038	0.027079	0.651302	601.056	575.654	512.114	459.613	455.322	479.831	488.721
ENSMAUG00000021295	protein_coding	Ap2b1	4623.58	3957.42	0.224308	0.101598	2.20779	0.0272589	0.654685	4950.43	4554.71	4365.59	4035.66	3890.26	3888.5	4015.26
ENSMAUG00000003872	protein_coding	Vcam1	1084.37	635.144	0.771677	0.349718	2.20657	0.027344	0.654841	1280.51	1033.19	939.415	690.059	801.394	454.087	595.036
ENSMAUG00000000087	protein_coding	Rab10	4453.58	3881.15	0.198096	0.0899141	2.20317	0.0275826	0.658663	4992.25	4250.88	4117.63	3823.73	3833.26	3940.53	3927.07
ENSMAUG00000017987	protein_coding	Flrt2	2464.8	1896.27	0.378167	0.171823	2.20091	0.0277427	0.660494	2622	2681.88	2090.54	2262.96	1895.93	1632.85	1793.35
ENSMAUG00000012575	protein_coding	Cuedc1	232.85	333.45	-0.51555	0.234276	-2.20061	0.0277638	0.660494	171.606	222.008	304.938	295.557	302.643	387.809	347.791
ENSMAUG00000019440	protein_coding	Ccbe1	83.5364	135.244	-0.697387	0.316978	-2.20011	0.027799	0.660494	97.5627	81.8297	71.2168	146.821	118.75	133.652	141.754
ENSMAUG00000013380	protein_coding	Tmcc2	88.9433	147.434	-0.726882	0.330424	-2.19985	0.0278178	0.660494	77.5275	81.8297	107.473	116.18	118.072	179.115	176.368
ENSMAUG00000016563	protein_coding	Clspn	90.2338	53.7215	0.749038	0.340747	2.19823	0.027933	0.661346	101.918	76.8488	91.9345	31.9176	77.3573	50.3933	55.218
ENSMAUG00000000099	protein_coding	Dnajc27	665.199	792.708	-0.252932	0.115117	-2.19718	0.0280077	0.662173	641.997	651.791	701.81	738.573	771.537	875.309	785.415
ENSMAUG00000005105	snRNA	U5	28.5721	12.4581	1.20848	0.550236	2.19629	0.0280711	0.662731	42.6837	24.9047	18.1279	12.1287	16.2857	3.28652	18.1313
ENSMAUG00000011120	protein_coding	Gpnmb	217.272	99.7477	1.12273	0.511496	2.19499	0.0281645	0.663998	336.243	132.351	183.222	127.67	65.8216	85.9972	119.502
ENSMAUG00000010319	protein_coding	Rin2	933.22	649.451	0.523201	0.238582	2.19296	0.0283101	0.666488	1036.6	777.026	986.03	652.396	686.716	556.517	702.175
ENSMAUG00000015344	protein_coding	Bmp7	380.498	527.121	-0.46921	0.214589	-2.18655	0.0287752	0.675542	365.86	359.339	416.295	448.761	434.287	561.994	663.44
ENSMAUG00000017319	protein_coding	Hyal3	18.8775	33.3873	-0.825259	0.377446	-2.18643	0.0287841	0.675542	19.1641	20.6353	16.8331	39.5778	36.6429	28.4831	28.8452
ENSMAUG00000010669	protein_coding	Kcna5	108.672	174.145	-0.678075	0.310194	-2.18597	0.0288176	0.675542	86.2384	110.292	129.485	139.799	156.072	211.98	188.73
ENSMAUG00000000671	protein_coding	Pik3cg	212.305	137.162	0.629479	0.288069	2.18517	0.0288767	0.675542	229.969	183.583	223.362	125.755	121.465	158.848	142.578
ENSMAUG00000000552	protein_coding	Ddx27	501.456	594.28	-0.245451	0.112341	-2.18488	0.0288974	0.675542	495.653	503.075	505.64	568.772	584.251	639.775	584.322
ENSMAUG00000006452	snRNA	U6	1.27091	5.095	-2.04211	0.935039	-2.18398	0.0289635	0.675764	1.74219	1.42313	0.647426	7.66022	3.39286	4.38202	4.9449
ENSMAUG00000009388	protein_coding	Ubxn6	741.675	994.967	-0.422993	0.193709	-2.18365	0.0289879	0.675764	622.833	752.122	850.07	925.61	933.038	1030.87	1090.35
ENSMAUG00000022232	protein_coding	Efna2	37.9149	70.3985	-0.890336	0.40786	-2.18295	0.0290398	0.676027	31.3594	37.7128	44.6724	74.6872	67.8573	75.5899	63.4595
ENSMAUG00000020736	protein_coding	Wdr6	1190.72	1542.53	-0.373128	0.171127	-2.18041	0.029227	0.679436	1071.45	1189.02	1311.68	1306.07	1229.57	1884.82	1749.67
ENSMAUG00000016245	protein_coding	Rhob	106.876	160.357	-0.580128	0.26639	-2.17774	0.0294256	0.683059	76.6564	128.081	115.889	135.969	141.143	164.874	199.444
ENSMAUG00000006895	protein_coding	Ptpre	133.426	87.8819	0.601503	0.276335	2.17672	0.0295016	0.683059	144.602	143.024	112.652	87.4542	85.5002	87.0927	91.4806
ENSMAUG00000015674	protein_coding	Eya3	611.993	479.205	0.352389	0.161974	2.17559	0.0295856	0.683059	662.903	602.694	570.382	477.487	485.858	468.876	484.6
ENSMAUG00000019140	protein_coding	Icosl	65.3295	39.5693	0.722107	0.331917	2.17557	0.0295878	0.683059	70.5587	48.3863	77.0437	42.7696	48.8572	34.5084	32.1418
ENSMAUG00000018241	protein_coding	Hepacam	111.932	153.899	-0.454914	0.2098	-2.16832	0.0301343	0.693754	118.469	91.08	126.248	129.585	169.643	124.34	192.027
ENSMAUG00000021222	protein_coding	Nptxr	1122.98	1659.38	-0.563072	0.260395	-2.16237	0.0305894	0.702095	968.658	1109.33	1290.97	1428.63	1424.32	1953.29	1831.26
ENSMAUG00000017628	protein_coding	Fgl2	729.924	314.191	1.21605	0.562561	2.16163	0.0306467	0.702095	986.08	532.96	670.733	389.395	344.715	221.84	300.815
ENSMAUG00000019718	protein_coding	Ppp1r14c	1290.84	1542.39	-0.256588	0.118716	-2.16136	0.0306675	0.702095	1182.95	1467.24	1222.34	1503.96	1385.65	1662.98	1616.98
ENSMAUG00000001376	protein_coding	Zbtb17	317.596	384.505	-0.274695	0.127124	-2.16085	0.0307072	0.702095	304.012	316.645	332.129	340.88	390.179	409.719	397.24
ENSMAUG00000017827	protein_coding	Fam83g	104.464	153.748	-0.55733	0.25807	-2.1596	0.0308033	0.703327	89.7228	96.7725	126.895	134.692	118.072	219.649	142.578
ENSMAUG00000021240	protein_coding	Dtd1	86.9433	118.776	-0.448004	0.207841	-2.15551	0.0311216	0.708654	78.3986	91.7916	90.6396	132.777	103.143	120.506	118.678
ENSMAUG00000013068	protein_coding	Arhgap9	55.7415	37.9595	0.547867	0.254417	2.15342	0.0312856	0.710447	56.6212	49.0978	61.5055	47.8764	37.3215	37.7949	28.8452
ENSMAUG00000000850	protein_coding	Traf3ip3	29.9342	16.3641	0.846988	0.394335	2.14789	0.0317226	0.71852	39.1993	29.8856	20.7176	15.3204	16.9643	22.4579	10.7139
ENSMAUG00000010904	protein_coding	Mzf1	3.67405	11.7237	-1.68626	0.785266	-2.14738	0.0317634	0.71852	4.35548	2.13469	4.53198	7.66022	10.1786	20.8146	8.2415
ENSMAUG00000001906	protein_coding	Zfp428	34.648	59.4369	-0.7762	0.361571	-2.14675	0.0318135	0.71852	30.4883	32.0203	41.4353	51.7065	43.4287	78.3286	64.2837
ENSMAUG00000013247	protein_coding	Med9	191.309	259.831	-0.442057	0.206208	-2.14374	0.0320539	0.72297	207.321	188.564	178.042	201.719	232.75	292.5	312.353
ENSMAUG00000012254	protein_coding	Ring1	281.416	388.266	-0.462475	0.215948	-2.14161	0.0322253	0.724594	229.098	266.836	348.315	390.033	320.965	428.343	413.723
ENSMAUG00000007351	protein_coding	Mocs3	41.2803	66.3584	-0.676862	0.316111	-2.14122	0.0322563	0.724594	31.3594	41.9822	50.4992	57.4517	46.1429	79.4241	82.415
ENSMAUG00000020586	protein_coding	Atxn7l3	370.751	576.073	-0.636403	0.297397	-2.13991	0.0323621	0.725495	463.423	403.456	245.374	441.101	556.43	559.256	747.504
ENSMAUG00000007969	protein_coding	Gm2a	210.329	148.707	0.498631	0.233044	2.13964	0.0323835	0.725495	264.813	162.236	203.939	162.141	133.679	140.772	158.237
ENSMAUG00000019379	protein_coding	Os9	2027.88	2406.62	-0.246557	0.115313	-2.13815	0.0325047	0.727232	1929.48	1870.7	2283.47	2181.25	2178.9	2590.32	2676.01
ENSMAUG00000006369	protein_coding	Icam1	202.543	104.737	0.951999	0.445413	2.13734	0.0325704	0.727357	224.743	153.698	229.189	131.501	84.143	85.4494	117.853
ENSMAUG00000001045	protein_coding	Ephb4	129.997	197.213	-0.597146	0.279718	-2.13481	0.0327764	0.728358	101.918	114.562	173.51	168.525	173.715	204.312	242.3
ENSMAUG00000000398	protein_coding	Msmb	175.144	67.561	1.37455	0.643907	2.1347	0.0327857	0.728358	125.438	135.197	264.797	118.733	56.3215	44.9157	50.2731
ENSMAUG00000008441	protein_coding	Slc6a17	334.009	504.777	-0.595464	0.279267	-2.13224	0.0329872	0.731158	339.727	323.049	339.251	428.973	370.501	571.854	647.782
ENSMAUG00000018633	protein_coding	Rgs4	1373.17	674.74	1.02521	0.481217	2.13044	0.0331351	0.732831	1156.81	1581.09	1381.61	859.222	654.823	516.531	668.385
ENSMAUG00000013356	protein_coding	Cdc25b	445.892	339.549	0.391967	0.184	2.13025	0.0331506	0.732831	524.399	403.456	409.821	264.916	367.786	368.638	356.857
ENSMAUG00000002510	protein_coding	Lrrc10b	89.7843	145.118	-0.685896	0.322288	-2.12821	0.0333196	0.734617	41.8126	111.004	116.537	141.714	116.715	153.919	168.127
ENSMAUG00000022164	protein_coding	Padi2	485.861	645.907	-0.410014	0.192814	-2.12648	0.0334635	0.735424	427.708	515.171	514.704	522.81	589.001	753.16	718.658
ENSMAUG00000000110	protein_coding	Fzd6	452.781	600.167	-0.405802	0.19086	-2.12618	0.0334885	0.735424	425.966	431.919	500.46	547.706	513.001	661.685	678.275
ENSMAUG00000021643	protein_coding	Wnt9a	4.58004	10.6561	-1.21088	0.569723	-2.12539	0.0335545	0.735902	4.35548	3.55781	5.82683	7.66022	13.5715	11.5028	9.8898
ENSMAUG00000017390	protein_coding	Wwc1	656.872	852.237	-0.375415	0.176942	-2.12168	0.0338643	0.740385	591.474	690.927	688.214	766.661	679.93	1056.62	905.74
ENSMAUG00000007361	protein_coding	Asl	165.737	225.218	-0.440249	0.207561	-2.12106	0.0339171	0.740385	155.055	161.525	180.632	211.295	211.715	225.674	252.19
ENSMAUG00000014542	protein_coding	Krt14	1264.4	742.489	0.768292	0.362266	2.1208	0.033939	0.740385	912.037	1243.81	1637.34	1194.36	608.68	472.163	694.758
ENSMAUG00000021124	protein_coding	Aplp1	544.879	873.098	-0.679737	0.320585	-2.1203	0.0339809	0.740385	399.833	569.25	665.554	766.661	693.501	1114.13	918.103
ENSMAUG00000018186	protein_coding	Myl1	19.369	120.775	-2.63904	1.24588	-2.11822	0.0341567	0.742273	11.3242	30.5972	16.1856	22.3423	282.286	30.1264	148.347
ENSMAUG00000014068	protein_coding	Zbtb22	103.128	159.864	-0.629794	0.297545	-2.11663	0.0342908	0.743847	74.9142	108.869	125.601	113.627	147.929	214.719	163.182
ENSMAUG00000001766	protein_coding	2610528A11Rik	43.0104	18.0727	1.25371	0.592433	2.1162	0.0343279	0.743847	40.9415	29.1741	58.9158	25.5341	27.8215	6.57303	12.3622
ENSMAUG00000008918	protein_coding	Scarb1	251.793	319.891	-0.344326	0.162837	-2.11454	0.0344693	0.743847	242.164	227.7	285.515	298.11	306.715	346.727	328.012
ENSMAUG00000005281	snoRNA	SNORD14	261.476	137.05	0.931041	0.440437	2.1139	0.0345235	0.743847	366.731	252.605	165.094	160.226	159.465	107.36	121.15
ENSMAUG00000021542	protein_coding	Slc39a3	133.535	191.901	-0.521384	0.246716	-2.11329	0.0345757	0.743847	97.5627	172.91	130.133	168.525	212.393	216.91	169.775
ENSMAUG00000022009	protein_coding	Ttc22	99.9309	138.286	-0.463504	0.219377	-2.11282	0.0346159	0.743847	83.6251	85.3875	130.78	127.67	124.857	153.919	146.699
ENSMAUG00000009132	protein_coding	Mthfr	637.478	862.47	-0.435864	0.206312	-2.11265	0.0346308	0.743847	602.798	580.635	729.002	710.486	707.073	1084.55	947.772
ENSMAUG00000001491	protein_coding	Rab19	74.1049	39.8306	0.899197	0.425837	2.1116	0.0347209	0.744802	72.3009	69.7331	80.2808	28.0875	42.0715	38.8904	50.2731
ENSMAUG00000011585	protein_coding	Rmnd1	369.972	314.844	0.236163	0.111868	2.11109	0.0347646	0.744802	344.083	387.09	378.744	305.771	354.215	282.093	317.298
ENSMAUG00000003568	protein_coding	Vwa1	40.8019	60.806	-0.582443	0.276422	-2.10708	0.035111	0.751258	46.168	34.155	42.0827	51.0682	61.0715	75.0421	56.0422
ENSMAUG00000014859	protein_coding	Tm7sf3	284.848	412.883	-0.53436	0.253822	-2.10526	0.0352689	0.753419	237.809	305.972	310.764	374.074	346.751	458.469	472.238
ENSMAUG00000009265	protein_coding	Fzd9	38.0355	72.3832	-0.933637	0.44356	-2.10487	0.0353024	0.753419	51.3946	27.7509	34.961	49.7915	87.5359	85.4494	66.7561
ENSMAUG00000012204	protein_coding	Rab11fip4	354.449	458.748	-0.370393	0.176151	-2.10271	0.0354915	0.753459	293.559	380.686	389.103	416.205	374.572	532.416	511.797
ENSMAUG00000017450	protein_coding	Fn3krp	524.304	647.904	-0.304137	0.144645	-2.10264	0.035497	0.753459	435.548	572.808	564.555	653.672	636.501	680.857	620.585
ENSMAUG00000020640	protein_coding	Stat4	79.5093	45.1184	0.817852	0.388997	2.10246	0.0355127	0.753459	79.2697	86.0991	73.1591	72.1338	41.3929	27.3876	39.5592
ENSMAUG00000007374	protein_coding	Nek2	374.385	225.155	0.733442	0.348882	2.10226	0.0355303	0.753459	432.934	302.414	387.808	198.527	231.393	233.343	237.355
ENSMAUG00000017359	protein_coding	Ptprcap	28.9726	14.8346	0.977567	0.465206	2.10136	0.035609	0.754169	22.6485	23.4816	40.7878	5.74517	16.2857	17.5281	19.7796
ENSMAUG00000000123	protein_coding	Bzw2	1037.13	815.297	0.347283	0.165564	2.09758	0.0359426	0.756946	1000.02	999.745	1111.63	886.033	839.395	775.07	760.69
ENSMAUG00000017911	protein_coding	Crybg1	927.158	671.55	0.465407	0.222361	2.09302	0.036347	0.763289	1004.37	782.007	995.094	759.639	594.43	616.77	715.362
ENSMAUG00000012573	protein_coding	Cant1	510.85	683.081	-0.418159	0.199801	-2.09288	0.0363602	0.763289	430.321	470.343	631.888	660.056	631.751	748.23	692.286
ENSMAUG00000015568	protein_coding	Arhgdib	393.823	303.366	0.376218	0.179848	2.09186	0.0364506	0.764225	432.934	403.456	345.078	258.533	305.358	311.671	337.901
ENSMAUG00000011795	protein_coding	Ppp1r16a	220.271	284.214	-0.366635	0.175666	-2.08712	0.0368777	0.769705	196.867	226.988	236.958	263.639	254.465	328.652	290.101
ENSMAUG00000020645	protein_coding	Hpn	63.5086	101.368	-0.673757	0.322843	-2.08695	0.0368929	0.769705	56.6212	56.2134	77.6911	98.3062	90.2502	125.435	91.4806
ENSMAUG00000003346	protein_coding	Cd82	1193.99	1500.22	-0.328491	0.157489	-2.08581	0.0369962	0.769705	959.947	1206.1	1415.92	1456.72	1467.07	1524.4	1552.7
ENSMAUG00000012543	protein_coding	Pld4	123.148	76.0177	0.693338	0.332525	2.08507	0.0370629	0.769705	165.508	78.9834	124.953	58.7284	78.0359	88.1882	79.1184
ENSMAUG00000008390	protein_coding	Eif2d	1204.28	1015.16	0.246155	0.118087	2.08452	0.0371125	0.769705	1220.4	1208.94	1183.49	1064.13	1038.89	994.171	963.431
ENSMAUG00000011536	protein_coding	Rasl10b	259.445	419.962	-0.694294	0.3331	-2.08434	0.0371292	0.769705	224.743	251.893	301.7	288.535	422.072	524.199	445.041
ENSMAUG00000004210	protein_coding	Ntn4	754.788	577.79	0.385284	0.18489	2.08385	0.0371738	0.769705	876.322	653.214	734.828	673.461	532.68	501.741	603.278
ENSMAUG00000008040	protein_coding	Exosc6	6.65059	15.3036	-1.17696	0.56533	-2.08189	0.0373526	0.771083	4.35548	7.82719	7.76911	12.1287	15.6072	12.0506	21.4279
ENSMAUG00000021170	protein_coding	Cd69	75.7953	36.8454	1.03839	0.498843	2.0816	0.0373791	0.771083	110.629	45.54	71.2168	37.0244	30.5358	39.4382	40.3833
ENSMAUG00000014608	protein_coding	Nmnat3	196.272	130.705	0.585787	0.281786	2.07884	0.0376324	0.775347	218.645	185.006	185.164	126.394	136.393	129.817	130.216
ENSMAUG00000002738	snRNA	U5	20.4784	10.0567	1.03504	0.498431	2.0766	0.0378381	0.778203	25.2618	20.6353	15.5382	13.4054	6.78573	6.02528	14.0105
ENSMAUG00000017892	protein_coding	Shfl	246.422	153.974	0.678425	0.326744	2.07632	0.0378643	0.778203	253.489	210.623	275.156	151.928	142.5	163.23	158.237
ENSMAUG00000010568	protein_coding	Rasal3	28.8367	15.9191	0.863298	0.416295	2.07377	0.038101	0.78114	27.875	25.6163	33.0187	10.2136	15.6072	18.0758	19.7796
ENSMAUG00000009434	protein_coding	Pglyrp1	300.645	470.406	-0.647063	0.312118	-2.07313	0.0381599	0.781388	418.997	200.661	282.278	518.342	485.18	412.458	465.645
ENSMAUG00000016254	protein_coding	Dipk2b	86.489	54.0674	0.679108	0.32779	2.07178	0.0382863	0.782053	114.113	68.31	77.0437	56.8133	60.393	35.6039	63.4595
ENSMAUG00000016112	protein_coding	Msh5	57.1047	78.4321	-0.456593	0.220663	-2.06918	0.038529	0.786049	49.6524	64.0406	57.6209	75.3255	59.0358	96.9522	82.415
ENSMAUG00000020298	protein_coding	Ccno	21.7758	50.7	-1.21962	0.59055	-2.06523	0.0389014	0.790209	23.5196	18.5006	23.3073	42.1312	45.4644	57.514	57.6905
ENSMAUG00000014690	protein_coding	Gsto2	17.3371	7.29004	1.26135	0.610839	2.06494	0.0389286	0.790209	18.293	14.9428	18.7753	7.02187	8.14287	4.92977	9.06565
ENSMAUG00000018332	protein_coding	Anxa2	6558.81	4378.55	0.582991	0.282331	2.06492	0.0389303	0.790209	6642.1	6662.36	6371.97	5353.22	4810.4	3320.48	4030.09
ENSMAUG00000020579	protein_coding	Coq8b	130.214	170.351	-0.387596	0.187743	-2.0645	0.03897	0.790209	127.18	121.677	141.786	164.695	145.893	196.095	174.72
ENSMAUG00000011503	protein_coding	Sigmar1	177.096	272.651	-0.620924	0.301259	-2.0611	0.0392937	0.795536	148.086	164.371	218.83	213.21	253.108	316.053	308.232
ENSMAUG00000016227	protein_coding	Ccdc68	352.294	240.754	0.54799	0.265919	2.06074	0.0393281	0.795536	406.801	381.398	268.682	247.042	329.786	199.93	186.258
ENSMAUG00000004238	protein_coding	Fpr1	76.9763	32.4675	1.24289	0.603854	2.05826	0.0395655	0.799368	121.953	59.7713	49.2044	39.5778	34.6072	26.8399	28.8452
ENSMAUG00000005086	protein_coding	Erap1	3285.35	2281.36	0.5261	0.255671	2.05773	0.0396164	0.799426	3716.09	3143.68	2996.29	2328.71	2450.33	2113.78	2232.62
ENSMAUG00000021002	protein_coding	Mapt	154.931	215.103	-0.472408	0.229883	-2.05499	0.0398798	0.803124	140.246	160.102	164.446	192.782	179.143	255.253	233.234
ENSMAUG00000012169	protein_coding	Dmrta2	50.8563	80.7265	-0.660448	0.321413	-2.05482	0.039896	0.803124	34.8438	49.0978	68.6271	59.3667	80.0716	103.525	79.9425
ENSMAUG00000010972	protein_coding	Sptan1	8792.87	7840.78	0.165243	0.0804599	2.05373	0.0400017	0.804279	9497.55	8512.42	8368.63	7744.49	7502.3	7857.51	8258.8
ENSMAUG00000018647	protein_coding	Plekho2	401.523	254.79	0.656367	0.320871	2.04558	0.0407974	0.815362	447.743	323.049	433.775	139.161	280.929	297.43	301.639
ENSMAUG00000010990	protein_coding	Hfe	522.589	347.76	0.587934	0.287657	2.04387	0.0409664	0.817757	545.306	476.035	546.427	363.861	392.894	279.902	354.384
ENSMAUG00000003419	snRNA	U6	81.6231	57.0935	0.51104	0.250251	2.04211	0.0411411	0.819282	77.5275	96.7725	70.5694	67.6653	65.8216	53.6798	41.2075
ENSMAUG00000017435	protein_coding	Nell1	21.5496	44.7597	-1.05276	0.516162	-2.03959	0.0413907	0.822205	22.6485	20.6353	21.3651	33.8327	44.7858	41.0815	59.3388
ENSMAUG00000003240	protein_coding	Plau	217.971	137.329	0.664473	0.325859	2.03914	0.0414358	0.822205	264.813	229.835	159.267	167.248	130.286	133.104	118.678
ENSMAUG00000020428	protein_coding	Acta1	24.1848	165.192	-2.77242	1.36049	-2.03781	0.0415694	0.823876	28.7461	26.3278	17.4805	21.0656	373.215	85.9972	180.489
ENSMAUG00000021939	protein_coding	Mogs	497.239	622.635	-0.323196	0.158678	-2.0368	0.0416703	0.824204	470.391	441.88	579.446	586.007	581.537	639.775	683.22
ENSMAUG00000008888	protein_coding	Timp1	1862.84	1189.07	0.647651	0.3181	2.036	0.0417506	0.824524	2072.34	1803.1	1713.09	1354.58	1520	842.444	1039.25
ENSMAUG00000013041	protein_coding	Fgd2	35.5395	21.542	0.725827	0.356937	2.03349	0.0420034	0.828531	44.4259	29.1741	33.0187	24.8957	17.6429	16.4326	27.1969
ENSMAUG00000000257	protein_coding	Mmrn1	306.532	204.737	0.582125	0.286476	2.03202	0.0421517	0.828531	304.883	326.607	288.105	245.127	249.036	156.657	168.127
ENSMAUG00000008093	protein_coding	Clstn1	2681.11	3512.01	-0.389353	0.191609	-2.03201	0.0421523	0.828531	2514.85	2594.36	2934.13	2949.19	2734.65	4241.8	4122.4
ENSMAUG00000019790	protein_coding	Hic2	58.3891	83.1454	-0.508401	0.25033	-2.03092	0.0422628	0.829495	48.7813	66.1753	60.2106	74.0488	73.9644	102.978	81.5908
ENSMAUG00000015461	protein_coding	Socs7	105.322	138.307	-0.391434	0.192773	-2.03055	0.0423009	0.829495	106.274	85.3875	124.306	123.202	122.822	155.562	151.644
ENSMAUG00000012135	protein_coding	Rnf19b	379.441	215.537	0.815857	0.402367	2.02765	0.0425965	0.832823	447.743	263.278	427.301	202.358	159.465	246.489	253.838
ENSMAUG00000015031	protein_coding	Klrg1	25.1465	13.1867	0.92892	0.45818	2.02741	0.0426205	0.832823	27.875	24.9047	22.6599	13.4054	14.9286	12.0506	12.3622
ENSMAUG00000020043	protein_coding	Ecm2	1869.51	1466.69	0.349958	0.172657	2.0269	0.0426729	0.832872	1845.85	2174.54	1588.14	1666.74	1703.9	1238.47	1257.65
ENSMAUG00000008288	protein_coding	Mall	243.469	132.239	0.882233	0.4358	2.0244	0.0429293	0.835917	151.571	259.009	319.828	177.462	177.786	60.8006	112.908
ENSMAUG00000018322	protein_coding	Lix1l	136.787	198.465	-0.533512	0.263726	-2.02298	0.0430749	0.83709	103.66	134.485	172.215	160.226	232.072	203.764	197.796
ENSMAUG00000010860	protein_coding	Lgals3	2683.49	1597.7	0.748088	0.369935	2.02221	0.0431544	0.83709	2898.13	2443.51	2708.83	1972.51	1539.68	1385.27	1493.36
ENSMAUG00000011079	protein_coding	Wdfy4	241.605	152.832	0.659366	0.326238	2.02112	0.0432673	0.83709	291.817	228.412	204.587	143.629	137.75	174.185	155.764
ENSMAUG00000009440	protein_coding	Mmd	1324.52	1564.76	-0.241263	0.119537	-2.01832	0.0435583	0.841214	1308.38	1376.16	1289.02	1475.87	1707.97	1779.65	1295.56
ENSMAUG00000022180	protein_coding	Ppp1r35	40.5901	61.1021	-0.585091	0.290012	-2.01747	0.0436461	0.841214	31.3594	40.5591	49.8518	75.3255	52.2501	64.0871	52.7456
ENSMAUG00000019904	protein_coding	Cklf	154.295	113.935	0.438817	0.217569	2.01691	0.0437051	0.841214	137.633	167.929	157.324	150.651	137.75	78.3286	89.0082
ENSMAUG00000017387	protein_coding	Zfp276	137.938	170.143	-0.300402	0.148965	-2.0166	0.0437374	0.841214	123.696	144.447	145.671	166.61	160.143	184.045	169.775
ENSMAUG00000019859	protein_coding	Tsr3	126.213	170.085	-0.425884	0.211208	-2.01642	0.0437564	0.841214	101.918	139.466	137.254	167.887	177.786	158.301	176.368
ENSMAUG00000008791	protein_coding	Lama4	901.3	710.197	0.343831	0.170587	2.01557	0.0438449	0.841943	1099.32	764.218	840.359	786.45	737.609	532.963	783.766
ENSMAUG00000017472	protein_coding	Gpr171	154.423	64.9167	1.25038	0.621295	2.01254	0.0441633	0.846771	186.414	133.774	143.081	72.1338	62.4287	54.2275	70.8769
ENSMAUG00000021900	protein_coding	Ubiad1	89.6806	136.888	-0.609514	0.30314	-2.01067	0.0443606	0.848912	93.2072	83.2528	92.5819	108.52	103.822	160.492	174.72
ENSMAUG00000017071	protein_coding	Kmt5c	76.2624	129.584	-0.763716	0.380629	-2.00646	0.0448072	0.855495	59.2345	85.3875	84.1654	89.3693	124.857	179.663	124.447
ENSMAUG00000010764	protein_coding	Fam111a	581.227	409.992	0.502946	0.250882	2.00471	0.0449936	0.856015	658.548	553.596	531.537	452.592	445.144	374.663	367.571
ENSMAUG00000002130	protein_coding	Trim6	8.4063	41.8301	-2.31327	1.1543	-2.00405	0.0450647	0.856015	6.96876	8.53875	9.71139	58.09	46.1429	31.7697	31.3177
ENSMAUG00000017473	protein_coding	Slc2a9	97.1919	75.6425	0.368337	0.183861	2.00335	0.0451401	0.856015	99.3048	93.2147	99.0562	75.3255	69.2144	67.3736	90.6565
ENSMAUG00000005976	protein_coding	Atp2a3	1721.27	2383.47	-0.46955	0.234383	-2.00334	0.0451404	0.856015	1865.01	1330.62	1968.17	2055.49	2330.9	2471.46	2676.01
ENSMAUG00000020211	protein_coding	Ncf2	461.554	260.026	0.827297	0.413024	2.00302	0.0451749	0.856015	588.86	396.34	399.462	276.406	276.858	255.253	231.586
ENSMAUG00000007985	protein_coding	Ier5	148.049	207.224	-0.481497	0.240406	-2.00284	0.045194	0.856015	100.176	160.102	183.869	176.185	185.929	255.801	210.982
ENSMAUG00000015251	protein_coding	Pin4	683.165	541.876	0.334035	0.166854	2.00196	0.0452892	0.856754	662.032	725.794	661.669	642.182	612.751	460.112	452.458
ENSMAUG00000020339	protein_coding	Zfyve27	410.153	552.083	-0.427856	0.213765	-2.00153	0.0453358	0.856754	376.313	382.821	471.326	469.827	492.644	619.508	626.354
ENSMAUG00000022036	protein_coding	Tspoap1	380.691	576.7	-0.598826	0.299265	-2.00099	0.0453934	0.856872	285.719	450.419	405.936	441.101	412.572	845.73	607.398
ENSMAUG00000000969	protein_coding	Rac3	159.451	225.408	-0.495604	0.247757	-2.00037	0.0454608	0.857173	92.3361	202.795	183.222	209.379	209	260.73	222.52
ENSMAUG00000009864	protein_coding	Mvp	1260.51	912.628	0.465817	0.232932	1.9998	0.0455222	0.857361	1356.3	998.322	1426.93	885.394	762.037	1034.7	968.376
ENSMAUG00000011085	protein_coding	Smim12	159.983	238.718	-0.576356	0.288294	-1.9992	0.0455869	0.85761	148.086	162.236	169.626	217.678	221.215	248.132	267.849
ENSMAUG00000017952	protein_coding	Peak1	1114.63	907.164	0.297069	0.148664	1.99826	0.045689	0.858561	1250.89	1075.88	1017.11	939.016	878.752	819.438	991.452
ENSMAUG00000008779	protein_coding	Rhbdl1	19.0165	41.7992	-1.12826	0.565481	-1.99522	0.0460187	0.862188	10.4531	21.3469	25.2496	42.7696	48.1787	39.9859	36.2626
ENSMAUG00000014132	protein_coding	Gdap2	569.908	458.921	0.311381	0.156075	1.99508	0.0460346	0.862188	587.118	567.115	555.491	536.854	483.144	429.986	385.702
ENSMAUG00000013134	protein_coding	Olfm4	105.369	54.91	0.941575	0.471955	1.99505	0.0460372	0.862188	108.887	101.042	106.178	47.8764	61.7501	48.2022	61.8112
ENSMAUG00000020313	protein_coding	Scamp2	1152.08	944.455	0.286408	0.143643	1.99389	0.0461639	0.8631	1261.35	1078.73	1116.16	898.8	924.895	963.497	990.628
ENSMAUG00000014203	protein_coding	Noa1	303.154	359.475	-0.247598	0.124193	-1.99366	0.0461894	0.8631	318.821	310.953	279.688	311.516	361.679	392.191	372.516
ENSMAUG00000011739	protein_coding	Hspbp1	120.31	170.121	-0.496483	0.249437	-1.99041	0.0465454	0.868778	81.8829	143.736	135.312	153.843	137.75	214.171	174.72
ENSMAUG00000012745	protein_coding	Mgp	3190.8	2154.47	0.56645	0.284927	1.98805	0.046806	0.869746	2946.04	3870.9	2755.44	2818.96	2030.29	2223.33	1545.28
ENSMAUG00000007212	snoRNA	U8	46.9127	24.8873	0.909557	0.458085	1.98556	0.0470817	0.872924	71.4298	36.2897	33.0187	40.2162	19	16.4326	23.9003
ENSMAUG00000016262	protein_coding	Ecm1	144.216	84.1973	0.778593	0.392672	1.98281	0.0473891	0.877646	155.926	139.466	137.254	67.027	84.8216	71.2079	113.733
ENSMAUG00000020250	protein_coding	Gpr107	1035.62	1275.67	-0.300769	0.151739	-1.98214	0.0474631	0.878041	1012.21	1108.61	986.03	1163.72	1047.72	1474.55	1416.71
ENSMAUG00000014155	protein_coding	Fcf1	523.78	408.55	0.357968	0.180971	1.97804	0.0479247	0.883639	502.622	594.155	474.563	502.383	445.822	348.918	337.077
ENSMAUG00000002363	snoRNA	SNORD36	151.275	54.7529	1.46474	0.741125	1.97638	0.0481118	0.885791	238.68	145.87	69.2746	70.8571	60.393	48.2022	39.5592
ENSMAUG00000009188	protein_coding	Farsa	313.513	408.806	-0.383032	0.193876	-1.97565	0.0481939	0.885791	325.79	283.913	330.835	372.798	350.144	463.947	448.337
ENSMAUG00000015311	protein_coding	Esrra	284.329	422.655	-0.570685	0.288868	-1.97559	0.0482009	0.885791	207.321	318.068	327.597	361.307	390.179	487.5	451.634
ENSMAUG00000012942	protein_coding	Trappc12	445.734	554.022	-0.313489	0.158813	-1.97396	0.0483865	0.887246	448.614	384.244	504.345	530.471	483.144	614.031	588.443
ENSMAUG00000004263	snoRNA	SNORD33	35.4075	16.6133	1.07845	0.54706	1.97135	0.0486841	0.889894	67.0743	24.9047	14.2434	26.8108	12.2143	14.2416	13.1864
ENSMAUG00000009806	protein_coding	Cd3e	16.6142	7.67467	1.07101	0.543404	1.97092	0.048733	0.889894	28.7461	11.385	9.71139	12.1287	6.78573	9.3118	2.47245
ENSMAUG00000022115	protein_coding	Jph4	17.2532	35.0864	-1.02299	0.519067	-1.97082	0.0487445	0.889894	13.0664	27.0394	11.6537	29.3642	35.2858	41.0815	34.6143
ENSMAUG00000001270	protein_coding	Mmp13	20512.1	13297.9	0.62527	0.317732	1.96791	0.0490779	0.894593	21401.9	24017.4	16117	15889.9	14801.7	11039.4	11460.6
ENSMAUG00000009067	protein_coding	Pax9	83.1071	120.926	-0.537971	0.27342	-1.96756	0.0491184	0.894593	73.172	93.9263	82.2231	83.6241	90.9288	148.441	160.709
ENSMAUG00000017350	protein_coding	Tmem106b	2871.15	2380.81	0.269922	0.137213	1.96718	0.0491629	0.894593	3151.62	2795.73	2666.1	2461.49	2617.93	2232.64	2211.19
ENSMAUG00000018355	protein_coding	Fam3b	316.981	167.929	0.916709	0.466368	1.96563	0.0493408	0.895874	303.141	241.22	406.583	240.659	223.929	92.5702	114.557
ENSMAUG00000016596	protein_coding	Dele1	186.442	280.028	-0.585141	0.298	-1.96356	0.0495808	0.898276	139.375	191.41	228.541	227.892	220.536	357.683	314.001
ENSMAUG00000010578	protein_coding	Spock2	252.324	348.358	-0.464714	0.236807	-1.96242	0.0497135	0.899149	216.903	245.489	294.579	289.173	301.286	455.183	347.791
ENSMAUG00000014685	protein_coding	Adgrg6	233.785	149.514	0.64486	0.328638	1.96222	0.049737	0.899149	328.403	187.141	185.811	162.78	156.75	101.334	177.192
ENSMAUG00000010019	protein_coding	Fam131b	54.454	81.2712	-0.580901	0.296209	-1.96111	0.0498656	0.899947	60.9767	44.1169	58.2683	77.2406	73.9644	94.7612	79.1184
ENSMAUG00000022177	protein_coding	Tmub2	135.333	173.924	-0.355494	0.18129	-1.96091	0.049889	0.899947	108.887	143.024	154.087	164.056	153.357	179.663	198.62

## Sheet: 6 conditions
Genes expressed in at least three of six infection conditions (defined as DEG at p<0.05 in H1N1, SARS2 and H1N1/SARS2 infection compared to control) and day post infection																REACTOME pathway analysis
Filtered by: padj<0.05, excluding samples with 0 reads and absent gene name
	H1N1		SARS-CoV-2		H1N1/SARS-CoV-2			H1N1		SARS-CoV-2		H1N1/SARS-CoV-2				Genes not found		Pathway identifier	Pathway name	#Entities found	#Entities total	Entities ratio	Entities pValue	Entities FDR	#Reactions found	#Reactions total	Reactions ratio	Species identifier	Species name	Submitted entities found
log2FC	Day 1	Day 2	Day 1	Day 2	Day 1	Day 2		Day 1	Day 2	Day 1	Day 2	Day 1	Day 2	padj		H2-T24		R-HSA-6783783	Interleukin-10 signaling	24	86	0.0055613	1.11022e-16	1.44329e-14	14	15	0.00101881	9606	Homo sapiens	Cxcl10;Cd80;Timp1;Ccl19;Il10ra;Tnf;Tnfrsf1b;Ccl12;Tnfrsf1a;Stat3;Ccl2;Il1rn;Ccr5;Ccr2
Cxcl10	5.02485	7.83014	11.1962	10.427	11.1962	9.15896		2.73783e-07	3.13905e-21	3.32696e-44	1.59475e-38	1.83462e-44	1.07953e-29	Cxcl10		Tasl		R-HSA-909733	Interferon alpha/beta signaling	34	129	0.00834196	1.11022e-16	1.44329e-14	22	25	0.00169802	9606	Homo sapiens	Socs1;Socs3;Mx2;Mx1;Eif2ak2;Ifitm2;Bst2;Rsad2;Irf7;Irf8;Stat2;Ifi35;Stat1;Isg15;Gbp2;Psmb8;Ifit2;Irf9
Ifit2	3.78556	7.65937	10.3292	10.1385	10.4571	9.25791		0.000196289	5.59491e-21	4.93807e-39	1.21764e-37	3.70647e-40	2.63093e-31	Ifit2		Tmem140		R-HSA-913531	Interferon Signaling	51	397	0.0256725	1.11022e-16	1.44329e-14	90	119	0.00808259	9606	Homo sapiens	Socs1;Ikbkb;Socs3;Mx2;Mx1;Eif2ak2;Trim26;Uba7;Trim25;Trim21;Ddx58;Rsad2;Ifi35;Gbp2;Psmb8;Gbp5;Gbp7;Ifitm2;Pml;Bst2;Stat3;Irf7;Stat2;Irf8;Stat1;Isg15;Ube2l6;Ifit2;Irf9
Rsad2	3.60578	7.67572	9.9056	9.98308	9.9056	9.98308		8.31355e-06	3.56113e-31	1.5964e-52	2.23057e-53	1.5964e-52	2.23057e-53	Rsad2		Tifab		R-HSA-1280215	Cytokine Signaling in Immune system	105	1100	0.071133	1.11022e-16	1.44329e-14	344	785	0.0533179	9606	Homo sapiens	Socs1;Ikbkb;Socs3;Il17ra;Il18rap;Eif2ak2;Psme1;Il15ra;Tnf;Tnfrsf1b;Csf3r;Tnfrsf1a;Ddx58;Traf2;Ifi35;Ccr5;Serpinb2;Ccr2;Gbp5;Gbp7;Tnfsf13b;Syk;Lgals9;Cd80;Vav1;Hck;Irf7;Irf8;Ube2l6;Il1rn;Il7r;Ifit2;Irf9;Inpp5d;Tnip2;Cxcl10;Mx2;Mx1;Ptpn7;Trim26;Ccl19;Trim25;Uba7;Il10ra;Trim21;Ccl12;Rsad2;Pik3cg;Ccl2;Gbp2;Psmb9;Psmb8;Pik3cd;Il18bp;Timp1;Havcr2;Myd88;Ifitm2;Pml;Bst2;Il22ra1;Stat3;Stat2;Stat1;Isg15;Nl…
Isg15	4.71067	7.67786	9.17585	9.50086	9.45232	9.14052		2.73783e-07	6.1133e-23	1.24672e-33	4.63404e-36	8.12874e-36	3.37831e-33	Isg15		Tmem106a		R-HSA-168256	Immune System	163	2660	0.172012	1.11022e-16	1.44329e-14	711	1704	0.115737	9606	Homo sapiens	Socs1;Socs3;Il17ra;Eif2ak2;Psme1;Tnf;Csf3r;Dhx58;Ifi35;Gbp5;Gbp7;Lgals9;Cd80;Nckap1l;Tap2;Siglec1;Tap1;C4b;Dok2;Bin2;Fcer1g;Ube2l6;Il1rn;Ifit2;Inpp5d;Cxcl10;Pld4;Uba7;Ly86;Clec12a;Trex1;Rnase6;Lgmn;Pik3cg;Pik3ap1;Pik3cd;Slc11a1;Ptprc;Nlrp3;Havcr2;Myd88;Stk10;Bst2;Hk3;Slamf6;Plau;Uba1;Slamf7;Isg15;Ikbkb;Tmbim1;Il18rap;Il15ra;Tnfrsf1b;Tnfrsf1a;Dtx3l;Pecam1;Ddx58;Rac2;Traf2;Rac1;Ccr5;Itgal;Serpinb2;…
Ccl2	1.8227	4.33841	8.32708	7.84673	8.13313	6.69558		0.133517	4.0725e-07	4.19973e-28	5.62507e-25	6.05833e-27	3.75479e-18	Ccl2		Slfn1		R-HSA-449147	Signaling by Interleukins	60	658	0.0425504	1.11022e-16	1.44329e-14	197	505	0.0343001	9606	Homo sapiens	Socs1;Inpp5d;Ikbkb;Il17ra;Socs3;Tnip2;Cxcl10;Ptpn7;Il18rap;Ccl19;Il10ra;Psme1;Il15ra;Tnf;Csf3r;Tnfrsf1b;Ccl12;Tnfrsf1a;Ccl2;Traf2;Psmb9;Ccr5;Psmb8;Pik3cd;Serpinb2;Ccr2;Il18bp;Syk;Lgals9;Cd80;Timp1;Havcr2;Myd88;Vav1;Hck;Il22ra1;Stat3;Stat2;Stat1;Nlrc5;Il1rn;Il7r
Ubd	2.43412	4.26067	8.00834	8.76381	8.28541	7.84404		0.130217	0.00107581	7.09926e-15	8.96119e-18	4.1462e-16	2.84393e-14	Ubd		Xpo6		R-HSA-877300	Interferon gamma signaling	23	177	0.0114459	2.44504e-12	2.714e-10	12	23	0.00156218	9606	Homo sapiens	Socs1;Gbp5;Socs3;Gbp7;Trim26;Trim25;Pml;Trim21;Irf7;Irf8;Stat1;Gbp2;Irf9
Gbp7	1.94496	5.66301	7.91027	7.90457	8.28217	7.16974		0.0266278	1.24084e-19	3.14566e-39	3.91268e-39	4.65994e-43	3.57678e-32	Gbp7		Tfec		R-HSA-168249	Innate Immune System	66	1341	0.0867175	4.70135e-12	4.56031e-10	299	725	0.0492427	9606	Homo sapiens	Socs1;Ikbkb;Tmbim1;Psme1;Tnfrsf1b;Pecam1;Ddx58;Rac2;Dhx58;Traf2;Rac1;Itgal;Ccr2;Trpm2;Syk;Sting1;Nckap1l;Trim56;Vav1;C4b;Fgr;Tlr1;Hck;Dok2;Bin2;Fcer1g;Irf7;Tlr8;Tlr7;Tlr6;Ube2l6;Lcp2;Tlr3;Tlr2;C1qb;Tnip2;Unc93b1;Was;Pld4;Uba7;Trim25;Ly86;Trim21;Clec12a;Trex1;Rnase6;Lgmn;Psmb9;Psmb8;Slc11a1;Ptprc;Nlrp3;Myd88;Stk10;Bst2;Hk3;Plau;Plekho2;Nlrc4;Isg15;Nlrc5;Tnfaip3
Mx2	2.84642	6.67307	7.83756	7.7092	8.03889	7.19719		4.00324e-05	1.98918e-32	2.2652e-46	7.05755e-45	5.19835e-49	3.29823e-39	Mx2		Igtp		R-HSA-9705462	Inactivation of CSF3 (G-CSF) signaling	9	27	0.00174599	5.44724e-09	4.68463e-07	9	9	0.000611288	9606	Homo sapiens	Socs1;Csf3r;Hck;Socs3;Syk;Stat3;Stat1
Ifi209	2.58127	5.62958	7.80796	7.70699	8.33565	7.11822		0.00290195	2.34574e-17	2.32028e-34	1.52204e-33	2.61239e-39	1.5935e-28	Ifi209		Cd244a		R-HSA-9674555	Signaling by CSF3 (G-CSF)	9	35	0.00226332	4.90558e-08	3.82635e-06	21	21	0.00142634	9606	Homo sapiens	Socs1;Csf3r;Hck;Socs3;Syk;Stat3;Stat1
Saa3	1.03843	2.9456	7.74529	8.04109	7.74529	8.04109		0.572279	0.0396121	3.9203e-17	1.69418e-18	3.9203e-17	1.69418e-18	Saa3		Tgm2		R-HSA-168898	Toll-like Receptor Cascades	18	202	0.0130626	1.79904e-07	1.26362e-05	109	198	0.0134483	9606	Homo sapiens	Socs1;Ikbkb;Tnip2;Unc93b1;Myd88;Ly86;Tlr1;Lgmn;Irf7;Tlr8;Traf2;Tlr7;Tlr6;Nlrc5;Tlr3;Tlr2
Gbp2	1.77338	5.2639	7.70003	7.6523	7.98778	6.82305		0.047208	3.51368e-17	1.01213e-37	2.85594e-37	1.24427e-40	1.47094e-29	Gbp2		Zcchc2		R-HSA-9705671	SARS-CoV-2 activates/modulates innate and adaptive immune responses	16	160	0.0103466	1.94403e-07	1.26362e-05	22	47	0.00319228	9606	Homo sapiens	Ikbkb;Il17ra;Sting1;Nlrp3;Trim25;Tlr1;Ddx58;Irf7;Stat2;Tlr8;Stat1;Tlr7;Isg15;Tlr2
Gbp5	2.1199	5.50779	7.50311	7.55636	7.94352	6.94693		0.00489544	3.24879e-22	4.53737e-42	1.25306e-42	2.84435e-47	4.7603e-36	Gbp5		Ctrl		R-HSA-168928	DDX58/IFIH1-mediated induction of interferon-alpha/beta	12	105	0.00678996	1.72926e-06	0.000103755	43	53	0.00359981	9606	Homo sapiens	Ikbkb;Ddx58;Irf7;Dhx58;Traf2;Nlrc5;Trim25;Isg15;Uba7;Ube2l6;Tnfaip3
Ifi47	2.49689	5.33064	7.32649	7.55513	7.69049	6.91151		0.00185043	1.80041e-17	5.70804e-34	4.02828e-36	1.54382e-37	4.04416e-30	Ifi47		Plagl2		R-HSA-8854691	Interleukin-20 family signaling	7	29	0.00187532	2.32667e-06	0.000120637	38	56	0.00380357	9606	Homo sapiens	Socs3;Il22ra1;Stat3;Stat2;Stat1
Slfn1	2.68033	5.59768	7.26592	7.51334	7.97859	6.95126		0.000712323	3.69268e-19	3.80773e-33	1.8669e-35	4.96526e-40	3.31699e-30	Slfn1		H2-T3		R-HSA-5260271	Diseases of Immune System	8	42	0.00271599	2.51328e-06	0.000120637	14	15	0.00101881	9606	Homo sapiens	Tlr1;Ikbkb;Unc93b1;Tlr6;Myd88;Tlr3;Tlr2
Apobec1	3.54343	5.06745	6.85646	7.33615	7.083	6.6505		3.16885e-06	3.50608e-15	1.19739e-28	8.2908e-33	1.18243e-30	7.00516e-27	Apobec1		Cmpk2		R-HSA-5602358	Diseases associated with the TLR signaling cascade	8	42	0.00271599	2.51328e-06	0.000120637	14	15	0.00101881	9606	Homo sapiens	Tlr1;Ikbkb;Unc93b1;Tlr6;Myd88;Tlr3;Tlr2
Fcgr4	1.00158	4.15526	6.74678	7.12878	7.13703	6.49935		0.367747	1.39123e-10	3.63766e-29	1.37397e-32	9.4465e-33	5.48218e-27	Fcgr4		Ifi209		R-HSA-380108	Chemokine receptors bind chemokines	9	57	0.00368598	2.70877e-06	0.000121895	9	19	0.0012905	9606	Homo sapiens	Ccl12;Cxcl10;Ccrl2;Xcl1;Ccl2;Ccl19;Ccr5;Ccr2
Irf7	2.35734	4.78285	6.70907	7.01599	6.9351	6.95654		0.000903978	2.93429e-17	7.29706e-35	3.95266e-38	2.01445e-37	2.34425e-37	Irf7		Ms4a4a		R-HSA-114604	GPVI-mediated activation cascade	8	43	0.00278065	2.98269e-06	0.000128256	19	25	0.00169802	9606	Homo sapiens	Syk;Fcer1g;Rac2;Pik3r5;Pik3cg;Rac1;Lcp2;Vav1
Il1rn	1.82495	2.50437	6.45383	6.70205	7.28451	5.72793		0.138121	0.0390129	1.71608e-16	8.24837e-18	4.02627e-21	4.26796e-13	Il1rn		Pgghg		R-HSA-451927	Interleukin-2 family signaling	8	47	0.00303932	5.67696e-06	0.000232755	29	59	0.00400734	9606	Homo sapiens	Inpp5d;Syk;Lgals9;Stat3;Stat1;Havcr2;Il15ra;Pik3cd
Herc6	1.6183	4.87352	6.33201	6.50011	6.98196	5.98381		0.0620912	3.63673e-16	4.31065e-28	1.32233e-29	2.98691e-34	4.86781e-25	Herc6		Traf3ip3		R-HSA-936440	Negative regulators of DDX58/IFIH1 signaling	7	37	0.00239265	1.11948e-05	0.000421704	11	13	0.000882972	9606	Homo sapiens	Ddx58;Nlrc5;Trim25;Isg15;Uba7;Ube2l6;Tnfaip3
Mx1	1.58712	4.90916	6.26127	6.26694	6.61125	5.75781		0.0339619	1.26193e-20	2.32861e-34	1.85276e-34	1.89746e-38	5.18432e-29	Mx1		Samsn1		R-HSA-1236974	ER-Phagosome pathway	11	106	0.00685463	1.13974e-05	0.000421704	6	10	0.000679209	9606	Homo sapiens	Tlr1;Ikbkb;Tap2;Tap1;Psme1;Tlr6;Psmb9;Tapbp;Psmb8;Myd88;Tlr2
Tnf	1.64645	2.38243	6.20086	6.28852	6.93067	6.18693		0.336069	0.301976	2.56117e-10	1.19872e-10	5.52428e-13	2.83989e-10	Tnf		Lpxn		R-HSA-1679131	Trafficking and processing of endosomal TLR	5	16	0.00103466	1.9807e-05	0.000693244	6	7	0.000475447	9606	Homo sapiens	Unc93b1;Lgmn;Tlr8;Tlr7;Tlr3
Nlrp3	1.41889	2.61726	6.16194	5.9205	6.85534	4.68559		0.143883	0.000620801	1.43662e-24	1.12835e-22	1.63249e-30	2.64064e-14	Nlrp3		Phyhd1		R-HSA-446652	Interleukin-1 family signaling	14	183	0.0118339	2.26772e-05	0.000736001	38	92	0.00624873	9606	Homo sapiens	Ikbkb;Tnip2;Il18bp;Ptpn7;Il18rap;Psme1;Myd88;Stat3;Traf2;Nlrc5;Psmb9;Il1rn;Psmb8
Slc11a1	1.17436	2.29684	6.08291	5.21143	5.18335	5.79797		0.247643	0.00393532	1.73759e-25	1.38726e-18	2.1232e-18	5.24483e-23	Slc11a1		Ubash3b		R-HSA-1280218	Adaptive Immune System	38	933	0.0603337	2.3e-05	0.000736001	91	265	0.017999	9606	Homo sapiens	Inpp5d;Socs1;Ikbkb;Socs3;Was;Psme1;Uba7;Cd3d;Fyb;Herc6;Trim21;Dtx3l;Lgmn;Pik3ap1;Rac1;Psmb9;Tapbp;Psmb8;Xdh;Itgal;Pik3cd;Ptprc;Syk;Cd80;Tap2;Siglec1;Tap1;Myd88;Vav1;Tlr1;Cd274;Slamf6;Uba1;Slamf7;Tlr6;Ube2l6;Lcp2;Tlr2
F2rl2	0.680325	3.37574	5.98247	6.27251	6.77699	5.50711		0.647001	3.69123e-05	6.21761e-18	1.01183e-19	3.94613e-23	2.94417e-15	F2rl2		Pxk		R-HSA-6785807	Interleukin-4 and Interleukin-13 signaling	15	211	0.0136446	2.6859e-05	0.000832628	23	47	0.00319228	9606	Homo sapiens	Socs1;Tnfrsf1b;Socs3;Ccl12;Stat3;Timp1;Ccl2;Stat1;Tnf
Slamf9	0.922167	4.27134	5.96098	7.01897	6.57667	6.62711		0.412418	2.25673e-11	4.63657e-23	4.75901e-32	3.14444e-28	1.80822e-28	Slamf9		Gzma		R-HSA-9705683	SARS-CoV-2-host interactions	16	248	0.0160372	4.58758e-05	0.00137627	22	67	0.0045507	9606	Homo sapiens	Ikbkb;Il17ra;Sting1;Nlrp3;Trim25;Tlr1;Ddx58;Irf7;Stat2;Tlr8;Stat1;Tlr7;Isg15;Tlr2
Ube2l6	2.99535	4.92677	5.92971	6.01329	5.88579	5.71539		3.62836e-08	1.38761e-26	2.30227e-39	1.78958e-40	5.60597e-39	1.49933e-36	Ube2l6		Saa3		R-HSA-1169408	ISG15 antiviral mechanism	9	83	0.0053673	5.10816e-05	0.00143028	16	16	0.00108674	9606	Homo sapiens	Ddx58;Mx2;Mx1;Eif2ak2;Stat1;Trim25;Isg15;Uba7;Ube2l6
Il18rap	1.28358	3.15105	5.90911	5.98229	6.53995	5.43161		0.35675	0.00134217	1.53659e-14	6.23666e-15	6.23853e-18	2.3934e-12	Il18rap		Plscr2		R-HSA-1236975	Antigen processing-Cross presentation	11	128	0.00827729	6.19871e-05	0.00167365	7	23	0.00156218	9606	Homo sapiens	Tlr1;Ikbkb;Tap2;Tap1;Psme1;Tlr6;Psmb9;Tapbp;Psmb8;Myd88;Tlr2
Csf3r	1.4016	2.88441	5.84734	5.94913	6.42528	5.05844		0.198315	0.000388812	3.75118e-19	7.27068e-20	2.81238e-23	1.97518e-14	Csf3r		Themis2		R-HSA-1433557	Signaling by SCF-KIT	7	51	0.00329798	8.371e-05	0.00217646	8	39	0.00264892	9606	Homo sapiens	Socs1;Ptpro;Stat3;Stat1;Rac1;Vav1
Ccrl2	0.503711	2.70832	5.72456	5.88224	6.20907	5.1616		0.71135	0.000589485	7.26538e-20	5.04199e-21	1.56709e-23	3.22294e-16	Ccrl2		Tbc1d2b		R-HSA-9833110	RSV-host interactions	10	116	0.00750129	0.00012967	0.00337142	11	27	0.00183387	9606	Homo sapiens	Ddx58;Eif2ak2;Stat2;Tlr7;Trim25;Isg15;Tlr6;Ube2l6;Tlr3;Tlr2
Lgals9	2.51386	4.75435	5.69056	5.67388	5.85379	5.40738		3.16885e-06	1.38761e-26	5.2309e-39	9.58191e-39	2.49601e-41	4.04626e-35	Lgals9		Ccl8		R-HSA-166016	Toll Like Receptor 4 (TLR4) Cascade	12	165	0.0106699	0.000138061	0.00345154	44	107	0.00726754	9606	Homo sapiens	Socs1;Tlr1;Ikbkb;Tnip2;Irf7;Traf2;Nlrc5;Tlr6;Myd88;Tlr2;Ly86
Ccl8	1.78312	2.96459	5.64188	5.51023	5.70353	4.94683		0.0304715	7.91129e-06	6.74643e-23	7.42396e-22	1.479e-23	1.34647e-17	Ccl8		Mctp1		R-HSA-1834949	Cytosolic sensors of pathogen-associated DNA	8	78	0.00504397	0.000193215	0.00463716	22	50	0.00339605	9606	Homo sapiens	Ikbkb;Trex1;Sting1;Irf7;Trim56;Myd88;Tlr3;Trim21
Uba7	2.02242	4.20383	5.59774	5.5831	6.13326	5.24363		8.36786e-05	2.56972e-24	4.85981e-44	9.43062e-44	5.4916e-53	1.06634e-38	Uba7		Tor3a		R-HSA-9692916	SARS-CoV-1 activates/modulates innate immune responses	7	60	0.00387998	0.000224691	0.00516788	8	30	0.00203763	9606	Homo sapiens	Bst2;Ddx58;Sting1;Nlrp3;Tlr7;Trim25;Nmi
Tlr8	1.46883	3.92832	5.58967	5.53706	5.76068	4.71122		0.182433	3.90771e-08	1.27145e-17	2.21076e-17	6.77839e-19	1.24253e-12	Tlr8		Ms4a7		R-HSA-912694	Regulation of IFNA/IFNB signaling	5	28	0.00181066	0.000268083	0.00589782	4	5	0.000339605	9606	Homo sapiens	Socs1;Socs3;Stat2;Stat1
Ddx60	1.61874	4.94309	5.5071	6.05441	6.20281	5.75121		0.055858	3.74841e-17	6.99355e-22	1.77567e-26	6.89253e-28	8.3956e-24	Ddx60		Tmprss13		R-HSA-8849474	PTK6 Activates STAT3	3	7	0.000452664	0.000395862	0.00843539	7	9	0.000611288	9606	Homo sapiens	Socs3;Stat3
Tasl	1.53374	3.23397	5.46256	5.80819	5.98563	4.83731		0.153343	2.61656e-05	7.7155e-17	4.29695e-19	2.23204e-20	2.55756e-13	Tasl		Mpeg1		R-HSA-1059683	Interleukin-6 signaling	4	17	0.00109933	0.000401685	0.00843539	7	20	0.00135842	9606	Homo sapiens	Socs3;Stat3;Stat1
Slc15a3	0.595915	2.0099	5.41733	4.46447	4.38881	4.90213		0.574007	0.00441367	5.0773e-26	1.43038e-17	5.41945e-17	3.25124e-21	Slc15a3		Parp12		R-HSA-202403	TCR signaling	10	135	0.00872995	0.000426641	0.00858145	27	52	0.00353189	9606	Homo sapiens	Inpp5d;Ptprc;Ikbkb;Was;Psme1;Psmb9;Cd3d;Lcp2;Psmb8;Fyb
Siglec1	2.43728	3.56035	5.41521	5.0908	5.41521	5.0908		2.32556e-05	2.13617e-13	3.71952e-32	1.8887e-28	3.71952e-32	1.8887e-28	Siglec1		Hsh2d		R-HSA-9694516	SARS-CoV-2 Infection	18	365	0.0236032	0.000429072	0.00858145	23	210	0.0142634	9606	Homo sapiens	Ikbkb;Il17ra;Sting1;Nlrp3;Trim25;Tlr1;Ddx58;Irf7;Stat2;Tlr8;Stat1;Tlr7;Isg15;Parp10;Tlr2;Parp9
Trpm2	1.45979	2.84717	5.37164	5.44607	6.01048	5.3984		0.0857465	9.11172e-06	1.85898e-22	4.46952e-23	2.97956e-28	1.0973e-22	Trpm2		Parvg		R-HSA-5357956	TNFR1-induced NF-kappa-B signaling pathway	5	33	0.00213399	0.00056272	0.0112544	5	5	0.000339605	9606	Homo sapiens	Ikbkb;Tnfrsf1a;Traf2;Tnfaip3;Tnf
Cd274	0.77425	2.23781	5.26765	5.38766	5.80504	4.79164		0.48911	0.00493959	3.35503e-19	4.03004e-20	1.81586e-23	5.84112e-16	Cd274		Tm4sf19		R-HSA-6798695	Neutrophil degranulation	21	478	0.0309105	0.000654085	0.0124276	7	10	0.000679209	9606	Homo sapiens	Ptprc;Slc11a1;Tmbim1;Trpm2;Sting1;Nckap1l;Stk10;Tnfrsf1b;Clec12a;Fgr;Bst2;Hk3;Dok2;Bin2;Plau;Fcer1g;Pecam1;Plekho2;Rac1;Itgal;Tlr2
Slc11a1	1.17436	2.29684	5.18335	5.79797	5.18335	5.79797		0.247643	0.00393532	2.1232e-18	5.24483e-23	2.1232e-18	5.24483e-23	Slc11a1				R-HSA-983169	Class I MHC mediated antigen processing & presentation	19	412	0.0266425	0.00066778	0.0126878	18	48	0.00326021	9606	Homo sapiens	Socs1;Ikbkb;Socs3;Tap2;Tap1;Psme1;Uba7;Myd88;Herc6;Trim21;Tlr1;Uba1;Dtx3l;Tlr6;Ube2l6;Psmb9;Tapbp;Psmb8;Tlr2
Samsn1	0.704403	2.41728	5.17348	5.52539	5.17348	5.52539		0.632089	0.020626	5.28809e-13	8.26278e-15	5.28809e-13	8.26278e-15	Samsn1				R-HSA-1169410	Antiviral mechanism by IFN-stimulated genes	11	172	0.0111226	0.000748468	0.0134724	56	71	0.00482239	9606	Homo sapiens	Ikbkb;Ddx58;Mx2;Mx1;Eif2ak2;Stat3;Stat1;Trim25;Isg15;Uba7;Ube2l6
Epsti1	1.31166	3.28965	5.13074	5.05299	5.60265	4.68614		0.120924	2.18874e-08	1.11527e-21	4.74306e-21	5.41993e-26	4.5806e-18	Epsti1				R-HSA-5602415	UNC93B1 deficiency - HSE	2	2	0.000129333	0.0007604	0.0136872	1	1	6.79209e-05	9606	Homo sapiens	Unc93b1;Tlr3
Gzma	0.850161	3.01549	5.12763	5.1135	5.56408	5.80711		0.524264	0.000418598	1.94262e-13	2.07131e-13	5.67689e-16	4.46594e-17	Gzma				R-HSA-3134975	Regulation of innate immune responses to cytosolic DNA	4	21	0.00135799	0.000879318	0.0149484	7	9	0.000611288	9606	Homo sapiens	Trex1;Sting1;Trim56;Trim21
Socs1	1.4086	1.52763	5.1009	4.28972	5.1009	4.28972		0.0450952	0.0455436	1.50359e-27	1.85467e-19	1.50359e-27	1.85467e-19	Socs1				R-HSA-76002	Platelet activation, signaling and aggregation	15	293	0.0189472	0.000880289	0.0149649	62	119	0.00808259	9606	Homo sapiens	Gngt2;Syk;Plek;Timp1;Vav1;Fcer1g;Pecam1;Rac2;Pik3r5;Pik3cg;Rac1;Tln1;Lgals3bp;Lcp2;F2rl2
Tnfsf10	1.10831	3.45311	5.08517	5.35724	5.66709	4.85048		0.25172	2.47241e-08	3.71499e-19	2.81954e-21	6.3922e-24	1.9359e-17	Tnfsf10				R-HSA-9020702	Interleukin-1 signaling	9	125	0.00808329	0.000995921	0.0159347	32	59	0.00400734	9606	Homo sapiens	Ikbkb;Tnip2;Traf2;Nlrc5;Psme1;Psmb9;Il1rn;Psmb8;Myd88
Il15ra	0.813888	2.29854	5.0351	4.84691	5.36277	4.19803		0.39853	0.00031342	5.88599e-23	2.65277e-21	3.31498e-26	4.96228e-16	Il15ra				R-HSA-9820952	Respiratory Syncytial Virus Infection Pathway	10	154	0.00995861	0.0011503	0.0184047	11	101	0.00686001	9606	Homo sapiens	Ddx58;Eif2ak2;Stat2;Tlr7;Trim25;Isg15;Tlr6;Ube2l6;Tlr3;Tlr2
Cd80	1.16594	2.54809	5.01314	4.94401	5.79521	4.22901		0.291732	0.00198031	3.74982e-15	8.26278e-15	2.35988e-20	6.50984e-11	Cd80				R-HSA-5668541	TNFR2 non-canonical NF-kB pathway	8	104	0.0067253	0.00124581	0.019933	19	44	0.00298852	9606	Homo sapiens	Tnfrsf1b;Tnfrsf1a;Tnfsf13b;Traf2;Psme1;Psmb9;Psmb8;Tnf
Sting1	1.47499	2.05013	4.96457	5.64029	5.68086	5.47087		0.0767129	0.00724875	2.37393e-19	5.02746e-25	1.62435e-25	1.67457e-23	Sting1				R-HSA-912631	Regulation of signaling by CBL	4	24	0.00155199	0.00143233	0.0212792	4	7	0.000475447	9606	Homo sapiens	Hck;Syk;Pik3cd;Vav1
Il18bp	0.334064	2.16843	4.95726	4.8425	4.95923	4.10928		0.802126	0.00755129	3.60789e-17	1.80598e-16	2.01529e-17	6.07224e-12	Il18bp				R-HSA-9680350	Signaling by CSF1 (M-CSF) in myeloid cells	5	41	0.00265132	0.00146623	0.0212792	11	14	0.000950893	9606	Homo sapiens	Inpp5d;Hck;Stat3;Pik3cg;Stat1
Pik3r5	1.17019	1.89126	4.9228	4.41445	5.21492	4.11864		0.114209	0.00217639	1.34467e-26	2.40733e-21	5.8702e-30	1.36714e-18	Pik3r5				R-HSA-168188	Toll Like Receptor TLR6:TLR2 Cascade	9	133	0.00860062	0.00151995	0.0212792	36	78	0.00529783	9606	Homo sapiens	Socs1;Tlr1;Ikbkb;Tnip2;Traf2;Nlrc5;Tlr6;Myd88;Tlr2
Ifi44	1.96356	3.99113	4.88904	4.95023	5.06965	4.35408		0.00391792	6.39363e-14	1.25822e-21	3.74326e-22	2.16787e-23	3.6742e-17	Ifi44				R-HSA-166058	MyD88:MAL(TIRAP) cascade initiated on plasma membrane	9	133	0.00860062	0.00151995	0.0212792	35	76	0.00516199	9606	Homo sapiens	Socs1;Tlr1;Ikbkb;Tnip2;Traf2;Nlrc5;Tlr6;Myd88;Tlr2
Nlrc5	1.48004	3.33201	4.8711	4.69138	5.36303	4.85918		0.00213082	2.65832e-19	3.31104e-42	3.5241e-39	2.88407e-51	5.33528e-42	Nlrc5				R-HSA-181438	Toll Like Receptor 2 (TLR2) Cascade	9	136	0.00879462	0.00176588	0.0229564	37	80	0.00543368	9606	Homo sapiens	Socs1;Tlr1;Ikbkb;Tnip2;Traf2;Nlrc5;Tlr6;Myd88;Tlr2
Hck	1.05217	1.83668	4.86974	4.85006	5.28055	4.11706		0.256505	0.0219838	1.50919e-19	1.87657e-19	3.75211e-23	4.10801e-14	Hck				R-HSA-168179	Toll Like Receptor TLR1:TLR2 Cascade	9	136	0.00879462	0.00176588	0.0229564	36	78	0.00529783	9606	Homo sapiens	Socs1;Tlr1;Ikbkb;Tnip2;Traf2;Nlrc5;Tlr6;Myd88;Tlr2
Igtp	1.34082	3.4427	4.83959	4.99374	5.20331	4.66787		0.0515063	2.20616e-12	2.24813e-25	4.70329e-27	1.77845e-29	1.39601e-23	Igtp				R-HSA-5357786	TNFR1-induced proapoptotic signaling	4	26	0.00168132	0.00191309	0.0238777	3	3	0.000203763	9606	Homo sapiens	Tnfrsf1a;Traf2;Tnfaip3;Tnf
Plek	0.542299	1.58434	4.83098	3.61006	4.46153	4.39206		0.67385	0.236749	2.755e-15	1.26791e-08	6.35756e-13	1.44065e-12	Plek				R-HSA-5602498	MyD88 deficiency (TLR2/4)	4	26	0.00168132	0.00191309	0.0238777	2	2	0.000135842	9606	Homo sapiens	Tlr1;Tlr6;Myd88;Tlr2
Ddx58	1.08718	3.62778	4.82306	4.84043	5.14953	4.42217		0.101361	2.29842e-16	8.7213e-30	5.19998e-30	4.54391e-34	5.27241e-25	Ddx58				R-HSA-210991	Basigin interactions	4	26	0.00168132	0.00191309	0.0238777	3	10	0.000679209	9606	Homo sapiens	Spn;Slc7a7;Slc16a1;Slc16a3
Rgs1	0.763174	2.84803	4.80897	4.91488	4.80897	4.91488		0.641643	0.00993948	3.59104e-09	1.35932e-09	3.59104e-09	1.35932e-09	Rgs1				R-HSA-933541	TRAF6 mediated IRF7 activation	5	44	0.00284532	0.00198981	0.0238777	13	13	0.000882972	9606	Homo sapiens	Ddx58;Irf7;Traf2;Trim25
Themis2	1.01387	2.04487	4.79843	4.78027	5.42117	4.19975		0.256505	0.00294583	1.4155e-20	1.83134e-20	2.02713e-26	7.54465e-16	Themis2				R-HSA-5689896	Ovarian tumor domain proteases	5	44	0.00284532	0.00198981	0.0238777	7	14	0.000950893	9606	Homo sapiens	Tnip2;Tnip1;Ddx58;Trim25;Tnfaip3
Dtx3l	1.6021	3.71156	4.78513	4.96692	5.24121	4.71657		0.00999922	1.81323e-15	1.63758e-26	1.44254e-28	6.69811e-32	1.0273e-25	Dtx3l				R-HSA-9833482	PKR-mediated signaling	7	88	0.00569064	0.00206024	0.0247229	39	40	0.00271684	9606	Homo sapiens	Ikbkb;Eif2ak2;Stat3;Stat1;Trim25;Isg15;Ube2l6
Hk3	-0.109753	2.30929	4.76733	5.3581	5.54276	4.94265		0.955252	0.0316708	2.51631e-11	2.64226e-14	1.98728e-15	3.436e-12	Hk3				R-HSA-5603041	IRAK4 deficiency (TLR2/4)	4	27	0.00174599	0.00219091	0.0262909	2	2	0.000135842	9606	Homo sapiens	Tlr1;Tlr6;Myd88;Tlr2
Slamf7	1.17901	2.18741	4.76635	4.60982	5.08774	3.65099		0.292869	0.020676	1.75044e-13	1.10083e-12	1.58215e-15	4.25703e-08	Slamf7				R-HSA-73887	Death Receptor Signaling	10	172	0.0111226	0.00255624	0.0297685	58	119	0.00808259	9606	Homo sapiens	Ikbkb;Fgd3;Tnfrsf1a;Traf2;Rac1;Tnfaip3;Tnfsf10;Myd88;Tnf;Vav1
Nlrc4	0.6516	1.9976	4.64893	4.867	5.31485	3.96668		0.574007	0.0184772	1.69213e-15	5.13121e-17	2.32159e-20	2.08031e-11	Nlrc4				R-HSA-9679506	SARS-CoV Infections	22	572	0.0369891	0.00259582	0.0297685	36	401	0.0272363	9606	Homo sapiens	Ikbkb;Il17ra;Syk;Sting1;Nlrp3;Trim25;Nmi;Vav1;Tlr1;Bst2;Ddx58;Irf7;Stat2;Tlr8;Stat1;Tlr7;Isg15;Parp10;Tlr2;Parp9
Bst2	1.24402	3.74597	4.61434	4.67229	4.54696	4.63361		0.0112422	3.61611e-26	1.52651e-40	1.54764e-41	1.74816e-39	7.76103e-41	Bst2				R-HSA-168181	Toll Like Receptor 7/8 (TLR7/8) Cascade	8	118	0.00763063	0.00270623	0.0297685	39	79	0.00536575	9606	Homo sapiens	Ikbkb;Tnip2;Irf7;Tlr8;Traf2;Tlr7;Nlrc5;Myd88
Rnase6	1.19523	2.96804	4.51971	4.21904	4.51971	4.21904		0.105693	5.76168e-09	4.60659e-22	2.93587e-19	4.60659e-22	2.93587e-19	Rnase6				R-HSA-982772	Growth hormone receptor signaling	4	29	0.00187532	0.00282769	0.0311045	4	28	0.00190179	9606	Homo sapiens	Socs1;Socs3;Stat3;Stat1
Ccl12	1.59731	2.36964	4.51286	3.70872	4.13823	3.3568		0.0106868	5.55372e-06	1.2215e-23	4.66482e-16	4.97062e-20	3.21262e-13	Ccl12				R-HSA-9013973	TICAM1-dependent activation of IRF3/IRF7	3	14	0.000905329	0.00286024	0.0314627	9	9	0.000611288	9606	Homo sapiens	Irf7;Traf2;Tlr3
Gpr35	0.916681	1.99793	4.51205	4.94149	5.34078	4.37647		0.380022	0.0145355	2.96223e-15	2.61225e-18	1.81311e-21	2.13459e-14	Gpr35				R-HSA-933543	NF-kB activation through FADD/RIP-1 pathway mediated by caspase-8 and -10	3	14	0.000905329	0.00286024	0.0314627	5	5	0.000339605	9606	Homo sapiens	Ikbkb;Ddx58;Trim25
Psmb8	1.33156	3.28876	4.50509	5.07671	4.50509	5.07671		0.0189883	2.62297e-15	1.27014e-29	1.37411e-37	1.27014e-29	1.37411e-37	Psmb8				R-HSA-9616222	Transcriptional regulation of granulopoiesis	6	70	0.00452664	0.00295363	0.0318908	11	27	0.00183387	9606	Homo sapiens	Csf3r;Spi1;Stat3;Pml
Ccr5	0.568125	2.0336	4.48351	4.83907	5.14226	4.31894		0.63484	0.0143388	1.69054e-14	7.27192e-17	3.82068e-19	1.77402e-13	Ccr5				R-HSA-933542	TRAF6 mediated NF-kB activation	4	30	0.00193999	0.00318908	0.0318908	3	4	0.000271684	9606	Homo sapiens	Ikbkb;Ddx58;Traf2;Trim25
Itgal	0.845657	1.87355	4.46428	5.03664	5.5917	4.49598		0.382012	0.013504	4.38768e-17	1.07687e-21	7.15369e-27	2.63545e-17	Itgal				R-HSA-6783589	Interleukin-6 family signaling	4	30	0.00193999	0.00318908	0.0318908	7	34	0.00230931	9606	Homo sapiens	Socs3;Stat3;Stat1
Fcnb	0.329469	1.87867	4.46423	3.69044	5.02367	3.04925		0.809869	0.0409231	3.26294e-14	7.92827e-10	4.17252e-18	7.60642e-07	Fcnb				R-HSA-512988	Interleukin-3, Interleukin-5 and GM-CSF signaling	5	50	0.00323332	0.00342785	0.0342785	8	38	0.002581	9606	Homo sapiens	Inpp5d;Hck;Syk;Pik3cd;Vav1
H2-T24	1.20216	3.74383	4.43051	4.71104	4.95737	4.70289		0.00753667	3.56113e-31	1.34158e-44	1.42881e-50	7.03015e-56	3.93901e-50	H2-T24				R-HSA-1266695	Interleukin-7 signaling	4	31	0.00200466	0.00358075	0.0358075	16	26	0.00176594	9606	Homo sapiens	Socs1;Stat3;Il7r
Slc15a3	0.595915	2.0099	4.38881	4.90213	4.38881	4.90213		0.574007	0.00441367	5.41945e-17	3.25124e-21	5.41945e-17	3.25124e-21	Slc15a3				R-HSA-877312	Regulation of IFNG signaling	3	16	0.00103466	0.0041476	0.041476	3	4	0.000271684	9606	Homo sapiens	Socs1;Socs3;Stat1
Tap1	0.904704	2.84302	4.36827	4.75012	5.01828	5.02946		0.233586	4.1109e-09	9.68937e-23	5.75695e-27	3.70853e-30	4.05519e-30	Tap1				R-HSA-9027276	Erythropoietin activates Phosphoinositide-3-kinase (PI3K)	3	16	0.00103466	0.0041476	0.041476	4	7	0.000475447	9606	Homo sapiens	Pik3r5;Pik3cg;Pik3cd
Fgr	0.92872	1.67961	4.3544	4.63941	5.02178	4.09082		0.277535	0.0211912	8.48857e-19	2.40733e-21	3.84016e-25	1.22494e-16	Fgr				R-HSA-5603037	IRAK4 deficiency (TLR5)	2	5	0.000323332	0.00457028	0.0441311	2	2	0.000135842	9606	Homo sapiens	Tlr6;Myd88
Hsh2d	1.34757	2.82128	4.29064	4.19386	4.54438	4.16799		0.0705141	2.23099e-07	2.33188e-18	1.28253e-17	9.85392e-21	2.27259e-17	Hsh2d				R-HSA-5357905	Regulation of TNFR1 signaling	5	54	0.00349198	0.00472745	0.0441311	27	41	0.00278476	9606	Homo sapiens	Ikbkb;Tnfrsf1a;Traf2;Tnfaip3;Tnf
Cd48	1.35871	2.60804	4.25443	4.34582	3.85594	3.59051		0.24253	0.00465301	1.4653e-09	5.31403e-10	5.13821e-08	5.85903e-07	Cd48				R-HSA-389359	CD28 dependent Vav1 pathway	3	17	0.00109933	0.00490346	0.0441311	6	6	0.000407526	9606	Homo sapiens	Cd80;Rac1;Vav1
Slamf6	0.545907	1.92639	4.21622	4.48614	4.56822	3.81078		0.659637	0.0312626	1.20641e-12	2.56902e-14	5.70281e-15	2.10184e-10	Slamf6				R-HSA-975110	TRAF6 mediated IRF7 activation in TLR7/8 or 9 signaling	3	17	0.00109933	0.00490346	0.0441311	5	5	0.000339605	9606	Homo sapiens	Irf7;Tlr7;Myd88
Socs3	-0.166119	0.64004	4.18828	3.69844	3.33302	3.70099		0.904724	1	1.16123e-13	1.3737e-10	1.1108e-08	1.19471e-10	Socs3				R-HSA-5656169	Termination of translesion DNA synthesis	4	35	0.00226332	0.00547304	0.0492574	6	9	0.000611288	9606	Homo sapiens	Trim25;Isg15;Uba7;Ube2l6
Tfec	0.268873	1.77662	4.16083	3.90527	4.68629	3.15544		0.83931	0.0469718	2.3694e-13	7.47524e-12	4.63628e-17	7.19159e-08	Tfec				R-HSA-9006335	Signaling by Erythropoietin	4	35	0.00226332	0.00547304	0.0492574	7	25	0.00169802	9606	Homo sapiens	Pik3r5;Pik3cg;Pik3cd;Vav1
Mlkl	0.416113	2.08203	4.14785	4.18162	4.62919	3.80361		0.725298	0.00417268	2.68001e-14	1.42623e-14	6.38964e-18	4.24732e-12	Mlkl				R-HSA-9008059	Interleukin-37 signaling	4	36	0.00232799	0.00603303	0.0530391	3	14	0.000950893	9606	Homo sapiens	Il18bp;Ptpn7;Stat3
Fbxo39	1.52888	2.58472	4.1175	4.18321	4.7332	4.1181		0.0119902	5.80478e-08	9.85988e-22	1.61409e-22	5.67782e-29	5.72613e-22	Fbxo39				R-HSA-5626978	TNFR1-mediated ceramide production	2	6	0.000387998	0.00649626	0.0530391	3	3	0.000203763	9606	Homo sapiens	Tnfrsf1a;Tnf
Fyb	-0.351467	1.93633	4.09773	4.3306	4.97562	3.55737		0.432845	0.00769654	1.0743e-14	2.08129e-16	1.13589e-21	3.52189e-11	Fyb				R-HSA-9706374	FLT3 signaling through SRC family kinases	2	6	0.000387998	0.00649626	0.0530391	2	4	0.000271684	9606	Homo sapiens	Hck;Syk
Retnlg	2.70688	1.93398	4.03568	4.31478	4.03568	4.31478		0.000279718	0.0362943	2.84793e-11	6.39968e-13	2.84793e-11	6.39968e-13	Retnlg				R-HSA-9833109	Evasion by RSV of host interferon responses	4	37	0.00239265	0.00662989	0.0530391	6	12	0.000815051	9606	Homo sapiens	Ddx58;Eif2ak2;Stat2;Trim25
Plscr2	0.652332	3.5632	4.01632	4.36311	4.01632	4.36311		0.632314	1.5617e-06	3.59104e-09	8.5098e-11	3.59104e-09	8.5098e-11	Plscr2				R-HSA-9701898	STAT3 nuclear events downstream of ALK signaling	3	19	0.00122866	0.00665078	0.0532062	11	11	0.00074713	9606	Homo sapiens	Cd274;Stat3
Lst1	1.2341	1.7088	4.01204	4.28869	4.33121	3.44222		0.120818	0.0230139	1.32213e-15	6.31179e-18	2.42423e-18	1.22807e-11	Lst1				R-HSA-1810476	RIP-mediated NFkB activation via ZBP1	3	19	0.00122866	0.00665078	0.0532062	3	4	0.000271684	9606	Homo sapiens	Ikbkb;Myd88;Tlr3
Tnfaip3	0.528946	0.774468	3.97151	3.94477	4.87237	3.71977		0.60276	1	3.78789e-15	5.32328e-15	8.00542e-23	2.33192e-13	Tnfaip3				R-HSA-9758274	Regulation of NF-kappa B signaling	3	20	0.00129333	0.00764609	0.0535226	7	11	0.00074713	9606	Homo sapiens	Ikbkb;Traf2;Nlrc5
Xdh	0.970549	2.21213	3.96101	3.87139	4.163	3.57193		0.0839338	5.57274e-08	3.50161e-27	5.37713e-26	3.85968e-30	4.41164e-22	Xdh				R-HSA-375276	Peptide ligand-binding receptors	10	203	0.0131273	0.00792046	0.0554432	10	83	0.00563744	9606	Homo sapiens	Ccl12;Cxcl10;Ccrl2;Xcl1;Ccl2;Ccl19;Ccr5;F2rl2;Ccr2
Stat2	1.26903	2.73171	3.95573	4.057	4.51989	3.9194		0.013305	2.20616e-12	5.7115e-27	2.11999e-28	2.56072e-35	1.97143e-26	Stat2				R-HSA-397795	G-protein beta:gamma signalling	4	39	0.00252199	0.00793814	0.055567	12	15	0.00101881	9606	Homo sapiens	Gngt2;Pik3r5;Pik3cg;Plcb2
Msr1	0.426131	2.04638	3.95228	4.8742	4.66395	4.14126		0.732792	0.0125959	1.851e-11	2.79687e-17	5.10493e-16	1.52668e-12	Msr1				R-HSA-918233	TRAF3-dependent IRF activation pathway	3	21	0.00135799	0.00872471	0.061073	8	11	0.00074713	9606	Homo sapiens	Ddx58;Irf7;Trim25
Helz2	0.909427	1.91403	3.93353	3.57692	4.21358	3.52043		0.0972009	2.56605e-06	8.31361e-29	8.1978e-24	3.60271e-33	4.79552e-23	Helz2				R-HSA-174577	Activation of C3 and C5	2	7	0.000452664	0.0087282	0.0610974	3	4	0.000271684	9606	Homo sapiens	C4b
Tlr7	1.06372	2.43144	3.87485	4.12858	4.64167	3.57404		0.192782	2.80608e-05	8.79032e-15	8.54595e-17	3.01698e-21	1.20327e-12	Tlr7				R-HSA-9818026	NFE2L2 regulating inflammation associated genes	2	7	0.000452664	0.0087282	0.0610974	2	3	0.000203763	9606	Homo sapiens	Ccl12;Ccl2
Il10ra	0.610981	1.52906	3.8683	3.91771	4.57248	3.56772		0.489826	0.0292702	6.13127e-17	1.85894e-17	9.3258e-24	1.726e-14	Il10ra				R-HSA-3134963	DEx/H-box helicases activate type I IFN and inflammatory cytokines production	2	7	0.000452664	0.0087282	0.0610974	3	5	0.000339605	9606	Homo sapiens	Irf7;Myd88
Ifi35	0.999899	2.82598	3.85653	3.83449	4.04506	3.72151		0.0761462	3.82229e-13	2.34922e-25	4.32918e-25	5.01587e-28	1.36701e-23	Ifi35				R-HSA-168164	Toll Like Receptor 3 (TLR3) Cascade	7	116	0.00750129	0.00898414	0.062889	42	73	0.00495823	9606	Homo sapiens	Ikbkb;Tnip2;Irf7;Traf2;Nlrc5;Tlr3
Tlr2	0.435437	0.962587	3.85478	3.67814	4.37226	2.8909		0.706218	0.945782	1.91033e-12	2.15318e-11	4.30576e-16	3.34504e-07	Tlr2				R-HSA-975155	MyD88 dependent cascade initiated on endosome	7	117	0.00756596	0.00938541	0.0656978	35	75	0.00509407	9606	Homo sapiens	Ikbkb;Tnip2;Irf7;Traf2;Tlr7;Nlrc5;Myd88
Ptprc	0.617692	1.85166	3.854	4.26573	3.854	4.26573		0.56815	0.0217663	3.6982e-12	7.95269e-15	3.6982e-12	7.95269e-15	Ptprc				R-HSA-75893	TNF signaling	5	64	0.00413864	0.00944107	0.0660875	44	58	0.00393941	9606	Homo sapiens	Ikbkb;Tnfrsf1a;Traf2;Tnfaip3;Tnf
Cmpk2	0.624694	2.18178	3.82728	3.57009	3.89193	3.33476		0.388825	6.99341e-07	8.781e-23	7.27068e-20	1.14155e-23	2.40714e-17	Cmpk2				R-HSA-9692914	SARS-CoV-1-host interactions	7	118	0.00763063	0.00979964	0.0667348	8	48	0.00326021	9606	Homo sapiens	Bst2;Ddx58;Sting1;Nlrp3;Tlr7;Trim25;Nmi
Ccr2	1.40431	1.97199	3.78812	3.86889	4.2331	3.68608		0.0471134	0.00152993	5.31743e-15	1.05405e-15	7.12611e-19	2.81622e-14	Ccr2				R-HSA-109582	Hemostasis	26	804	0.0519917	0.0102963	0.0667348	95	342	0.023229	9606	Homo sapiens	Inpp5d;Spn;Pecam1;Rac2;Pik3cg;Cd48;Rac1;Slc16a3;Lgals3bp;Itgal;Serpinb2;Slc7a7;Gngt2;Syk;Slc16a1;Plek;Timp1;Vav1;Fgr;Dok2;Plau;Fcer1g;Pik3r5;Tln1;Lcp2;F2rl2
Irf9	1.58917	3.17167	3.76823	3.96858	3.92204	4.10775		6.05307e-05	6.1133e-23	3.10297e-33	7.10317e-37	4.30172e-36	2.61234e-39	Irf9				R-HSA-168138	Toll Like Receptor 9 (TLR9) Cascade	7	121	0.00782462	0.0111225	0.0667348	35	80	0.00543368	9606	Homo sapiens	Ikbkb;Tnip2;Irf7;Traf2;Tlr7;Nlrc5;Myd88
Ms4a4a	1.16842	1.76285	3.76622	3.53561	3.96002	3.30755		0.0729513	0.00168204	3.95846e-18	4.52176e-16	3.29211e-20	4.29104e-14	Ms4a4a				R-HSA-1606322	ZBP1(DAI) mediated induction of type I IFNs	3	23	0.00148733	0.0111374	0.0668244	3	11	0.00074713	9606	Homo sapiens	Ikbkb;Myd88;Tlr3
Napsa	0.73277	1.55807	3.73155	3.79118	4.16802	3.34781		0.402719	0.0302267	3.02713e-15	8.28155e-16	3.66218e-19	2.13961e-12	Napsa				R-HSA-1834941	STING mediated induction of host immune responses	3	24	0.00155199	0.0124737	0.0748425	10	19	0.0012905	9606	Homo sapiens	Trex1;Sting1;Trim21
Dhx58	0.456393	2.38802	3.72738	3.83067	4.03681	3.69307		0.598044	5.01275e-07	2.13992e-18	1.87657e-19	1.02246e-21	4.81406e-18	Dhx58				R-HSA-1660499	Synthesis of PIPs at the plasma membrane	5	69	0.00446198	0.0127126	0.0762758	4	33	0.00224139	9606	Homo sapiens	Inpp5d;Pik3r5;Plekha2;Pik3cg;Pik3cd
Slc16a3	-0.548869	0.942241	3.7113	3.52897	4.08851	3.67433		0.709723	1	5.65536e-08	3.32575e-07	1.7492e-09	9.99962e-08	Slc16a3				R-HSA-2219530	Constitutive Signaling by Aberrant PI3K in Cancer	6	96	0.00620797	0.0129116	0.0774698	1	2	0.000135842	9606	Homo sapiens	Cd80;Rac2;Pik3ap1;Rac1;Pik3cd;Vav1
Pfkfb3	0.657845	1.25447	3.70222	3.59294	4.1005	3.41124		0.192281	0.00152993	8.15437e-35	7.54702e-33	9.85987e-43	1.6036e-29	Pfkfb3				R-HSA-5688426	Deubiquitination	12	289	0.0186886	0.0136015	0.081609	20	77	0.00522991	9606	Homo sapiens	Tnip2;Tnip1;Ddx58;Usp25;Nlrp3;Traf2;Trim25;Psme1;Tnfaip3;Psmb9;Psmb8
Gpr65	1.26878	2.55887	3.69879	4.15485	4.51049	3.83251		0.215862	0.00111301	6.3738e-09	3.27086e-11	2.82751e-13	1.38497e-09	Gpr65				R-HSA-164944	Nef and signal transduction	2	9	0.000581997	0.0140597	0.0843583	2	5	0.000339605	9606	Homo sapiens	Hck;Rac1
Tifab	1.09494	1.60289	3.64055	3.32992	4.02222	3.05054		0.17365	0.0345169	2.16686e-13	2.68802e-11	1.79594e-16	1.48587e-09	Tifab				R-HSA-202433	Generation of second messenger molecules	4	47	0.00303932	0.0148281	0.0889688	12	17	0.00115466	9606	Homo sapiens	Was;Cd3d;Lcp2;Fyb
Tap2	0.353508	2.31837	3.59957	4.16993	4.28949	4.51434		0.721361	9.37855e-06	3.74982e-15	2.68651e-20	1.33476e-21	9.42946e-24	Tap2				R-HSA-168643	Nucleotide-binding domain, leucine rich repeat containing receptor (NLR) signaling pathways	5	72	0.00465598	0.0150044	0.0900265	12	46	0.00312436	9606	Homo sapiens	Ikbkb;Nlrc4;Nlrp3;Tnfaip3
Fcer1g	1.23958	1.57624	3.59054	3.80986	3.86761	3.06025		0.0529682	0.00992523	2.52224e-16	2.1614e-18	4.1531e-19	5.46135e-12	Fcer1g				R-HSA-6811558	PI5P, PP2A and IER3 Regulate PI3K/AKT Signaling	7	129	0.00834196	0.0152775	0.0916652	1	7	0.000475447	9606	Homo sapiens	Cd80;Rac2;Pik3ap1;Rac1;Myd88;Pik3cd;Vav1
Upp1	0.731079	0.775286	3.58811	3.88733	4.34811	3.00059		0.52252	1	5.18008e-09	1.5054e-10	3.1364e-13	1.85359e-06	Upp1				R-HSA-110313	Translesion synthesis by Y family DNA polymerases bypasses lesions on DNA template	4	48	0.00310398	0.0158886	0.0953317	6	28	0.00190179	9606	Homo sapiens	Trim25;Isg15;Uba7;Ube2l6
Eif2ak2	0.88134	2.96653	3.58608	3.64068	3.93116	3.25234		0.198991	1.30428e-11	1.01609e-17	2.6435e-18	2.00259e-21	1.23456e-14	Eif2ak2				R-HSA-9678108	SARS-CoV-1 Infection	9	194	0.0125453	0.0162867	0.0977204	9	159	0.0107994	9606	Homo sapiens	Bst2;Ddx58;Sting1;Nlrp3;Tlr7;Trim25;Nmi;Parp10;Parp9
Psmb9	0.76714	2.32633	3.58019	3.91512	3.58019	3.91512		0.328386	3.17123e-06	5.21489e-16	3.66732e-19	5.21489e-16	3.66732e-19	Psmb9				R-HSA-9671555	Signaling by PDGFR in disease	3	27	0.00174599	0.0170131	0.102078	4	24	0.0016301	9606	Homo sapiens	Bin2;Stat3;Stat1
Parp9	0.839057	2.96048	3.56916	3.79672	3.97937	3.50239		0.235314	2.15086e-11	2.69193e-17	1.47475e-19	1.26305e-21	1.1676e-16	Parp9				R-HSA-8949275	RUNX3 Regulates Immune Response and Cell Migration	2	10	0.000646663	0.0171351	0.10234	2	5	0.000339605	9606	Homo sapiens	Itgal
Pla1a	0.832996	1.43607	3.56431	3.58966	3.43326	3.16378		0.178387	0.00522131	2.39849e-21	1.12759e-21	5.76833e-20	7.16358e-17	Pla1a				R-HSA-9670439	Signaling by phosphorylated juxtamembrane, extracellular and kinase domain KIT mutants	3	28	0.00181066	0.0187049	0.10234	4	11	0.00074713	9606	Homo sapiens	Stat3;Stat1
Spn	0.424896	1.15852	3.5522	3.48943	2.78202	2.48833		0.687458	0.386741	2.88769e-13	8.49458e-13	3.90534e-08	1.51925e-06	Spn				R-HSA-9669938	Signaling by KIT in disease	3	28	0.00181066	0.0187049	0.10234	4	26	0.00176594	9606	Homo sapiens	Stat3;Stat1
Parp12	0.593062	2.16461	3.52611	3.58783	3.87717	3.52605		0.397862	3.27479e-07	1.7149e-20	2.98808e-21	6.34115e-25	1.62006e-20	Parp12				R-HSA-5602410	TLR3 deficiency - HSE	1	1	6.46663e-05	0.019594	0.10234	1	1	6.79209e-05	9606	Homo sapiens	Tlr3
Tmprss13	1.42151	2.24903	3.50221	3.52089	3.64849	3.2958		0.147968	0.00766518	3.25734e-08	2.66834e-08	5.95601e-09	2.18799e-07	Tmprss13				R-HSA-199418	Negative regulation of the PI3K/AKT network	7	137	0.00885929	0.020434	0.10234	1	10	0.000679209	9606	Homo sapiens	Cd80;Rac2;Pik3ap1;Rac1;Myd88;Pik3cd;Vav1
Parvg	1.25705	1.75481	3.49037	4.03326	3.98279	3.89253		0.0848362	0.00795127	3.40998e-13	1.01141e-17	2.52024e-17	1.52994e-16	Parvg				R-HSA-3371378	Regulation by c-FLIP	2	11	0.00071133	0.0204681	0.10234	3	4	0.000271684	9606	Homo sapiens	Traf2;Tnfsf10
Trex1	1.24603	1.50466	3.4812	2.93355	3.47145	2.70282		0.0344843	0.00821385	2.06077e-17	1.63959e-12	1.64262e-17	1.14405e-10	Trex1				R-HSA-9012546	Interleukin-18 signaling	2	11	0.00071133	0.0204681	0.10234	3	4	0.000271684	9606	Homo sapiens	Il18bp;Il18rap
Irf8	0.824461	1.50776	3.32089	2.91843	3.8056	3.49777		0.230554	0.0078397	7.6977e-16	2.20662e-12	6.70333e-21	1.61712e-17	Irf8				R-HSA-69416	Dimerization of procaspase-8	2	11	0.00071133	0.0204681	0.10234	2	3	0.000203763	9606	Homo sapiens	Traf2;Tnfsf10
Lcp2	0.95501	1.43342	3.28261	3.65828	4.28043	3.37489		0.171596	0.0270495	3.90371e-14	1.56821e-17	5.57992e-24	6.26007e-15	Lcp2				R-HSA-8985947	Interleukin-9 signaling	2	11	0.00071133	0.0204681	0.10234	6	13	0.000882972	9606	Homo sapiens	Stat3;Stat1
Syk	0.634121	0.792696	3.26153	2.68468	2.70082	2.79989		0.321517	0.531863	7.67412e-20	1.86306e-13	1.3991e-13	1.28687e-14	Syk				R-HSA-8939242	RUNX1 regulates transcription of genes involved in differentiation of keratinocytes	2	11	0.00071133	0.0204681	0.10234	2	8	0.000543368	9606	Homo sapiens	Socs3
Pml	0.934138	1.5918	3.18787	2.8977	3.18787	2.8977		0.0374693	8.39568e-06	2.56802e-25	6.04984e-21	2.56802e-25	6.04984e-21	Pml				R-HSA-392451	G beta:gamma signalling through PI3Kgamma	3	29	0.00187532	0.0204866	0.102433	2	4	0.000271684	9606	Homo sapiens	Gngt2;Pik3r5;Pik3cg
Xcl1	1.52199	2.15662	3.18579	2.90598	3.81218	3.93995		0.15073	0.0320764	6.08823e-06	6.07245e-05	1.9669e-08	5.57941e-09	Xcl1				R-HSA-5669034	TNFs bind their physiological receptors	3	30	0.00193999	0.0223585	0.111792	2	13	0.000882972	9606	Homo sapiens	Tnfrsf1b;Tnfrsf1a;Tnfsf13b
Spi1	0.781193	0.433793	3.14526	2.77767	2.74097	2.7576		0.194019	1	2.73485e-18	2.76414e-14	7.9408e-14	4.49143e-14	Spi1				R-HSA-168142	Toll Like Receptor 10 (TLR10) Cascade	6	109	0.00704863	0.0224627	0.112313	31	71	0.00482239	9606	Homo sapiens	Ikbkb;Tnip2;Traf2;Nlrc5;Tlr6;Myd88
Dok2	0.982748	1.92578	3.07829	3.67041	3.81329	3.75854		0.063633	1.05546e-06	1.68986e-18	1.14612e-26	1.076e-28	4.55934e-28	Dok2				R-HSA-975871	MyD88 cascade initiated on plasma membrane	6	109	0.00704863	0.0224627	0.112313	30	70	0.00475447	9606	Homo sapiens	Ikbkb;Tnip2;Traf2;Nlrc5;Tlr6;Myd88
Kmo	0.877392	2.02168	3.06703	3.03095	3.63566	2.98082		0.268001	0.00023146	2.19904e-11	3.24407e-11	3.84539e-16	6.03875e-11	Kmo				R-HSA-168176	Toll Like Receptor 5 (TLR5) Cascade	6	109	0.00704863	0.0224627	0.112313	30	71	0.00482239	9606	Homo sapiens	Ikbkb;Tnip2;Traf2;Nlrc5;Tlr6;Myd88
Nmi	0.89959	2.31909	3.05745	3.40293	3.42936	2.94131		0.273454	3.53757e-05	4.49411e-10	2.02001e-12	9.43233e-13	2.26047e-09	Nmi				R-HSA-9824446	Viral Infection Pathways	33	1158	0.0748836	0.0229292	0.114646	61	752	0.0510765	9606	Homo sapiens	Ikbkb;Il17ra;Eif2ak2;Trim25;Psme1;Ddx58;Rac1;Ccr5;Psmb9;Psmb8;Parp9;Syk;Sting1;Nlrp3;Nmi;Pml;Vav1;Tlr1;Bst2;Hck;Irf7;Stat2;Tlr8;Stat1;Tlr7;Isg15;Tlr6;Ube2l6;Parp10;Tlr3;Tlr2
Znfx1	0.566982	1.91398	3.01416	3.11448	3.4715	2.77179		0.336391	1.91013e-07	1.0423e-19	4.39381e-21	2.66666e-26	1.02553e-16	Znfx1				R-HSA-5663202	Diseases of signal transduction by growth factor receptors and second messengers	18	540	0.0349198	0.0231657	0.115828	59	512	0.0347755	9606	Homo sapiens	Tpm3;Cd80;Il10ra;Psme1;Vav1;Bin2;Rac2;Stat3;Stat1;Pik3ap1;Rac1;Tln1;Psmb9;Psmb8;Zc3hav1;Pik3cd
Trim21	0.506284	2.00286	3.0037	3.05961	3.42836	2.89372		0.450872	5.72427e-07	7.36255e-17	1.48767e-17	4.66004e-22	1.05042e-15	Trim21				R-HSA-5218900	CASP8 activity is inhibited	2	12	0.000775996	0.0240474	0.120237	2	2	0.000135842	9606	Homo sapiens	Traf2;Tnfsf10
Ttyh2	1.17771	0.980045	2.98378	2.99978	3.53786	2.7544		0.000404597	0.00755129	4.68847e-32	1.15263e-32	2.45639e-45	9.48292e-28	Ttyh2				R-HSA-9020958	Interleukin-21 signaling	2	12	0.000775996	0.0240474	0.120237	2	5	0.000339605	9606	Homo sapiens	Stat3;Stat1
Il7r	0.799494	1.9055	2.97338	3.83214	4.09266	3.89306		0.465949	0.0255302	6.86113e-07	2.26272e-11	5.20099e-13	8.96222e-12	Il7r				R-HSA-202424	Downstream TCR signaling	6	112	0.00724263	0.0252007	0.126003	6	24	0.0016301	9606	Homo sapiens	Inpp5d;Ikbkb;Psme1;Psmb9;Cd3d;Psmb8
Lgals3bp	0.288076	2.43472	2.9603	3.65689	3.73709	4.08942		0.698208	2.60263e-11	1.94523e-17	1.3028e-26	7.08097e-28	4.38854e-33	Lgals3bp				R-HSA-3295583	TRP channels	3	32	0.00206932	0.0263726	0.127608	3	7	0.000475447	9606	Homo sapiens	Trpm2;Mlkl;Trpv2
Plk3	0.836955	0.368435	2.94154	2.14544	2.34881	2.19436		0.129674	1	2.69373e-17	2.44319e-09	5.41821e-11	1.1145e-09	Plk3				R-HSA-73893	DNA Damage Bypass	4	57	0.00368598	0.0275851	0.127608	6	34	0.00230931	9606	Homo sapiens	Trim25;Isg15;Uba7;Ube2l6
Ccl19	1.08685	1.04944	2.91022	2.2151	2.12839	1.72129		0.0136015	0.0323742	1.13634e-20	7.17153e-12	1.26252e-10	2.33028e-07	Ccl19				R-HSA-2586552	Signaling by Leptin	2	13	0.000840662	0.0278622	0.127608	7	19	0.0012905	9606	Homo sapiens	Socs3;Stat3
Nt5c3	0.562205	1.43543	2.90283	2.80071	3.10382	2.24399		0.499933	0.031285	9.52008e-11	4.50138e-10	2.04654e-12	1.26172e-06	Nt5c3				R-HSA-9693928	Defective RIPK1-mediated regulated necrosis	2	13	0.000840662	0.0278622	0.127608	3	10	0.000679209	9606	Homo sapiens	Mlkl;Traf2
Inpp5d	1.0451	1.06502	2.88107	2.8134	3.34228	2.89653		0.0223079	0.0320764	5.18865e-19	3.03867e-18	9.10922e-26	2.47232e-19	Inpp5d				R-HSA-9020956	Interleukin-27 signaling	2	13	0.000840662	0.0278622	0.127608	5	20	0.00135842	9606	Homo sapiens	Stat3;Stat1
Ptpro	0.753022	1.40921	2.87453	2.44046	2.87453	2.44046		0.0857201	2.76642e-05	2.76813e-24	1.59906e-17	2.76813e-24	1.59906e-17	Ptpro				R-HSA-975138	TRAF6 mediated induction of NFkB and MAP kinases upon TLR7/8 or 9 activation	6	116	0.00750129	0.0291855	0.127608	20	60	0.00407526	9606	Homo sapiens	Ikbkb;Tnip2;Traf2;Tlr7;Nlrc5;Myd88
Stat1	0.528786	2.5255	2.85695	3.11415	3.3418	2.93424		0.343164	4.08538e-15	6.70823e-20	1.17072e-23	2.20612e-27	5.25528e-21	Stat1				R-HSA-388841	Costimulation by the CD28 family	5	87	0.00562597	0.0305846	0.127608	18	35	0.00237723	9606	Homo sapiens	Cd274;Cd80;Rac1;Cd3d;Vav1
Tnfsf13b	1.13967	1.25448	2.84653	2.96346	3.08661	2.71166		0.0108141	0.00422997	1.63497e-18	3.44337e-20	7.32112e-22	5.40401e-17	Tnfsf13b				R-HSA-622312	Inflammasomes	3	34	0.00219865	0.0307461	0.127608	10	28	0.00190179	9606	Homo sapiens	Nlrc4;Nlrp3
Plekho2	0.820432	0.656367	2.83804	2.20388	2.6164	2.31202		0.122798	0.815362	5.14132e-17	2.65659e-10	2.42985e-14	2.53079e-11	Plekho2				R-HSA-210990	PECAM1 interactions	2	14	0.000905329	0.031902	0.127608	7	7	0.000475447	9606	Homo sapiens	Inpp5d;Pecam1
Sash3	1.05653	1.63298	2.83523	3.61785	3.8888	3.78198		0.0611923	0.000548132	1.14192e-13	2.46974e-22	6.9772e-26	1.58174e-24	Sash3				R-HSA-433692	Proton-coupled monocarboxylate transport	2	14	0.000905329	0.031902	0.127608	2	2	0.000135842	9606	Homo sapiens	Slc16a1;Slc16a3
Tgm2	1.24785	0.54851	2.8321	3.06513	3.35593	2.73994		0.0260385	1	1.97441e-12	1.60617e-14	1.72986e-17	1.18399e-11	Tgm2				R-HSA-75205	Dissolution of Fibrin Clot	2	14	0.000905329	0.031902	0.127608	6	21	0.00142634	9606	Homo sapiens	Plau;Serpinb2
Tnfaip2	0.698621	0.55727	2.75343	2.6356	3.27695	2.48116		0.197284	1	8.30776e-17	1.74322e-15	7.61902e-24	9.57764e-14	Tnfaip2				R-HSA-202733	Cell surface interactions at the vascular wall	10	257	0.0166192	0.0337712	0.135085	16	65	0.00441486	9606	Homo sapiens	Spn;Inpp5d;Slc7a7;Dok2;Slc16a1;Fcer1g;Pecam1;Cd48;Slc16a3;Itgal
Zfp36	0.598767	-0.454433	2.70914	2.67296	3.40568	2.62066		0.382982	1	1.38629e-12	2.65605e-12	7.56069e-20	8.28602e-12	Zfp36				R-HSA-937061	TRIF(TICAM1)-mediated TLR4 signaling	6	121	0.00782462	0.0347214	0.138886	26	70	0.00475447	9606	Homo sapiens	Ikbkb;Tnip2;Irf7;Traf2;Nlrc5
H2-T3	0.355108	2.00598	2.7076	3.43697	3.22552	3.62413		0.710614	0.000172362	2.78112e-09	7.04958e-15	3.19838e-13	1.68945e-16	H2-T3				R-HSA-166166	MyD88-independent TLR4 cascade	6	121	0.00782462	0.0347214	0.138886	26	72	0.00489031	9606	Homo sapiens	Ikbkb;Tnip2;Irf7;Traf2;Nlrc5
Clec12a	0.925163	1.50806	2.66571	2.98176	3.27324	2.49603		0.15633	0.00700042	1.60639e-10	3.71023e-13	6.42847e-16	2.42498e-09	Clec12a				R-HSA-2424491	DAP12 signaling	3	36	0.00232799	0.0354763	0.141905	14	17	0.00115466	9606	Homo sapiens	Syk;Rac1;Lcp2
Soat1	0.492971	0.683282	2.65929	1.76718	2.27213	2.14418		0.407913	0.620252	2.04634e-16	2.03246e-07	6.00045e-12	1.00287e-10	Soat1				R-HSA-5686938	Regulation of TLR by endogenous ligand	3	36	0.00232799	0.0354763	0.141905	2	12	0.000815051	9606	Homo sapiens	Tlr1;Tlr6;Tlr2
Cyth4	0.950078	0.899775	2.64182	2.45302	2.92422	2.58591		0.0109995	0.0308044	1.71267e-22	1.94006e-19	1.11933e-27	1.17188e-21	Cyth4				R-HSA-983705	Signaling by the B Cell Receptor (BCR)	8	189	0.0122219	0.0361692	0.144677	18	45	0.00305644	9606	Homo sapiens	Ikbkb;Syk;Pik3ap1;Psme1;Psmb9;Psmb8;Pik3cd;Vav1
Tlr1	0.130097	1.52043	2.6415	3.20264	3.19258	2.59925		0.931518	0.237866	3.25318e-05	2.13645e-07	1.83688e-07	4.77168e-05	Tlr1				R-HSA-2219528	PI3K/AKT Signaling in Cancer	6	124	0.00801862	0.0383473	0.150333	1	21	0.00142634	9606	Homo sapiens	Cd80;Rac2;Pik3ap1;Rac1;Pik3cd;Vav1
C4b	1.58168	1.29149	2.64148	2.54176	2.94256	2.77534		0.00164119	0.0270495	2.65876e-11	1.5118e-10	3.99043e-14	1.95231e-12	C4b				R-HSA-9664422	FCGR3A-mediated phagocytosis	7	157	0.0101526	0.0383545	0.150333	20	27	0.00183387	9606	Homo sapiens	Fgr;Hck;Syk;Nckap1l;Was;Rac1;Vav1
Was	0.342769	0.747924	2.59739	2.57256	2.78331	2.77466		0.725865	1	1.70814e-08	2.38417e-08	8.7984e-10	8.96705e-10	Was				R-HSA-9664417	Leishmania phagocytosis	7	157	0.0101526	0.0383545	0.150333	20	27	0.00183387	9606	Homo sapiens	Fgr;Hck;Syk;Nckap1l;Was;Rac1;Vav1
Pik3ap1	0.370934	0.899796	2.56977	2.532	3.1141	2.17372		0.625515	0.331122	1.06341e-11	2.09318e-11	3.26885e-17	1.61579e-08	Pik3ap1				R-HSA-9664407	Parasite infection	7	157	0.0101526	0.0383545	0.150333	20	27	0.00183387	9606	Homo sapiens	Fgr;Hck;Syk;Nckap1l;Was;Rac1;Vav1
Mxd1	-0.305115	0.450039	2.54459	2.78609	3.17054	2.09493		0.784019	1	1.63711e-06	1.14369e-07	5.92645e-10	0.000149453	Mxd1				R-HSA-5619110	Defective SLCO1B1 causes hyperbilirubinemia, Rotor type (HBLRR)	1	2	0.000129333	0.0388054	0.150333	1	1	6.79209e-05	9606	Homo sapiens	Lst1
Tnfrsf1b	1.22054	1.00616	2.53733	2.94739	3.37057	3.26898		0.031778	0.273122	5.08255e-10	1.66241e-13	1.14047e-17	1.51662e-16	Tnfrsf1b				R-HSA-5602566	TICAM1 deficiency - HSE	1	2	0.000129333	0.0388054	0.150333	1	1	6.79209e-05	9606	Homo sapiens	Tlr3
Unc93b1	0.366184	1.07351	2.53505	2.5957	2.89466	2.54445		0.587831	0.0421589	9.9058e-14	1.99133e-14	5.64983e-18	7.46943e-14	Unc93b1				R-HSA-169131	Inhibition of PKR	1	2	0.000129333	0.0388054	0.150333	1	2	0.000135842	9606	Homo sapiens	Eif2ak2
Zc3h12a	0.734273	0.45676	2.44993	2.71241	3.06088	2.67798		0.233287	1	6.52521e-11	2.36426e-13	4.77539e-17	5.12192e-13	Zc3h12a				R-HSA-2029480	Fcgamma receptor (FCGR) dependent phagocytosis	8	193	0.0124806	0.0400558	0.150333	25	42	0.00285268	9606	Homo sapiens	Fgr;Hck;Syk;Nckap1l;Was;Pld4;Rac1;Vav1
Mpeg1	0.631606	1.44758	2.42823	2.9367	3.29789	2.8733		0.291209	0.000946534	4.43442e-12	1.62524e-17	4.21362e-22	1.06795e-16	Mpeg1				R-HSA-8983432	Interleukin-15 signaling	2	16	0.00103466	0.0406159	0.150333	16	17	0.00115466	9606	Homo sapiens	Stat3;Il15ra
Mitd1	0.383002	2.21524	2.36772	2.85847	2.86816	2.5082		0.709643	0.000133177	3.70267e-06	9.60786e-09	6.42301e-09	7.47689e-07	Mitd1				R-HSA-209543	p75NTR recruits signalling complexes	2	16	0.00103466	0.0406159	0.150333	5	9	0.000611288	9606	Homo sapiens	Ikbkb;Myd88
Plau	0.633149	0.664473	2.35702	3.28729	3.3263	2.99748		0.291692	0.822205	2.14245e-11	6.04756e-22	1.3871e-22	2.97781e-18	Plau				R-HSA-8984722	Interleukin-35 Signalling	2	16	0.00103466	0.0406159	0.150333	12	26	0.00176594	9606	Homo sapiens	Stat3;Stat1
Coro1a	0.825629	1.08571	2.33706	2.55118	2.92311	3.12897		0.0921495	0.0239426	8.62342e-13	3.13202e-15	5.43359e-20	9.23185e-23	Coro1a				R-HSA-5675482	Regulation of necroptotic cell death	3	39	0.00252199	0.0432306	0.150333	10	21	0.00142634	9606	Homo sapiens	Mlkl;Traf2;Tnfsf10
Rac2	1.15205	0.383552	2.30605	2.8088	2.30605	2.06111		0.02126	1	2.97775e-10	2.94417e-15	2.97775e-10	2.92657e-08	Rac2				R-HSA-1855204	Synthesis of IP3 and IP4 in the cytosol	3	39	0.00252199	0.0432306	0.150333	3	12	0.000815051	9606	Homo sapiens	Inpp5d;Pld4;Plcb2
Slc7a7	0.301073	0.432466	2.30316	1.94642	2.33576	2.07766		0.699278	1	5.01578e-10	2.85403e-07	3.27304e-10	3.719e-08	Slc7a7				R-HSA-5676594	TNF receptor superfamily (TNFSF) members mediating non-canonical NF-kB pathway	2	17	0.00109933	0.0452704	0.150333	6	12	0.000815051	9606	Homo sapiens	Tnfsf13b;Traf2
Parp10	0.522538	1.18175	2.25858	2.5899	2.81599	2.88643		0.341334	0.00370811	2.55012e-13	1.26343e-17	8.92437e-21	5.00466e-22	Parp10				R-HSA-9683610	Maturation of nucleoprotein	2	17	0.00109933	0.0452704	0.150333	1	9	0.000611288	9606	Homo sapiens	Parp10;Parp9
Vav1	0.668009	0.903078	2.22894	2.70602	2.92096	2.84146		0.241912	0.187821	1.16425e-10	1.259e-15	2.83872e-18	3.72695e-17	Vav1				R-HSA-1461957	Beta defensins	3	40	0.00258665	0.0459882	0.150333	2	5	0.000339605	9606	Homo sapiens	Tlr1;Ccr2;Tlr2
Ptpn7	0.934044	1.1895	2.2247	2.34922	2.2247	2.34922		0.0874263	0.0270495	1.44673e-09	6.90366e-11	1.44673e-09	6.90366e-11	Ptpn7				R-HSA-2454202	Fc epsilon receptor (FCERI) signaling	9	235	0.0151966	0.0462999	0.150333	27	65	0.00441486	9606	Homo sapiens	Ikbkb;Syk;Fcer1g;Rac1;Psme1;Psmb9;Lcp2;Psmb8;Vav1
Lpxn	0.314557	1.27948	2.22217	2.73581	2.81895	2.37077		0.707902	0.0316708	4.84501e-08	4.90201e-12	7.38299e-13	3.8899e-09	Lpxn				R-HSA-4086400	PCP/CE pathway	5	99	0.00640197	0.0484628	0.150333	2	24	0.0016301	9606	Homo sapiens	Rac2;Rac1;Psme1;Psmb9;Psmb8
Trim25	0.331229	1.28294	2.21879	2.03773	2.45494	2.14853		0.490442	9.37855e-06	1.16254e-18	7.29887e-16	6.02442e-23	1.45854e-17	Trim25				R-HSA-5663213	RHO GTPases Activate WASPs and WAVEs	3	41	0.00265132	0.0488308	0.150333	9	10	0.000679209	9606	Homo sapiens	Nckap1l;Was;Rac1
Tlr6	0.42603	0.881348	2.21704	2.47908	2.75824	1.86418		0.569355	0.404478	1.4229e-08	1.1618e-10	3.16117e-13	3.23817e-06	Tlr6				R-HSA-389356	CD28 co-stimulation	3	41	0.00265132	0.0488308	0.150333	11	19	0.0012905	9606	Homo sapiens	Cd80;Rac1;Vav1
Ly86	0.955943	1.45064	2.19004	2.02813	2.47123	1.94557		0.0672019	0.00107581	1.18608e-09	2.46086e-08	2.50418e-12	8.0558e-08	Ly86				R-HSA-983170	Antigen Presentation: Folding, assembly and peptide loading of class I MHC	3	41	0.00265132	0.0488308	0.150333	4	16	0.00108674	9606	Homo sapiens	Tap2;Tap1;Tapbp
Tor3a	0.521484	0.658138	2.1845	2.24577	2.29759	2.04456		0.326684	0.527407	2.92696e-13	3.70982e-14	1.119e-14	6.90901e-12	Tor3a				R-HSA-3858494	Beta-catenin independent WNT signaling	7	166	0.0107346	0.0490098	0.150333	7	51	0.00346397	9606	Homo sapiens	Gngt2;Rac2;Rac1;Psme1;Psmb9;Psmb8;Plcb2
Tmem106a	0.24269	0.959172	2.16822	2.06145	2.39252	1.67377		0.709981	0.0479149	2.6466e-12	3.39221e-11	4.45135e-15	1.59271e-07	Tmem106a				R-HSA-5684264	MAP3K8 (TPL2)-dependent MAPK1/3 activation	2	18	0.00116399	0.0501109	0.150333	7	8	0.000543368	9606	Homo sapiens	Ikbkb;Tnip2
Tm4sf19	0.650425	0.509893	2.14365	2.21953	2.27679	1.58827		0.279119	1	2.09363e-09	3.99349e-10	1.13278e-10	2.12945e-05	Tm4sf19				R-HSA-983168	Antigen processing: Ubiquitination & Proteasome degradation	11	315	0.0203699	0.0511658	0.153497	7	9	0.000611288	9606	Homo sapiens	Socs1;Socs3;Dtx3l;Uba1;Psme1;Uba7;Ube2l6;Psmb9;Psmb8;Herc6;Trim21
Slc8b1	0.610875	0.18632	2.11968	1.70181	1.7785	1.71746		0.283764	1	2.31501e-10	7.99959e-07	2.36295e-07	7.34636e-07	Slc8b1				R-HSA-9006927	Signaling by Non-Receptor Tyrosine Kinases	4	71	0.00459131	0.0538675	0.161603	8	53	0.00359981	9606	Homo sapiens	Socs3;Stat3;Rac1
Ms4a7	0.852235	1.44635	2.08589	2.58518	3.32291	2.43851		0.288998	0.0456238	2.75325e-05	5.51844e-08	3.4662e-13	3.01997e-07	Ms4a7				R-HSA-8848021	Signaling by PTK6	4	71	0.00459131	0.0538675	0.161603	8	53	0.00359981	9606	Homo sapiens	Socs3;Stat3;Rac1
Nckap1l	0.716417	1.02287	2.07745	2.4641	2.63137	2.35532		0.118714	0.0164142	4.16421e-12	5.72512e-17	2.13582e-19	1.62839e-15	Nckap1l				R-HSA-168927	TICAM1, RIP1-mediated IKK complex recruitment	2	19	0.00122866	0.0551283	0.165385	3	3	0.000203763	9606	Homo sapiens	Ikbkb;Tlr3
Pgghg	0.922885	0.983702	2.05307	1.78591	1.94251	1.88713		0.00254664	0.000901089	1.48963e-18	3.52833e-14	1.09262e-16	6.51729e-16	Pgghg				R-HSA-3270619	IRF3-mediated induction of type I IFN	2	19	0.00122866	0.0551283	0.165385	3	5	0.000339605	9606	Homo sapiens	Trex1;Sting1
Cd3d	0.997841	0.769224	2.04311	1.14913	2.10868	3.532		0.200475	1	7.29521e-05	0.0786567	4.45938e-05	9.99354e-15	Cd3d				R-HSA-193639	p75NTR signals via NF-kB	2	19	0.00122866	0.0551283	0.165385	7	13	0.000882972	9606	Homo sapiens	Ikbkb;Myd88
Tapbp	0.168214	0.700864	2.03406	2.38179	1.84486	1.87189		0.762312	0.15411	1.50191e-15	4.93414e-21	1.02156e-12	3.95258e-13	Tapbp				R-HSA-9673767	Signaling by PDGFRA transmembrane, juxtamembrane and kinase domain mutants	2	19	0.00122866	0.0551283	0.165385	1	7	0.000475447	9606	Homo sapiens	Stat3;Stat1
Pld4	0.761509	0.693338	2.01802	2.24616	1.87836	1.80657		0.185635	0.769705	3.25958e-08	3.98157e-10	3.89573e-07	1.33004e-06	Pld4				R-HSA-9673770	Signaling by PDGFRA extracellular domain mutants	2	19	0.00122866	0.0551283	0.165385	1	7	0.000475447	9606	Homo sapiens	Stat3;Stat1
Tlr3	0.398219	1.68082	2.00962	2.33574	2.2276	1.99735		0.684973	0.0098908	7.20546e-05	2.48245e-06	6.37857e-06	8.70506e-05	Tlr3				R-HSA-1169091	Activation of NF-kappaB in B cells	4	72	0.00465598	0.0561269	0.168381	4	10	0.000679209	9606	Homo sapiens	Ikbkb;Psme1;Psmb9;Psmb8
Ifitm2	1.09516	1.65794	2.00201	2.44912	2.0078	2.263		0.00487341	3.18278e-07	1.86231e-11	5.40932e-17	1.05369e-11	1.66315e-14	Ifitm2				R-HSA-5602571	TRAF3 deficiency - HSE	1	3	0.000193999	0.0576414	0.172924	1	1	6.79209e-05	9606	Homo sapiens	Tlr3
Slamf8	0.457468	0.551467	1.96772	2.98915	3.37096	2.65572		0.672625	1	0.000298015	3.42342e-10	7.36019e-13	3.04208e-08	Slamf8				R-HSA-5602636	IKBKB deficiency causes SCID	1	3	0.000193999	0.0576414	0.172924	1	1	6.79209e-05	9606	Homo sapiens	Ikbkb
Mctp1	0.118424	0.57022	1.94252	2.09337	2.29051	1.68613		0.88411	1	1.78554e-08	7.34901e-10	8.98493e-12	1.40625e-06	Mctp1				R-HSA-5603027	IKBKG deficiency causes anhidrotic ectodermal dysplasia with immunodeficiency (EDA-ID) (via TLR)	1	3	0.000193999	0.0576414	0.172924	1	1	6.79209e-05	9606	Homo sapiens	Ikbkb
Pik3cd	0.828017	0.530681	1.92628	1.88795	2.34581	2.27229		0.149339	1	3.65944e-07	7.23187e-07	1.63217e-10	7.421e-10	Pik3cd				R-HSA-5678420	Defective ABCC9 causes CMD10, ATFB12 and Cantu syndrome	1	3	0.000193999	0.0576414	0.172924	1	1	6.79209e-05	9606	Homo sapiens	Abcc9
Usp25	0.218667	0.798676	1.88619	1.74181	2.26419	1.25266		0.749324	0.275516	9.88343e-09	1.66093e-07	1.4258e-12	0.00039492	Usp25				R-HSA-5602680	MyD88 deficiency (TLR5)	1	3	0.000193999	0.0576414	0.172924	1	1	6.79209e-05	9606	Homo sapiens	Myd88
Zc3hav1	0.465862	0.597187	1.82672	1.30908	2.11657	1.3153		0.358192	0.610389	3.11843e-10	2.00916e-05	8.79629e-14	1.52333e-05	Zc3hav1				R-HSA-1257604	PIP3 activates AKT signaling	11	322	0.0208226	0.0579519	0.173856	4	88	0.00597704	9606	Homo sapiens	Cd80;Rac2;Pik3ap1;Rac1;Psme1;Psmb9;Psmb8;Myd88;Pml;Pik3cd;Vav1
Pik3cg	0.751404	0.629479	1.80804	1.67517	2.19365	1.92058		0.111222	0.675542	1.17342e-08	1.71491e-07	9.96421e-13	8.11446e-10	Pik3cg				R-HSA-8939236	RUNX1 regulates transcription of genes involved in differentiation of HSCs	5	105	0.00678996	0.0593015	0.177905	4	15	0.00101881	9606	Homo sapiens	Spi1;Psme1;Psmb9;Psmb8
Enpp3	0.518804	1.3398	1.78578	1.83453	1.71053	1.21079		0.461384	0.0118068	9.03322e-06	5.27326e-06	2.15843e-05	0.0058532	Enpp3				R-HSA-5663205	Infectious disease	39	1527	0.0987455	0.0601067	0.18032	100	998	0.0677851	9606	Homo sapiens	Ikbkb;Il17ra;Eif2ak2;Was;Trim25;Psme1;Ddx58;Rac1;Ccr5;Psmb9;Psmb8;Parp9;Gngt2;Syk;Sting1;Nckap1l;Nlrp3;Nmi;Pml;Vav1;Fgr;Tlr1;Bst2;Hck;Irf7;Stat2;Tlr8;Stat1;Tlr7;Isg15;Tlr6;Ube2l6;Parp10;Tlr3;Tlr2;Coro1a
Trpv2	0.886537	0.474026	1.76468	1.7962	2.24944	1.92534		0.133034	1	1.23724e-05	8.9161e-06	5.67838e-09	1.01312e-06	Trpv2				R-HSA-936964	Activation of IRF3, IRF7 mediated by TBK1, IKBKE	2	20	0.00129333	0.0603139	0.180942	7	9	0.000611288	9606	Homo sapiens	Irf7;Traf2
Bin2	0.904614	0.8455	1.75644	2.47522	2.71602	2.84414		0.074649	0.291936	9.56592e-07	2.39679e-13	5.10493e-16	1.11665e-17	Bin2				R-HSA-140534	Caspase activation via Death Receptors in the presence of ligand	2	20	0.00129333	0.0603139	0.180942	6	9	0.000611288	9606	Homo sapiens	Traf2;Tnfsf10
Trim56	0.208557	0.415352	1.75241	1.4566	1.90323	1.68877		0.777554	1	5.83355e-07	7.10047e-05	3.5178e-08	1.47185e-06	Trim56				R-HSA-399955	SEMA3A-Plexin repulsion signaling by inhibiting Integrin adhesion	2	20	0.00129333	0.0603139	0.180942	5	8	0.000543368	9606	Homo sapiens	Rac1;Tln1
Phyhd1	0.520258	0.842402	1.74832	2.84106	2.11398	2.51818		0.47786	0.532717	2.64989e-05	6.91467e-14	1.33334e-07	5.1051e-11	Phyhd1				R-HSA-6803207	TP53 Regulates Transcription of Caspase Activators and Caspases	2	20	0.00129333	0.0603139	0.180942	2	17	0.00115466	9606	Homo sapiens	Nlrc4
Timp1	0.799222	0.647651	1.72974	1.99227	1.38242	1.69415		0.131778	0.824524	1.26628e-06	1.33871e-08	0.000179939	2.31184e-06	Timp1				R-HSA-5213460	RIPK1-mediated regulated necrosis	3	45	0.00290998	0.0610311	0.183093	15	29	0.00196971	9606	Homo sapiens	Mlkl;Traf2;Tnfsf10
Tdrd7	0.117413	1.14089	1.72231	1.70338	1.97937	1.48487		0.870445	0.00465301	3.18489e-08	4.9535e-08	7.62948e-11	3.06502e-06	Tdrd7				R-HSA-201556	Signaling by ALK	3	46	0.00297465	0.0642832	0.19285	14	42	0.00285268	9606	Homo sapiens	Cd274;Stat3
Tmem140	0.301066	0.40005	1.70922	2.14656	2.28383	2.21202		0.704927	1	1.78777e-05	2.19184e-08	1.60764e-09	5.75964e-09	Tmem140				R-HSA-2892247	POU5F1 (OCT4), SOX2, NANOG activate genes related to proliferation	2	21	0.00135799	0.0656591	0.193842	2	16	0.00108674	9606	Homo sapiens	Stat3
Psme1	0.574487	1.15046	1.68707	2.09693	1.68707	2.09693		0.174319	0.000352604	3.1007e-10	1.24984e-15	3.1007e-10	1.24984e-15	Psme1				R-HSA-193704	p75 NTR receptor-mediated signalling	5	110	0.0071133	0.0693062	0.193842	9	50	0.00339605	9606	Homo sapiens	Ikbkb;Fgd3;Rac1;Myd88;Vav1
Ugcg	-0.0157387	0.481829	1.68641	2.00861	2.46809	1.67269		0.989786	1	0.000150974	3.68447e-06	3.07545e-09	0.000191345	Ugcg				R-HSA-1483255	PI Metabolism	5	112	0.00724263	0.0735537	0.193842	4	89	0.00604496	9606	Homo sapiens	Inpp5d;Pik3r5;Plekha2;Pik3cg;Pik3cd
Plcb2	0.665374	0.599969	1.66595	1.50053	2.16569	1.62301		0.0701606	0.3256	3.71101e-11	3.76822e-09	7.00478e-19	7.77192e-11	Plcb2				R-HSA-418217	G beta:gamma signalling through PLC beta	2	23	0.00148733	0.0767961	0.193842	2	2	0.000135842	9606	Homo sapiens	Gngt2;Plcb2
Gngt2	0.64867	0.77192	1.63656	2.65284	2.67178	1.63863		0.287231	0.527429	1.48589e-05	3.25704e-14	2.03164e-14	1.19952e-05	Gngt2				R-HSA-432142	Platelet sensitization by LDL	2	23	0.00148733	0.0767961	0.193842	7	9	0.000611288	9606	Homo sapiens	Fgr;Pecam1
Myd88	0.354067	0.559161	1.6284	1.72282	1.88682	1.87917		0.467393	0.565921	1.12149e-09	7.37311e-11	5.07838e-13	7.39096e-13	Myd88				R-HSA-500657	Presynaptic function of Kainate receptors	2	23	0.00148733	0.0767961	0.193842	1	2	0.000135842	9606	Homo sapiens	Gngt2;Plcb2
Serpinb2	2.73831	1.66831	1.61978	4.13183	3.42974	4.58215		9.19899e-05	0.0879467	0.0149005	4.59465e-13	3.26752e-09	6.46889e-16	Serpinb2				R-HSA-1839117	Signaling by cytosolic FGFR1 fusion mutants	2	23	0.00148733	0.0767961	0.193842	1	14	0.000950893	9606	Homo sapiens	Stat3;Stat1
Abcc9	0.905914	0.630122	1.60622	1.1382	1.25367	0.852802		0.000228071	0.0392774	4.35122e-16	3.01548e-08	5.92406e-10	7.06214e-05	Abcc9				R-HSA-211733	Regulation of activated PAK-2p34 by proteasome mediated degradation	3	50	0.00323332	0.0780629	0.193842	1	2	0.000135842	9606	Homo sapiens	Psme1;Psmb9;Psmb8
Plaat3	0.287356	0.351545	1.57421	1.65686	1.11052	1.36678		0.574896	1	3.40405e-09	3.47517e-10	6.81529e-05	4.49566e-07	Plaat3				R-HSA-9658195	Leishmania infection	10	302	0.0195292	0.0802503	0.193842	36	95	0.00645249	9606	Homo sapiens	Fgr;Hck;Gngt2;Syk;Nckap1l;Was;Nlrp3;Rac1;Vav1
Tnip1	0.310296	-0.0887394	1.52945	1.30812	1.91026	1.01621		0.562183	1	5.72142e-08	6.68178e-06	2.43698e-12	0.000843549	Tnip1				R-HSA-9824443	Parasitic Infection Pathways	10	302	0.0195292	0.0802503	0.193842	36	95	0.00645249	9606	Homo sapiens	Fgr;Hck;Gngt2;Syk;Nckap1l;Was;Nlrp3;Rac1;Vav1
Ctrl	0.801025	0.327021	1.50298	2.43977	3.25992	2.80838		0.387909	1	0.0127888	3.88525e-06	5.73362e-11	2.35318e-08	Ctrl				R-HSA-350562	Regulation of ornithine decarboxylase (ODC)	3	51	0.00329798	0.081694	0.193842	1	4	0.000271684	9606	Homo sapiens	Psme1;Psmb9;Psmb8
Tor1aip1	0.181921	0.469327	1.48819	1.30766	1.68586	1.01243		0.741294	0.904579	1.9361e-08	1.36634e-06	7.93206e-11	0.000359893	Tor1aip1				R-HSA-1461973	Defensins	3	51	0.00329798	0.081694	0.193842	2	19	0.0012905	9606	Homo sapiens	Tlr1;Ccr2;Tlr2
Dennd3	0.204427	0.355683	1.47405	2.03907	2.51215	1.92322		0.789006	1	7.87129e-05	8.0014e-09	2.42356e-13	6.12051e-08	Dennd3				R-HSA-844456	The NLRP3 inflammasome	2	24	0.00155199	0.0825722	0.193842	8	18	0.00122258	9606	Homo sapiens	Nlrp3
Il22ra1	2.06313	1.63216	1.46242	2.8808	2.34214	2.80833		0.00192967	0.0476601	0.0248496	7.53866e-08	4.49105e-05	1.16149e-07	Il22ra1				R-HSA-9694631	Maturation of nucleoprotein	2	24	0.00155199	0.0825722	0.193842	1	14	0.000950893	9606	Homo sapiens	Parp10;Parp9
Tln1	0.882259	0.271495	1.46156	0.883901	1.33246	1.04495		0.00301219	1	3.69081e-10	0.000590631	1.2431e-08	1.96711e-05	Tln1				R-HSA-8939902	Regulation of RUNX2 expression and activity	4	83	0.0053673	0.0842417	0.193842	6	32	0.00217347	9606	Homo sapiens	Stat1;Psme1;Psmb9;Psmb8
Havcr2	0.770708	1.02897	1.44659	2.43837	2.52631	2.43103		0.0600325	0.00640012	9.9171e-07	3.38195e-19	1.96916e-20	2.84927e-19	Havcr2				R-HSA-2172127	DAP12 interactions	3	52	0.00336265	0.0853968	0.193842	14	33	0.00224139	9606	Homo sapiens	Syk;Rac1;Lcp2
Stk10	0.254493	0.202136	1.41441	1.3135	1.00364	1.16885		0.623259	1	7.77431e-08	6.74414e-07	0.000351935	2.04119e-05	Stk10				R-HSA-8878159	Transcriptional regulation by RUNX3	5	118	0.00763063	0.0871259	0.193842	3	47	0.00319228	9606	Homo sapiens	Psme1;Psmb9;Itgal;Psmb8
Trib1	-0.232292	-0.0587432	1.3889	1.2659	1.70366	1.12481		0.675419	1	5.00992e-07	7.41837e-06	1.9278e-10	8.84414e-05	Trib1				R-HSA-180534	Vpu mediated degradation of CD4	3	53	0.00342732	0.0891699	0.193842	1	5	0.000339605	9606	Homo sapiens	Psme1;Psmb9;Psmb8
Traf3ip3	0.329375	0.846988	1.32358	2.55089	2.59681	3.0482		0.720676	0.71852	0.00742466	1.2755e-09	7.6729e-10	5.99091e-14	Traf3ip3				R-HSA-1236978	Cross-presentation of soluble exogenous antigens (endosomes)	3	53	0.00342732	0.0891699	0.193842	1	6	0.000407526	9606	Homo sapiens	Psme1;Psmb9;Psmb8
Tnfrsf1a	0.486708	0.00998554	1.31846	0.948466	1.34183	1.21178		0.131778	1	4.80988e-10	2.3176e-05	1.73015e-10	1.26791e-08	Tnfrsf1a				R-HSA-9725370	Signaling by ALK fusions and activated point mutants	5	119	0.00769529	0.0895072	0.193842	23	63	0.00427902	9606	Homo sapiens	Tpm3;Stat3;Stat1;Il10ra
Plagl2	0.146311	0.13848	1.28536	1.25871	1.79072	1.06174		0.821076	1	2.31285e-05	4.35219e-05	4.62263e-10	0.000808324	Plagl2				R-HSA-9700206	Signaling by ALK in cancer	5	119	0.00769529	0.0895072	0.193842	23	71	0.00482239	9606	Homo sapiens	Tpm3;Stat3;Stat1;Il10ra
C1qb	0.728465	1.0241	1.2824	1.14795	1.15593	1.79742		0.00845409	1.38825e-05	1.23482e-09	8.33125e-08	6.00982e-08	9.43547e-19	C1qb				R-HSA-109581	Apoptosis	7	193	0.0124806	0.0913886	0.193842	9	142	0.00964477	9606	Homo sapiens	Stat3;Traf2;Dsg3;Psme1;Psmb9;Tnfsf10;Psmb8
Plekha2	0.368024	0.528079	1.24186	1.13209	0.993408	1.00293		0.215862	0.0891714	9.81235e-12	8.10833e-10	1.34291e-07	1.01155e-07	Plekha2				R-HSA-5607764	CLEC7A (Dectin-1) signaling	5	120	0.00775996	0.0919221	0.193842	7	45	0.00305644	9606	Homo sapiens	Ikbkb;Syk;Psme1;Psmb9;Psmb8
Pbld2	-0.0845772	0.709408	1.18524	0.855873	0.899714	0.50227		0.837909	0.00134721	4.92677e-11	8.00293e-06	3.66393e-06	0.0182071	Pbld2				R-HSA-69601	Ubiquitin Mediated Degradation of Phosphorylated Cdc25A	3	54	0.00349198	0.0930119	0.193842	1	4	0.000271684	9606	Homo sapiens	Psme1;Psmb9;Psmb8
Slc16a1	0.264961	0.401698	1.16997	1.02142	1.21948	1.20441		0.566224	0.989949	2.02741e-06	5.2893e-05	6.7246e-07	1.04438e-06	Slc16a1				R-HSA-69613	p53-Independent G1/S DNA damage checkpoint	3	54	0.00349198	0.0930119	0.193842	1	4	0.000271684	9606	Homo sapiens	Psme1;Psmb9;Psmb8
Traf2	0.206879	0.115703	1.12652	1.16589	1.3559	1.10998		0.620099	1	1.43184e-07	4.21035e-08	8.17135e-11	1.59706e-07	Traf2				R-HSA-9762114	GSK3B and BTRC:CUL1-mediated-degradation of NFE2L2	3	54	0.00349198	0.0930119	0.193842	1	4	0.000271684	9606	Homo sapiens	Psme1;Psmb9;Psmb8
Il17ra	0.291542	0.373739	1.1247	1.6092	1.9286	1.89249		0.528372	1	1.32478e-05	3.13447e-11	5.33722e-16	1.31306e-15	Il17ra				R-HSA-69610	p53-Independent DNA Damage Response	3	54	0.00349198	0.0930119	0.193842	1	4	0.000271684	9606	Homo sapiens	Psme1;Psmb9;Psmb8
Tbc1d1	0.233623	0.101587	1.11682	0.732123	0.902648	0.822566		0.406613	1	7.33598e-13	8.42894e-06	1.78681e-08	4.17366e-07	Tbc1d1				R-HSA-75815	Ubiquitin-dependent degradation of Cyclin D	3	54	0.00349198	0.0930119	0.193842	1	5	0.000339605	9606	Homo sapiens	Psme1;Psmb9;Psmb8
Adgre1	0.665789	0.791287	1.0569	2.03554	1.88869	2.13077		0.0471134	0.0179935	3.05392e-05	3.05092e-19	2.63674e-16	1.88404e-21	Adgre1				R-HSA-349425	Autodegradation of the E3 ubiquitin ligase COP1	3	54	0.00349198	0.0930119	0.193842	1	5	0.000339605	9606	Homo sapiens	Psme1;Psmb9;Psmb8
Trim26	-0.174957	0.305458	1.0149	1.23416	1.52287	1.20847		0.710614	1	1.85101e-05	7.75847e-08	7.61538e-12	1.31241e-07	Trim26				R-HSA-8875791	MET activates STAT3	1	5	0.000323332	0.094217	0.193842	4	4	0.000271684	9606	Homo sapiens	Stat3
Pxk	0.095606	0.522558	0.99199	0.982173	0.99199	0.982173		0.733623	0.00184603	4.99847e-14	7.30144e-14	4.99847e-14	7.30144e-14	Pxk				R-HSA-844623	The IPAF inflammasome	1	5	0.000323332	0.094217	0.193842	2	2	0.000135842	9606	Homo sapiens	Nlrc4
Stat3	0.239181	0.351542	0.987469	1.10538	1.30239	1.11973		0.541257	0.968507	3.71164e-06	1.44695e-07	1.80815e-10	8.70474e-08	Stat3				R-HSA-198745	Signalling to STAT3	1	5	0.000323332	0.094217	0.193842	1	1	6.79209e-05	9606	Homo sapiens	Stat3
Fgd3	0.233927	0.150906	0.98373	1.33141	1.66358	1.45577		0.612073	1	7.75051e-05	1.47303e-08	3.19838e-13	2.52223e-10	Fgd3				R-HSA-5660862	Defective SLC7A7 causes lysinuric protein intolerance (LPI)	1	5	0.000323332	0.094217	0.193842	1	1	6.79209e-05	9606	Homo sapiens	Slc7a7
Zcchc2	0.143314	-0.610782	0.964045	1.04444	1.55186	1.032		0.762549	1	4.67799e-05	8.77771e-06	1.7468e-12	9.77546e-06	Zcchc2				R-HSA-3249367	STAT6-mediated induction of chemokines	1	5	0.000323332	0.094217	0.193842	3	6	0.000407526	9606	Homo sapiens	Sting1
Tbc1d2b	0.327158	0.0883073	0.941648	0.645885	0.919535	0.649018		0.227407	1	2.33349e-08	0.000358936	6.29983e-08	0.000402637	Tbc1d2b				R-HSA-445989	TAK1-dependent IKK and NF-kappa-B activation	3	55	0.00355665	0.0969212	0.193842	11	17	0.00115466	9606	Homo sapiens	Ikbkb;Traf2;Nlrc5
Ubash3b	0.0538982	0.242989	0.934082	1.05661	1.09648	1.00494		0.931323	1	0.000614833	8.77399e-05	3.34691e-05	0.000185467	Ubash3b				R-HSA-8854050	FBXL7 down-regulates AURKA during mitotic entry and in early mitosis	3	55	0.00355665	0.0969212	0.193842	2	6	0.000407526	9606	Homo sapiens	Psme1;Psmb9;Psmb8
Tpm3	0.0953432	0.230236	0.922348	1.21592	1.45992	1.4048		0.865171	1	0.000436296	1.28161e-06	1.69777e-09	9.79797e-09	Tpm3				R-HSA-174113	SCF-beta-TrCP mediated degradation of Emi1	3	55	0.00355665	0.0969212	0.193842	1	3	0.000203763	9606	Homo sapiens	Psme1;Psmb9;Psmb8
Pecam1	0.384548	0.289858	0.867668	1.31502	1.44082	1.01441		0.35227	1	0.000916544	5.16376e-08	1.58071e-09	5.13876e-05	Pecam1				R-HSA-169911	Regulation of Apoptosis	3	55	0.00355665	0.0969212	0.193842	1	5	0.000339605	9606	Homo sapiens	Psme1;Psmb9;Psmb8
Cd244a	0.454544	0.732916	0.802918	1.85569	2.14214	1.77293		0.277737	0.0651036	0.00512227	1.04586e-14	2.37039e-19	9.88096e-14	Cd244a				R-HSA-1483257	Phospholipid metabolism	10	314	0.0203052	0.0972172	0.194434	12	218	0.0148068	9606	Homo sapiens	Slc44a3;Inpp5d;Plaat3;Pik3r5;Plekha2;Pik3cg;Pld4;Pla1a;Pik3cd
Ikbkb	0.222384	0.202231	0.751775	1.03298	1.1933	0.832765		0.426257	1	3.92982e-06	2.30409e-11	5.79157e-15	1.2802e-07	Ikbkb				R-HSA-6803157	Antimicrobial peptides	5	123	0.00795396	0.0993659	0.198732	5	58	0.00393941	9606	Homo sapiens	Slc11a1;Tlr1;Rnase6;Ccr2;Tlr2
Tnip2	0.108246	0.164594	0.704917	1.30986	1.58038	0.952959		0.80799	1	0.00180914	3.60834e-11	6.25063e-16	3.4104e-06	Tnip2				R-HSA-9725371	Nuclear events stimulated by ALK signaling in cancer	3	56	0.00362131	0.100896	0.201793	17	32	0.00217347	9606	Homo sapiens	Stat3;Il10ra
Xpo6	0.414999	0.120003	0.703364	0.669343	0.779967	0.645615		0.0981744	1	0.000101791	0.000308518	1.10759e-05	0.000437593	Xpo6				R-HSA-450408	AUF1 (hnRNP D0) binds and destabilizes mRNA	3	56	0.00362131	0.100896	0.201793	1	4	0.000271684	9606	Homo sapiens	Psme1;Psmb9;Psmb8
Rac1	0.319984	0.285701	0.655032	0.839464	1.11822	0.710285		0.230136	0.94569	0.000189748	6.48366e-07	4.11596e-12	4.10521e-05	Rac1				R-HSA-180585	Vif-mediated degradation of APOBEC3G	3	56	0.00362131	0.100896	0.201793	1	4	0.000271684	9606	Homo sapiens	Psme1;Psmb9;Psmb8
Tmprss4	0.829787	0.509106	0.566246	2.00317	1.61767	2.43802		0.0595395	1	0.154423	3.48265e-11	2.93208e-07	1.22494e-16	Tmprss4				R-HSA-2871796	FCERI mediated MAPK activation	5	124	0.00801862	0.101913	0.203826	9	20	0.00135842	9606	Homo sapiens	Syk;Fcer1g;Rac1;Lcp2;Vav1
Dsg3	1.58481	1.44332	0.42625	1.73746	2.87496	2.12418		0.0223079	0.0952557	0.567234	0.00267995	1.67947e-08	8.30574e-05	Dsg3				R-HSA-5357801	Programmed Cell Death	8	238	0.0153906	0.103207	0.206413	24	193	0.0131087	9606	Homo sapiens	Mlkl;Stat3;Traf2;Dsg3;Psme1;Psmb9;Tnfsf10;Psmb8
Uba1	0.118813	0.117172	0.404291	0.401157	0.44638	0.433212		0.570959	1	0.00059167	0.000890607	0.000107633	0.000206798	Uba1				R-HSA-4641258	Degradation of DVL	3	57	0.00368598	0.104936	0.209871	2	7	0.000475447	9606	Homo sapiens	Psme1;Psmb9;Psmb8
Tmbim1	0.150191	0.0564353	0.401805	0.591269	0.939751	0.67988		0.69319	1	0.0716245	0.00595579	6.83719e-07	0.000771184	Tmbim1				R-HSA-70268	Pyruvate metabolism	3	57	0.00368598	0.104936	0.209871	4	15	0.00101881	9606	Homo sapiens	Slc16a1;Ldhb;Slc16a3
Crlf3	-0.135161	0.120318	0.399481	0.761398	0.984474	0.768454		0.728795	1	0.0783559	0.000141477	2.10526e-07	7.85842e-05	Crlf3				R-HSA-4641257	Degradation of AXIN	3	57	0.00368598	0.104936	0.209871	2	8	0.000543368	9606	Homo sapiens	Psme1;Psmb9;Psmb8
Ddx24	0.139946	0.264393	0.396357	0.328169	0.399043	0.456364		0.325907	0.0302267	6.1261e-06	0.000358422	6.15977e-06	5.34517e-08	Ddx24				R-HSA-9604323	Negative regulation of NOTCH4 signaling	3	57	0.00368598	0.104936	0.209871	1	6	0.000407526	9606	Homo sapiens	Psme1;Psmb9;Psmb8
Lgmn	-0.0497521	0.0915437	0.0697176	0.578846	0.575647	0.824123		0.884333	1	0.764067	0.00028811	0.000244753	2.38602e-08	Lgmn				R-HSA-8941858	Regulation of RUNX3 expression and activity	3	57	0.00368598	0.104936	0.209871	1	9	0.000611288	9606	Homo sapiens	Psme1;Psmb9;Psmb8
Ldhb	-0.129223	0.0411072	-0.0877393	-0.464124	-0.801406	-0.719206		0.701026	1	0.728597	0.0175621	1.57639e-06	2.60379e-05	Ldhb				R-HSA-6804115	TP53 regulates transcription of additional cell cycle genes whose exact role in the p53 pathway remain uncertain	2	28	0.00181066	0.10689	0.213779	3	14	0.000950893	9606	Homo sapiens	Plk3
Slc44a3	-0.238635	-0.173392	-0.945924	-1.1034	-1.15487	-0.898108		0.589575	1	0.000165183	3.99163e-06	1.92623e-06	0.000421667	Slc44a3				R-HSA-1168372	Downstream signaling events of B Cell Receptor (BCR)	4	91	0.00588464	0.108251	0.216501	4	15	0.00101881	9606	Homo sapiens	Ikbkb;Psme1;Psmb9;Psmb8
Pjvk	-0.508817	-0.278859	-1.92035	-1.59567	-2.19969	-1.93993		0.463776	1	1.20857e-05	0.000337432	1.52671e-06	3.3574e-06	Pjvk				R-HSA-9748787	Azathioprine ADME	3	58	0.00375065	0.109038	0.218076	2	18	0.00122258	9606	Homo sapiens	Rac1;Xdh;Vav1
																		R-HSA-9013957	TLR3-mediated TICAM1-dependent programmed cell death	1	6	0.000387998	0.111971	0.223941	3	3	0.000203763	9606	Homo sapiens	Tlr3
																		R-HSA-1296025	ATP sensitive Potassium channels	1	6	0.000387998	0.111971	0.223941	1	2	0.000135842	9606	Homo sapiens	Abcc9
																		R-HSA-69541	Stabilization of p53	3	59	0.00381531	0.113201	0.226403	1	15	0.00101881	9606	Homo sapiens	Psme1;Psmb9;Psmb8
																		R-HSA-912526	Interleukin receptor SHC signaling	2	29	0.00187532	0.113238	0.226476	2	6	0.000407526	9606	Homo sapiens	Inpp5d;Pik3cd
																		R-HSA-164952	The role of Nef in HIV-1 replication and disease pathogenesis	2	29	0.00187532	0.113238	0.226476	2	20	0.00135842	9606	Homo sapiens	Hck;Rac1
																		R-HSA-450531	Regulation of mRNA stability by proteins that bind AU-rich elements	4	93	0.00601397	0.114687	0.226903	5	26	0.00176594	9606	Homo sapiens	Zfp36;Psme1;Psmb9;Psmb8
																		R-HSA-5689880	Ub-specific processing proteases	7	206	0.0133213	0.117377	0.226903	9	40	0.00271684	9606	Homo sapiens	Ddx58;Usp25;Traf2;Psme1;Psmb9;Psmb8
																		R-HSA-9006925	Intracellular signaling by second messengers	11	369	0.0238619	0.118698	0.226903	4	116	0.00787883	9606	Homo sapiens	Cd80;Rac2;Pik3ap1;Rac1;Psme1;Psmb9;Psmb8;Myd88;Pml;Pik3cd;Vav1
																		R-HSA-5362768	Hh mutants are degraded by ERAD	3	61	0.00394465	0.121706	0.226903	1	6	0.000407526	9606	Homo sapiens	Psme1;Psmb9;Psmb8
																		R-HSA-5676590	NIK-->noncanonical NF-kB signaling	3	61	0.00394465	0.121706	0.226903	1	9	0.000611288	9606	Homo sapiens	Psme1;Psmb9;Psmb8
																		R-HSA-373076	Class A/1 (Rhodopsin-like receptors)	12	414	0.0267719	0.123339	0.226903	12	185	0.0125654	9606	Homo sapiens	Ccl12;Cxcl10;Gpr65;Gpr35;Ccrl2;Xcl1;Ccl2;Ccl19;Ccr5;F2rl2;Ccr2
																		R-HSA-447115	Interleukin-12 family signaling	4	96	0.00620797	0.124649	0.226903	24	114	0.00774299	9606	Homo sapiens	Stat3;Stat1;Serpinb2
																		R-HSA-5610780	Degradation of GLI1 by the proteasome	3	62	0.00400931	0.126043	0.226903	2	6	0.000407526	9606	Homo sapiens	Psme1;Psmb9;Psmb8
																		R-HSA-5610785	GLI3 is processed to GLI3R by the proteasome	3	62	0.00400931	0.126043	0.226903	1	5	0.000339605	9606	Homo sapiens	Psme1;Psmb9;Psmb8
																		R-HSA-5610783	Degradation of GLI2 by the proteasome	3	62	0.00400931	0.126043	0.226903	1	5	0.000339605	9606	Homo sapiens	Psme1;Psmb9;Psmb8
																		R-HSA-187577	SCF(Skp2)-mediated degradation of p27/p21	3	62	0.00400931	0.126043	0.226903	1	7	0.000475447	9606	Homo sapiens	Psme1;Psmb9;Psmb8
																		R-HSA-1482801	Acyl chain remodelling of PS	2	31	0.00200466	0.126212	0.226903	2	8	0.000543368	9606	Homo sapiens	Plaat3;Pla1a
																		R-HSA-9673768	Signaling by membrane-tethered fusions of PDGFRA or PDGFRB	1	7	0.000452664	0.129377	0.226903	2	2	0.000135842	9606	Homo sapiens	Bin2
																		R-HSA-3248023	Regulation by TREX1	1	7	0.000452664	0.129377	0.226903	2	2	0.000135842	9606	Homo sapiens	Trex1
																		R-HSA-9032759	NTRK2 activates RAC1	1	7	0.000452664	0.129377	0.226903	1	2	0.000135842	9606	Homo sapiens	Rac1
																		R-HSA-9824272	Somitogenesis	3	63	0.00407398	0.130436	0.226903	1	19	0.0012905	9606	Homo sapiens	Psme1;Psmb9;Psmb8
																		R-HSA-5689603	UCH proteinases	4	98	0.0063373	0.131487	0.226903	3	11	0.00074713	9606	Homo sapiens	Usp25;Psme1;Psmb9;Psmb8
																		R-HSA-5357769	Caspase activation via extrinsic apoptotic signalling pathway	2	32	0.00206932	0.132826	0.226903	6	17	0.00115466	9606	Homo sapiens	Traf2;Tnfsf10
																		R-HSA-174084	Autodegradation of Cdh1 by Cdh1:APC/C	3	64	0.00413864	0.134882	0.226903	1	2	0.000135842	9606	Homo sapiens	Psme1;Psmb9;Psmb8
																		R-HSA-193648	NRAGE signals death through JNK	3	64	0.00413864	0.134882	0.226903	2	7	0.000475447	9606	Homo sapiens	Fgd3;Rac1;Vav1
																		R-HSA-5387390	Hh mutants abrogate ligand secretion	3	64	0.00413864	0.134882	0.226903	1	7	0.000475447	9606	Homo sapiens	Psme1;Psmb9;Psmb8
																		R-HSA-5619084	ABC transporter disorders	4	99	0.00640197	0.134963	0.226903	2	23	0.00156218	9606	Homo sapiens	Abcc9;Psme1;Psmb9;Psmb8
																		R-HSA-389948	PD-1 signaling	2	33	0.00213399	0.139517	0.226903	4	5	0.000339605	9606	Homo sapiens	Cd274;Cd3d
																		R-HSA-202427	Phosphorylation of CD3 and TCR zeta chains	2	33	0.00213399	0.139517	0.226903	5	7	0.000475447	9606	Homo sapiens	Ptprc;Cd3d
																		R-HSA-4608870	Asymmetric localization of PCP proteins	3	66	0.00426798	0.143928	0.226903	1	7	0.000475447	9606	Homo sapiens	Psme1;Psmb9;Psmb8
																		R-HSA-5678895	Defective CFTR causes cystic fibrosis	3	66	0.00426798	0.143928	0.226903	1	8	0.000543368	9606	Homo sapiens	Psme1;Psmb9;Psmb8
																		R-HSA-5607761	Dectin-1 mediated noncanonical NF-kB signaling	3	66	0.00426798	0.143928	0.226903	1	9	0.000611288	9606	Homo sapiens	Psme1;Psmb9;Psmb8
																		R-HSA-8878171	Transcriptional regulation by RUNX1	8	259	0.0167486	0.145015	0.226903	7	132	0.00896556	9606	Homo sapiens	Spi1;Socs3;Psme1;Psmb9;Psmb8;Pml
																		R-HSA-451326	Activation of kainate receptors upon glutamate binding	2	34	0.00219865	0.146279	0.226903	1	6	0.000407526	9606	Homo sapiens	Gngt2;Plcb2
																		R-HSA-380994	ATF4 activates genes in response to endoplasmic reticulum stress	2	34	0.00219865	0.146279	0.226903	1	7	0.000475447	9606	Homo sapiens	Ccl12;Ccl2
																		R-HSA-75158	TRAIL signaling	1	8	0.000517331	0.146444	0.226903	5	6	0.000407526	9606	Homo sapiens	Tnfsf10
																		R-HSA-5603029	IkBA variant leads to EDA-ID	1	8	0.000517331	0.146444	0.226903	1	2	0.000135842	9606	Homo sapiens	Ikbkb
																		R-HSA-75094	Formation of the Editosome	1	8	0.000517331	0.146444	0.226903	1	2	0.000135842	9606	Homo sapiens	Apobec1
																		R-HSA-9764302	Regulation of CDH19 Expression and Function	1	8	0.000517331	0.146444	0.226903	2	5	0.000339605	9606	Homo sapiens	Zc3h12a
																		R-HSA-983695	Antigen activates B Cell Receptor (BCR) leading to generation of second messengers	4	103	0.00666063	0.149233	0.226903	14	26	0.00176594	9606	Homo sapiens	Syk;Pik3ap1;Pik3cd;Vav1
																		R-HSA-9755511	KEAP1-NFE2L2 pathway	6	180	0.0116399	0.149519	0.226903	6	117	0.00794675	9606	Homo sapiens	Ccl12;Ccl2;Psme1;Psmb9;Psmb8;Trim21
																		R-HSA-114608	Platelet degranulation	5	141	0.00911795	0.149922	0.226903	4	11	0.00074713	9606	Homo sapiens	Pecam1;Plek;Timp1;Tln1;Lgals3bp
																		R-HSA-174154	APC/C:Cdc20 mediated degradation of Securin	3	68	0.00439731	0.153168	0.226903	1	3	0.000203763	9606	Homo sapiens	Psme1;Psmb9;Psmb8
																		R-HSA-9711123	Cellular response to chemical stress	9	305	0.0197232	0.154376	0.226903	9	173	0.0117503	9606	Homo sapiens	Helz2;Ccl12;Stat3;Ccl2;Nlrp3;Psme1;Psmb9;Psmb8;Trim21
																		R-HSA-9759194	Nuclear events mediated by NFE2L2	5	143	0.00924728	0.156113	0.226903	3	85	0.00577328	9606	Homo sapiens	Ccl12;Ccl2;Psme1;Psmb9;Psmb8
																		R-HSA-456926	Thrombin signalling through proteinase activated receptors (PARs)	2	36	0.00232799	0.159997	0.226903	7	16	0.00108674	9606	Homo sapiens	Gngt2;F2rl2
																		R-HSA-5687128	MAPK6/MAPK4 signaling	4	106	0.00685463	0.1603	0.226903	3	40	0.00271684	9606	Homo sapiens	Rac1;Psme1;Psmb9;Psmb8
																		R-HSA-69563	p53-Dependent G1 DNA Damage Response	3	70	0.00452664	0.16259	0.226903	1	22	0.00149426	9606	Homo sapiens	Psme1;Psmb9;Psmb8
																		R-HSA-69580	p53-Dependent G1/S DNA damage checkpoint	3	70	0.00452664	0.16259	0.226903	1	22	0.00149426	9606	Homo sapiens	Psme1;Psmb9;Psmb8
																		R-HSA-5619070	Defective SLC16A1 causes symptomatic deficiency in lactate transport (SDLT)	1	9	0.000581997	0.163177	0.226903	1	1	6.79209e-05	9606	Homo sapiens	Slc16a1
																		R-HSA-427975	Proton/oligopeptide cotransporters	1	9	0.000581997	0.163177	0.226903	1	2	0.000135842	9606	Homo sapiens	Slc15a3
																		R-HSA-186763	Downstream signal transduction	2	37	0.00239265	0.166942	0.226903	1	16	0.00108674	9606	Homo sapiens	Stat3;Stat1
																		R-HSA-373755	Semaphorin interactions	3	71	0.00459131	0.167365	0.226903	10	41	0.00278476	9606	Homo sapiens	Ptprc;Rac1;Tln1
																		R-HSA-5658442	Regulation of RAS by GAPs	3	71	0.00459131	0.167365	0.226903	1	5	0.000339605	9606	Homo sapiens	Psme1;Psmb9;Psmb8
																		R-HSA-1643685	Disease	59	2637	0.170525	0.167983	0.226903	181	1927	0.130884	9606	Homo sapiens	Lst1;Ikbkb;Il17ra;Eif2ak2;Psme1;Ddx58;Rac2;Traf2;Rac1;Ccr5;Parp9;Syk;Tpm3;Slc16a1;Cd80;Sting1;Nckap1l;Vav1;Fgr;Tlr1;Hck;Bin2;Irf7;Tlr8;Abcc9;Tlr7;Tlr6;Ube2l6;Tln1;Tlr3;Tlr2;Mlkl;Unc93b1;Was;Trim25;Il10ra;Pik3ap1;Psmb9;Psmb8;Pik3cd;Zc3hav1;Slc7a7;Gngt2;Nlrp3;Nmi;Myd88;Pml;Bst2;Stat3;Stat2;Stat1;Isg15;Parp10;Coro1a
																		R-HSA-76005	Response to elevated platelet cytosolic Ca2+	5	148	0.00957062	0.172039	0.226903	4	14	0.000950893	9606	Homo sapiens	Pecam1;Plek;Timp1;Tln1;Lgals3bp
																		R-HSA-1234176	Oxygen-dependent proline hydroxylation of Hypoxia-inducible Factor Alpha	3	72	0.00465598	0.172181	0.226903	1	12	0.000815051	9606	Homo sapiens	Psme1;Psmb9;Psmb8
																		R-HSA-69615	G1/S DNA Damage Checkpoints	3	72	0.00465598	0.172181	0.226903	2	26	0.00176594	9606	Homo sapiens	Psme1;Psmb9;Psmb8
																		R-HSA-5358346	Hedgehog ligand biogenesis	3	72	0.00465598	0.172181	0.226903	1	15	0.00101881	9606	Homo sapiens	Psme1;Psmb9;Psmb8
																		R-HSA-5668599	RHO GTPases Activate NADPH Oxidases	2	38	0.00245732	0.173938	0.226903	9	14	0.000950893	9606	Homo sapiens	Rac2;Rac1
																		R-HSA-1296065	Inwardly rectifying K+ channels	2	38	0.00245732	0.173938	0.226903	4	7	0.000475447	9606	Homo sapiens	Gngt2;Abcc9
																		R-HSA-174184	Cdc20:Phospho-APC/C mediated degradation of Cyclin A	3	73	0.00472064	0.177036	0.226903	1	3	0.000203763	9606	Homo sapiens	Psme1;Psmb9;Psmb8
																		R-HSA-68949	Orc1 removal from chromatin	3	73	0.00472064	0.177036	0.226903	1	4	0.000271684	9606	Homo sapiens	Psme1;Psmb9;Psmb8
																		R-HSA-72200	mRNA Editing: C to U Conversion	1	10	0.000646663	0.179583	0.226903	2	3	0.000203763	9606	Homo sapiens	Apobec1
																		R-HSA-8948747	Regulation of PTEN localization	1	10	0.000646663	0.179583	0.226903	1	4	0.000271684	9606	Homo sapiens	Pml
																		R-HSA-9686347	Microbial modulation of RIPK1-mediated regulated necrosis	1	10	0.000646663	0.179583	0.226903	2	9	0.000611288	9606	Homo sapiens	Mlkl
																		R-HSA-9032845	Activated NTRK2 signals through CDK5	1	10	0.000646663	0.179583	0.226903	1	6	0.000407526	9606	Homo sapiens	Rac1
																		R-HSA-354192	Integrin signaling	2	39	0.00252199	0.18098	0.226903	20	24	0.0016301	9606	Homo sapiens	Syk;Tln1
																		R-HSA-1839124	FGFR1 mutant receptor activation	2	39	0.00252199	0.18098	0.226903	1	25	0.00169802	9606	Homo sapiens	Stat3;Stat1
																		R-HSA-162909	Host Interactions of HIV factors	5	151	0.00976461	0.181885	0.226903	4	54	0.00366773	9606	Homo sapiens	Hck;Rac1;Psme1;Psmb9;Psmb8
																		R-HSA-174178	APC/C:Cdh1 mediated degradation of Cdc20 and other APC/C:Cdh1 targeted proteins in late mitosis/early G1	3	74	0.00478531	0.181928	0.226903	2	6	0.000407526	9606	Homo sapiens	Psme1;Psmb9;Psmb8
																		R-HSA-179419	APC:Cdc20 mediated degradation of cell cycle proteins prior to satisfation of the cell cycle checkpoint	3	74	0.00478531	0.181928	0.226903	1	6	0.000407526	9606	Homo sapiens	Psme1;Psmb9;Psmb8
																		R-HSA-8948751	Regulation of PTEN stability and activity	3	74	0.00478531	0.181928	0.226903	1	13	0.000882972	9606	Homo sapiens	Psme1;Psmb9;Psmb8
																		R-HSA-69017	CDK-mediated phosphorylation and removal of Cdc6	3	75	0.00484997	0.186857	0.226903	1	4	0.000271684	9606	Homo sapiens	Psme1;Psmb9;Psmb8
																		R-HSA-5218859	Regulated Necrosis	3	76	0.00491464	0.19182	0.226903	15	52	0.00353189	9606	Homo sapiens	Mlkl;Traf2;Tnfsf10
																		R-HSA-176409	APC/C:Cdc20 mediated degradation of mitotic proteins	3	76	0.00491464	0.19182	0.226903	2	13	0.000882972	9606	Homo sapiens	Psme1;Psmb9;Psmb8
																		R-HSA-168638	NOD1/2 Signaling Pathway	2	41	0.00265132	0.195186	0.226903	2	18	0.00122258	9606	Homo sapiens	Ikbkb;Tnfaip3
																		R-HSA-9020933	Interleukin-23 signaling	1	11	0.00071133	0.195669	0.226903	6	12	0.000815051	9606	Homo sapiens	Stat3
																		R-HSA-9637628	Modulation by Mtb of host immune system	1	11	0.00071133	0.195669	0.226903	2	6	0.000407526	9606	Homo sapiens	Tlr2
																		R-HSA-111453	BH3-only proteins associate with and inactivate anti-apoptotic BCL-2 members	1	11	0.00071133	0.195669	0.226903	1	5	0.000339605	9606	Homo sapiens	Stat3
																		R-HSA-9032500	Activated NTRK2 signals through FYN	1	11	0.00071133	0.195669	0.226903	1	7	0.000475447	9606	Homo sapiens	Rac1
																		R-HSA-351906	Apoptotic cleavage of cell adhesion proteins	1	11	0.00071133	0.195669	0.226903	1	10	0.000679209	9606	Homo sapiens	Dsg3
																		R-HSA-176814	Activation of APC/C and APC/C:Cdc20 mediated degradation of mitotic proteins	3	77	0.00497931	0.196816	0.226903	2	15	0.00101881	9606	Homo sapiens	Psme1;Psmb9;Psmb8
																		R-HSA-448424	Interleukin-17 signaling	3	78	0.00504397	0.201843	0.226903	10	35	0.00237723	9606	Homo sapiens	Ikbkb;Il17ra;Tnip2
																		R-HSA-1482839	Acyl chain remodelling of PE	2	42	0.00271599	0.202341	0.226903	2	9	0.000611288	9606	Homo sapiens	Plaat3
																		R-HSA-381042	PERK regulates gene expression	2	42	0.00271599	0.202341	0.226903	1	11	0.00074713	9606	Homo sapiens	Ccl12;Ccl2
																		R-HSA-2029482	Regulation of actin dynamics for phagocytic cup formation	5	158	0.0102173	0.205632	0.226903	16	24	0.0016301	9606	Homo sapiens	Syk;Nckap1l;Was;Rac1;Vav1
																		R-HSA-416476	G alpha (q) signalling events	8	285	0.0184299	0.206432	0.226903	9	35	0.00237723	9606	Homo sapiens	Gngt2;Rgs1;Gpr65;Xcl1;Plcb2;F2rl2
																		R-HSA-9793380	Formation of paraxial mesoderm	3	79	0.00510864	0.206901	0.226903	1	29	0.00196971	9606	Homo sapiens	Psme1;Psmb9;Psmb8
																		R-HSA-8853659	RET signaling	2	43	0.00278065	0.209526	0.226903	2	24	0.0016301	9606	Homo sapiens	Dok2;Pik3cd
																		R-HSA-5625970	RHO GTPases activate KTN1	1	12	0.000775996	0.21144	0.226903	2	2	0.000135842	9606	Homo sapiens	Rac1
																		R-HSA-428543	Inactivation of CDC42 and RAC1	1	12	0.000775996	0.21144	0.226903	1	4	0.000271684	9606	Homo sapiens	Rac1
																		R-HSA-75072	mRNA Editing	1	12	0.000775996	0.21144	0.226903	2	9	0.000611288	9606	Homo sapiens	Apobec1
																		R-HSA-9619229	Activation of RAC1 downstream of NMDARs	1	12	0.000775996	0.21144	0.226903	1	6	0.000407526	9606	Homo sapiens	Rac1
																		R-HSA-4755510	SUMOylation of immune response proteins	1	12	0.000775996	0.21144	0.226903	1	6	0.000407526	9606	Homo sapiens	Eif2ak2
																		R-HSA-8851680	Butyrophilin (BTN) family interactions	1	12	0.000775996	0.21144	0.226903	1	8	0.000543368	9606	Homo sapiens	Xdh
																		R-HSA-351202	Metabolism of polyamines	3	80	0.00517331	0.211987	0.226903	1	17	0.00115466	9606	Homo sapiens	Psme1;Psmb9;Psmb8
																		R-HSA-372790	Signaling by GPCR	21	876	0.0566477	0.212539	0.226903	75	392	0.026625	9606	Homo sapiens	Gngt2;Cxcl10;Adgre1;Ccrl2;Ccl19;Plcb2;Vav1;Fgd3;Ccl12;Rgs1;Gpr65;Gpr35;Pik3r5;Pik3cg;Xcl1;Ccl2;Ccr5;F2rl2;Ccr2
																		R-HSA-5621481	C-type lectin receptors (CLRs)	6	203	0.0131273	0.216498	0.226903	17	68	0.00461862	9606	Homo sapiens	Ikbkb;Syk;Fcer1g;Psme1;Psmb9;Psmb8
																		R-HSA-204998	Cell death signalling via NRAGE, NRIF and NADE	3	81	0.00523797	0.2171	0.226903	2	17	0.00115466	9606	Homo sapiens	Fgd3;Rac1;Vav1
																		R-HSA-2672351	Stimuli-sensing channels	4	121	0.00782462	0.219595	0.226903	4	33	0.00224139	9606	Homo sapiens	Trpm2;Mlkl;Ttyh2;Trpv2
																		R-HSA-452723	Transcriptional regulation of pluripotent stem cells	2	45	0.00290998	0.223968	0.226903	4	35	0.00237723	9606	Homo sapiens	Stat3
																		R-HSA-9014325	TICAM1,TRAF6-dependent induction of TAK1 complex	1	13	0.000840662	0.226903	0.226903	6	6	0.000407526	9606	Homo sapiens	Tlr3
																		R-HSA-173107	Binding and entry of HIV virion	1	13	0.000840662	0.226903	0.226903	6	8	0.000543368	9606	Homo sapiens	Ccr5
																		R-HSA-6803544	Ion influx/efflux at host-pathogen interface	1	13	0.000840662	0.226903	0.226903	1	2	0.000135842	9606	Homo sapiens	Slc11a1
																		R-HSA-8875555	MET activates RAP1 and RAC1	1	13	0.000840662	0.226903	0.226903	1	5	0.000339605	9606	Homo sapiens	Rac1
																		R-HSA-8852276	The role of GTSE1 in G2/M progression after G2 checkpoint	3	83	0.0053673	0.227401	0.227401	1	10	0.000679209	9606	Homo sapiens	Psme1;Psmb9;Psmb8
																		R-HSA-176408	Regulation of APC/C activators between G1/S and early anaphase	3	83	0.0053673	0.227401	0.227401	1	14	0.000950893	9606	Homo sapiens	Psme1;Psmb9;Psmb8
																		R-HSA-168276	NS1 Mediated Effects on Host Pathways	2	46	0.00297465	0.231218	0.231218	2	6	0.000407526	9606	Homo sapiens	Eif2ak2;Isg15
																		R-HSA-5218920	VEGFR2 mediated vascular permeability	2	46	0.00297465	0.231218	0.231218	3	15	0.00101881	9606	Homo sapiens	Rac1;Vav1
																		R-HSA-382556	ABC-family proteins mediated transport	4	124	0.00801862	0.232106	0.232106	3	27	0.00183387	9606	Homo sapiens	Abcc9;Psme1;Psmb9;Psmb8
																		R-HSA-166520	Signaling by NTRKs	5	166	0.0107346	0.233937	0.233937	6	164	0.011139	9606	Homo sapiens	Ptpro;Stat3;Rac1;Trib1
																		R-HSA-9020558	Interleukin-2 signaling	1	14	0.000905329	0.242064	0.242064	2	19	0.0012905	9606	Homo sapiens	Syk
																		R-HSA-416482	G alpha (12/13) signalling events	3	86	0.0055613	0.24302	0.24302	5	15	0.00101881	9606	Homo sapiens	Fgd3;Gngt2;Vav1
																		R-HSA-1234174	Cellular response to hypoxia	3	86	0.0055613	0.24302	0.24302	1	20	0.00135842	9606	Homo sapiens	Psme1;Psmb9;Psmb8
																		R-HSA-9607240	FLT3 Signaling	2	48	0.00310398	0.245759	0.245759	2	43	0.0029206	9606	Homo sapiens	Hck;Syk
																		R-HSA-5655302	Signaling by FGFR1 in disease	2	49	0.00316865	0.253044	0.253044	1	35	0.00237723	9606	Homo sapiens	Stat3;Stat1
																		R-HSA-9683701	Translation of Structural Proteins	2	49	0.00316865	0.253044	0.253044	1	37	0.00251307	9606	Homo sapiens	Parp10;Parp9
																		R-HSA-2871809	FCERI mediated Ca+2 mobilization	4	129	0.00834196	0.253326	0.253326	5	11	0.00074713	9606	Homo sapiens	Syk;Fcer1g;Lcp2;Vav1
																		R-HSA-69202	Cyclin E associated events during G1/S transition	3	88	0.00569064	0.253529	0.253529	1	20	0.00135842	9606	Homo sapiens	Psme1;Psmb9;Psmb8
																		R-HSA-376172	DSCAM interactions	1	15	0.000969995	0.256928	0.256928	3	6	0.000407526	9606	Homo sapiens	Rac1
																		R-HSA-209560	NF-kB is activated and signals survival	1	15	0.000969995	0.256928	0.256928	2	4	0.000271684	9606	Homo sapiens	Ikbkb
																		R-HSA-428540	Activation of RAC1	1	15	0.000969995	0.256928	0.256928	1	4	0.000271684	9606	Homo sapiens	Rac1
																		R-HSA-425561	Sodium/Calcium exchangers	1	15	0.000969995	0.256928	0.256928	1	4	0.000271684	9606	Homo sapiens	Slc8b1
																		R-HSA-416550	Sema4D mediated inhibition of cell attachment and migration	1	15	0.000969995	0.256928	0.256928	1	6	0.000407526	9606	Homo sapiens	Rac1
																		R-HSA-69656	Cyclin A:Cdk2-associated events at S phase entry	3	90	0.00581997	0.264101	0.264101	1	19	0.0012905	9606	Homo sapiens	Psme1;Psmb9;Psmb8
																		R-HSA-1483249	Inositol phosphate metabolism	3	90	0.00581997	0.264101	0.264101	3	71	0.00482239	9606	Homo sapiens	Inpp5d;Pld4;Plcb2
																		R-HSA-2871837	FCERI mediated NF-kB activation	5	175	0.0113166	0.266988	0.266988	5	19	0.0012905	9606	Homo sapiens	Ikbkb;Fcer1g;Psme1;Psmb9;Psmb8
																		R-HSA-73621	Pyrimidine catabolism	2	51	0.00329798	0.267624	0.267624	2	17	0.00115466	9606	Homo sapiens	Upp1;Nt5c3
																		R-HSA-9707564	Cytoprotection by HMOX1	3	91	0.00588464	0.269407	0.269407	3	22	0.00149426	9606	Homo sapiens	Helz2;Stat3;Nlrp3
																		R-HSA-195253	Degradation of beta-catenin by the destruction complex	3	91	0.00588464	0.269407	0.269407	1	23	0.00156218	9606	Homo sapiens	Psme1;Psmb9;Psmb8
																		R-HSA-937039	IRAK1 recruits IKK complex	1	16	0.00103466	0.271502	0.271502	1	4	0.000271684	9606	Homo sapiens	Ikbkb
																		R-HSA-975144	IRAK1 recruits IKK complex upon TLR7/8 or 9 stimulation	1	16	0.00103466	0.271502	0.271502	1	4	0.000271684	9606	Homo sapiens	Ikbkb
																		R-HSA-8983711	OAS antiviral response	1	16	0.00103466	0.271502	0.271502	1	15	0.00101881	9606	Homo sapiens	Ddx58
																		R-HSA-9013404	RAC2 GTPase cycle	3	92	0.0059493	0.274726	0.274726	10	10	0.000679209	9606	Homo sapiens	Nckap1l;Rac2;Vav1
																		R-HSA-174143	APC/C-mediated degradation of cell cycle proteins	3	92	0.0059493	0.274726	0.274726	6	40	0.00271684	9606	Homo sapiens	Psme1;Psmb9;Psmb8
																		R-HSA-453276	Regulation of mitotic cell cycle	3	92	0.0059493	0.274726	0.274726	6	40	0.00271684	9606	Homo sapiens	Psme1;Psmb9;Psmb8
																		R-HSA-5632684	Hedgehog 'on' state	3	92	0.0059493	0.274726	0.274726	2	37	0.00251307	9606	Homo sapiens	Psme1;Psmb9;Psmb8
																		R-HSA-9013694	Signaling by NOTCH4	3	92	0.0059493	0.274726	0.274726	1	20	0.00135842	9606	Homo sapiens	Psme1;Psmb9;Psmb8
																		R-HSA-76009	Platelet Aggregation (Plug Formation)	2	53	0.00342732	0.282202	0.282202	20	27	0.00183387	9606	Homo sapiens	Syk;Tln1
																		R-HSA-69052	Switching of origins to a post-replicative state	3	94	0.00607863	0.285395	0.285395	2	10	0.000679209	9606	Homo sapiens	Psme1;Psmb9;Psmb8
																		R-HSA-75892	Platelet Adhesion to exposed collagen	1	17	0.00109933	0.285791	0.285791	3	8	0.000543368	9606	Homo sapiens	Fcer1g
																		R-HSA-9660826	Purinergic signaling in leishmaniasis infection	2	54	0.00349198	0.289483	0.289483	6	23	0.00156218	9606	Homo sapiens	Nlrp3
																		R-HSA-9664424	Cell recruitment (pro-inflammatory response)	2	54	0.00349198	0.289483	0.289483	6	23	0.00156218	9606	Homo sapiens	Nlrp3
																		R-HSA-9634600	Regulation of glycolysis by fructose 2,6-bisphosphate metabolism	1	18	0.00116399	0.2998	0.2998	1	4	0.000271684	9606	Homo sapiens	Pfkfb3
																		R-HSA-1433559	Regulation of KIT signaling	1	18	0.00116399	0.2998	0.2998	1	8	0.000543368	9606	Homo sapiens	Socs1
																		R-HSA-391160	Signal regulatory protein family interactions	1	18	0.00116399	0.2998	0.2998	1	10	0.000679209	9606	Homo sapiens	Fyb
																		R-HSA-9031628	NGF-stimulated transcription	2	56	0.00362131	0.304015	0.304015	2	37	0.00251307	9606	Homo sapiens	Trib1
																		R-HSA-9012999	RHO GTPase cycle	11	460	0.0297465	0.304579	0.304579	32	91	0.00618081	9606	Homo sapiens	Fgd3;Tpm3;Nckap1l;Rac2;Was;Epsti1;Rac1;Tor1aip1;Stk10;Vav1
																		R-HSA-450513	Tristetraprolin (TTP, ZFP36) binds and destabilizes mRNA	1	19	0.00122866	0.313536	0.313536	4	4	0.000271684	9606	Homo sapiens	Zfp36
																		R-HSA-8964315	G beta:gamma signalling through BTK	1	19	0.00122866	0.313536	0.313536	3	3	0.000203763	9606	Homo sapiens	Gngt2
																		R-HSA-399954	Sema3A PAK dependent Axon repulsion	1	19	0.00122866	0.313536	0.313536	3	6	0.000407526	9606	Homo sapiens	Rac1
																		R-HSA-9027284	Erythropoietin activates RAS	1	19	0.00122866	0.313536	0.313536	3	8	0.000543368	9606	Homo sapiens	Vav1
																		R-HSA-418885	DCC mediated attractive signaling	1	19	0.00122866	0.313536	0.313536	2	12	0.000815051	9606	Homo sapiens	Rac1
																		R-HSA-416700	Other semaphorin interactions	1	19	0.00122866	0.313536	0.313536	1	9	0.000611288	9606	Homo sapiens	Ptprc
																		R-HSA-71406	Pyruvate metabolism and Citric Acid (TCA) cycle	3	100	0.00646663	0.317563	0.317563	4	36	0.00244515	9606	Homo sapiens	Slc16a1;Ldhb;Slc16a3
																		R-HSA-5619115	Disorders of transmembrane transporters	7	280	0.0181066	0.319687	0.319687	5	88	0.00597704	9606	Homo sapiens	Lst1;Slc7a7;Slc16a1;Abcc9;Psme1;Psmb9;Psmb8
																		R-HSA-500792	GPCR ligand binding	14	609	0.0393818	0.321785	0.321785	14	217	0.0147388	9606	Homo sapiens	Gngt2;Cxcl10;Adgre1;Ccrl2;Ccl19;Ccl12;Gpr65;Gpr35;Xcl1;Ccl2;Ccr5;F2rl2;Ccr2
																		R-HSA-197264	Nicotinamide salvaging	2	59	0.00381531	0.325707	0.325707	1	12	0.000815051	9606	Homo sapiens	Parp10;Parp9
																		R-HSA-354194	GRB2:SOS provides linkage to MAPK signaling for Integrins	1	20	0.00129333	0.327003	0.327003	2	2	0.000135842	9606	Homo sapiens	Tln1
																		R-HSA-9673324	WNT5:FZD7-mediated leishmania damping	1	20	0.00129333	0.327003	0.327003	4	9	0.000611288	9606	Homo sapiens	Rac1
																		R-HSA-9664420	Killing mechanisms	1	20	0.00129333	0.327003	0.327003	4	9	0.000611288	9606	Homo sapiens	Rac1
																		R-HSA-434316	Fatty Acids bound to GPR40 (FFAR1) regulate insulin secretion	1	20	0.00129333	0.327003	0.327003	2	6	0.000407526	9606	Homo sapiens	Plcb2
																		R-HSA-399997	Acetylcholine regulates insulin secretion	1	20	0.00129333	0.327003	0.327003	2	7	0.000475447	9606	Homo sapiens	Plcb2
																		R-HSA-9754706	Atorvastatin ADME	1	20	0.00129333	0.327003	0.327003	1	12	0.000815051	9606	Homo sapiens	Lst1
																		R-HSA-8849471	PTK6 Regulates RHO GTPases, RAS GTPase and MAP kinases	1	20	0.00129333	0.327003	0.327003	1	13	0.000882972	9606	Homo sapiens	Rac1
																		R-HSA-8878166	Transcriptional regulation by RUNX2	4	147	0.00950595	0.33225	0.33225	6	84	0.00570536	9606	Homo sapiens	Stat1;Psme1;Psmb9;Psmb8
																		R-HSA-2029481	FCGR activation	3	103	0.00666063	0.333683	0.333683	3	6	0.000407526	9606	Homo sapiens	Fgr;Hck;Syk
																		R-HSA-445355	Smooth Muscle Contraction	2	61	0.00394465	0.340071	0.340071	4	16	0.00108674	9606	Homo sapiens	Tpm3;Tln1
																		R-HSA-8964616	G beta:gamma signalling through CDC42	1	21	0.00135799	0.340206	0.340206	5	6	0.000407526	9606	Homo sapiens	Gngt2
																		R-HSA-1483148	Synthesis of PG	1	21	0.00135799	0.340206	0.340206	1	5	0.000339605	9606	Homo sapiens	Pld4
																		R-HSA-372708	p130Cas linkage to MAPK signaling for integrins	1	22	0.00142266	0.353152	0.353152	3	3	0.000203763	9606	Homo sapiens	Tln1
																		R-HSA-418597	G alpha (z) signalling events	2	63	0.00407398	0.35434	0.35434	8	13	0.000882972	9606	Homo sapiens	Gngt2;Rgs1
																		R-HSA-5625900	RHO GTPases activate CIT	1	23	0.00148733	0.365844	0.365844	5	6	0.000407526	9606	Homo sapiens	Rac1
																		R-HSA-3928664	Ephrin signaling	1	23	0.00148733	0.365844	0.365844	4	11	0.00074713	9606	Homo sapiens	Rac1
																		R-HSA-210993	Tie2 Signaling	1	23	0.00148733	0.365844	0.365844	1	14	0.000950893	9606	Homo sapiens	Dok2
																		R-HSA-196791	Vitamin D (calciferol) metabolism	1	23	0.00148733	0.365844	0.365844	1	20	0.00135842	9606	Homo sapiens	Lgmn
																		R-HSA-5621480	Dectin-2 family	2	65	0.00420331	0.368499	0.368499	10	12	0.000815051	9606	Homo sapiens	Syk;Fcer1g
																		R-HSA-6791312	TP53 Regulates Transcription of Cell Cycle Genes	2	65	0.00420331	0.368499	0.368499	3	42	0.00285268	9606	Homo sapiens	Plk3
																		R-HSA-381119	Unfolded Protein Response (UPR)	4	156	0.0100879	0.372329	0.372329	2	99	0.00672417	9606	Homo sapiens	Ccl12;Ccl2;Tln1
																		R-HSA-392851	Prostacyclin signalling through prostacyclin receptor	1	24	0.00155199	0.378288	0.378288	3	5	0.000339605	9606	Homo sapiens	Gngt2
																		R-HSA-937041	IKK complex recruitment mediated by RIP1	1	24	0.00155199	0.378288	0.378288	1	3	0.000203763	9606	Homo sapiens	Ikbkb
																		R-HSA-449836	Other interleukin signaling	1	24	0.00155199	0.378288	0.378288	2	17	0.00115466	9606	Homo sapiens	Csf3r
																		R-HSA-68867	Assembly of the pre-replicative complex	3	113	0.00730729	0.387162	0.387162	1	23	0.00156218	9606	Homo sapiens	Psme1;Psmb9;Psmb8
																		R-HSA-389513	CTLA4 inhibitory signaling	1	25	0.00161666	0.390489	0.390489	3	5	0.000339605	9606	Homo sapiens	Cd80
																		R-HSA-445144	Signal transduction by L1	1	25	0.00161666	0.390489	0.390489	2	11	0.00074713	9606	Homo sapiens	Rac1
																		R-HSA-1482922	Acyl chain remodelling of PI	1	25	0.00161666	0.390489	0.390489	1	6	0.000407526	9606	Homo sapiens	Plaat3
																		R-HSA-450294	MAP kinase activation	2	69	0.00446198	0.396436	0.396436	7	32	0.00217347	9606	Homo sapiens	Ikbkb;Tnip2
																		R-HSA-202040	G-protein activation	1	26	0.00168132	0.402451	0.402451	5	6	0.000407526	9606	Homo sapiens	Gngt2
																		R-HSA-392170	ADP signalling through P2Y purinoceptor 12	1	26	0.00168132	0.402451	0.402451	3	4	0.000271684	9606	Homo sapiens	Gngt2
																		R-HSA-1368082	RORA activates gene expression	1	26	0.00168132	0.402451	0.402451	1	4	0.000271684	9606	Homo sapiens	Helz2
																		R-HSA-162594	Early Phase of HIV Life Cycle	1	26	0.00168132	0.402451	0.402451	6	39	0.00264892	9606	Homo sapiens	Ccr5
																		R-HSA-9636383	Prevention of phagosomal-lysosomal fusion	1	26	0.00168132	0.402451	0.402451	1	11	0.00074713	9606	Homo sapiens	Coro1a
																		R-HSA-186797	Signaling by PDGF	2	70	0.00452664	0.403333	0.403333	1	31	0.00210555	9606	Homo sapiens	Stat3;Stat1
																		R-HSA-425366	Transport of bile salts and organic acids, metal ions and amine compounds	4	163	0.0105406	0.4034	0.4034	4	67	0.0045507	9606	Homo sapiens	Slc44a3;Slc11a1;Slc16a1;Slc16a3
																		R-HSA-388396	GPCR downstream signalling	17	795	0.0514097	0.406671	0.406671	61	175	0.0118862	9606	Homo sapiens	Gngt2;Cxcl10;Ccl19;Plcb2;Vav1;Fgd3;Rgs1;Gpr65;Pik3r5;Pik3cg;Xcl1;Ccr5;F2rl2;Ccr2
																		R-HSA-162906	HIV Infection	6	260	0.0168132	0.409651	0.409651	10	160	0.0108674	9606	Homo sapiens	Hck;Rac1;Psme1;Ccr5;Psmb9;Psmb8
																		R-HSA-418346	Platelet homeostasis	3	118	0.00763063	0.413551	0.413551	10	31	0.00210555	9606	Homo sapiens	Fgr;Gngt2;Pecam1
																		R-HSA-5627123	RHO GTPases activate PAKs	1	27	0.00174599	0.414178	0.414178	4	15	0.00101881	9606	Homo sapiens	Rac1
																		R-HSA-8949215	Mitochondrial calcium ion transport	1	27	0.00174599	0.414178	0.414178	1	10	0.000679209	9606	Homo sapiens	Slc8b1
																		R-HSA-9034015	Signaling by NTRK3 (TRKC)	1	27	0.00174599	0.414178	0.414178	1	19	0.0012905	9606	Homo sapiens	Ptpro
																		R-HSA-6802952	Signaling by BRAF and RAF1 fusions	2	73	0.00472064	0.423794	0.423794	5	5	0.000339605	9606	Homo sapiens	Tln1;Zc3hav1
																		R-HSA-8950505	Gene and protein expression by JAK-STAT signaling after Interleukin-12 stimulation	2	73	0.00472064	0.423794	0.423794	1	36	0.00244515	9606	Homo sapiens	Serpinb2
																		R-HSA-166663	Initial triggering of complement	3	120	0.00775996	0.42401	0.42401	6	21	0.00142634	9606	Homo sapiens	C1qb;C4b
																		R-HSA-9679191	Potential therapeutics for SARS	4	168	0.0108639	0.425428	0.425428	4	36	0.00244515	9606	Homo sapiens	Syk;Stat2;Tlr7;Vav1
																		R-HSA-879518	Transport of organic anions	1	28	0.00181066	0.425677	0.425677	3	9	0.000611288	9606	Homo sapiens	Lst1
																		R-HSA-400451	Free fatty acids regulate insulin secretion	1	28	0.00181066	0.425677	0.425677	2	8	0.000543368	9606	Homo sapiens	Plcb2
																		R-HSA-389357	CD28 dependent PI3K/Akt signaling	1	28	0.00181066	0.425677	0.425677	2	9	0.000611288	9606	Homo sapiens	Cd80
																		R-HSA-2173788	Downregulation of TGF-beta receptor signaling	1	28	0.00181066	0.425677	0.425677	2	28	0.00190179	9606	Homo sapiens	Usp25
																		R-HSA-8964038	LDL clearance	1	28	0.00181066	0.425677	0.425677	1	20	0.00135842	9606	Homo sapiens	Soat1
																		R-HSA-6807070	PTEN Regulation	4	171	0.0110579	0.438549	0.438549	2	56	0.00380357	9606	Homo sapiens	Psme1;Psmb9;Psmb8;Pml
																		R-HSA-1483206	Glycerophospholipid biosynthesis	5	221	0.0142913	0.444172	0.444172	8	133	0.00903349	9606	Homo sapiens	Slc44a3;Plaat3;Pld4;Pla1a
																		R-HSA-5610787	Hedgehog 'off' state	3	124	0.00801862	0.444729	0.444729	4	32	0.00217347	9606	Homo sapiens	Psme1;Psmb9;Psmb8
																		R-HSA-202430	Translocation of ZAP-70 to Immunological synapse	1	30	0.00193999	0.448003	0.448003	4	4	0.000271684	9606	Homo sapiens	Cd3d
																		R-HSA-428930	Thromboxane signalling through TP receptor	1	30	0.00193999	0.448003	0.448003	6	8	0.000543368	9606	Homo sapiens	Gngt2
																		R-HSA-418592	ADP signalling through P2Y purinoceptor 1	1	30	0.00193999	0.448003	0.448003	3	7	0.000475447	9606	Homo sapiens	Gngt2
																		R-HSA-997272	Inhibition of voltage gated Ca2+ channels via Gbeta/gamma subunits	1	31	0.00200466	0.45884	0.45884	3	3	0.000203763	9606	Homo sapiens	Gngt2
																		R-HSA-1296041	Activation of G protein gated Potassium channels	1	31	0.00200466	0.45884	0.45884	3	3	0.000203763	9606	Homo sapiens	Gngt2
																		R-HSA-1296059	G protein gated Potassium channels	1	31	0.00200466	0.45884	0.45884	3	3	0.000203763	9606	Homo sapiens	Gngt2
																		R-HSA-400685	Sema4D in semaphorin signaling	1	31	0.00200466	0.45884	0.45884	1	13	0.000882972	9606	Homo sapiens	Rac1
																		R-HSA-425410	Metal ion SLC transporters	1	31	0.00200466	0.45884	0.45884	1	20	0.00135842	9606	Homo sapiens	Slc11a1
																		R-HSA-418594	G alpha (i) signalling events	9	426	0.0275479	0.468027	0.468027	19	74	0.00502615	9606	Homo sapiens	Gngt2;Cxcl10;Rgs1;Ccl19;Ccr5;Plcb2;Ccr2
																		R-HSA-400042	Adrenaline,noradrenaline inhibits insulin secretion	1	32	0.00206932	0.469465	0.469465	4	6	0.000407526	9606	Homo sapiens	Gngt2
																		R-HSA-5689901	Metalloprotease DUBs	1	32	0.00206932	0.469465	0.469465	1	6	0.000407526	9606	Homo sapiens	Nlrp3
																		R-HSA-9637687	Suppression of phagosomal maturation	1	32	0.00206932	0.469465	0.469465	1	17	0.00115466	9606	Homo sapiens	Coro1a
																		R-HSA-8934593	Regulation of RUNX1 Expression and Activity	1	32	0.00206932	0.469465	0.469465	1	19	0.0012905	9606	Homo sapiens	Pml
																		R-HSA-198725	Nuclear Events (kinase and transcription factor activation)	2	80	0.00517331	0.470062	0.470062	2	48	0.00326021	9606	Homo sapiens	Trib1
																		R-HSA-4420097	VEGFA-VEGFR2 Pathway	3	129	0.00834196	0.470204	0.470204	11	79	0.00536575	9606	Homo sapiens	Nckap1l;Rac1;Vav1
																		R-HSA-1445148	Translocation of SLC2A4 (GLUT4) to the plasma membrane	2	81	0.00523797	0.47649	0.47649	4	15	0.00101881	9606	Homo sapiens	Tbc1d1;Rac1
																		R-HSA-4086398	Ca2+ pathway	2	81	0.00523797	0.47649	0.47649	5	27	0.00183387	9606	Homo sapiens	Gngt2;Plcb2
																		R-HSA-9694635	Translation of Structural Proteins	2	81	0.00523797	0.47649	0.47649	1	46	0.00312436	9606	Homo sapiens	Parp10;Parp9
																		R-HSA-8866652	Synthesis of active ubiquitin: roles of E1 and E2 enzymes	1	33	0.00213399	0.479881	0.479881	8	16	0.00108674	9606	Homo sapiens	Uba1
																		R-HSA-9006115	Signaling by NTRK2 (TRKB)	1	33	0.00213399	0.479881	0.479881	2	38	0.002581	9606	Homo sapiens	Rac1
																		R-HSA-69002	DNA Replication Pre-Initiation	3	131	0.00847129	0.480248	0.480248	1	32	0.00217347	9606	Homo sapiens	Psme1;Psmb9;Psmb8
																		R-HSA-9006934	Signaling by Receptor Tyrosine Kinases	13	631	0.0408044	0.480601	0.480601	45	749	0.0508728	9606	Homo sapiens	Cd274;Socs1;Ptpro;Nckap1l;Stat3;Stat1;Rac1;Vav1;Trib1
																		R-HSA-195721	Signaling by WNT	7	331	0.0214046	0.482235	0.482235	12	157	0.0106636	9606	Homo sapiens	Gngt2;Rac2;Rac1;Psme1;Psmb9;Psmb8;Plcb2
																		R-HSA-1222556	ROS and RNS production in phagocytes	2	82	0.00530264	0.482871	0.482871	2	45	0.00305644	9606	Homo sapiens	Slc11a1;Rac2
																		R-HSA-1226099	Signaling by FGFR in disease	2	82	0.00530264	0.482871	0.482871	1	99	0.00672417	9606	Homo sapiens	Stat3;Stat1
																		R-HSA-69239	Synthesis of DNA	3	132	0.00853595	0.485236	0.485236	2	27	0.00183387	9606	Homo sapiens	Psme1;Psmb9;Psmb8
																		R-HSA-5633008	TP53 Regulates Transcription of Cell Death Genes	2	83	0.0053673	0.489204	0.489204	2	68	0.00461862	9606	Homo sapiens	Nlrc4
																		R-HSA-73614	Pyrimidine salvage	1	34	0.00219865	0.490094	0.490094	1	10	0.000679209	9606	Homo sapiens	Upp1
																		R-HSA-196807	Nicotinate metabolism	2	84	0.00543197	0.495488	0.495488	1	29	0.00196971	9606	Homo sapiens	Parp10;Parp9
																		R-HSA-9020591	Interleukin-12 signaling	2	84	0.00543197	0.495488	0.495488	1	56	0.00380357	9606	Homo sapiens	Serpinb2
																		R-HSA-420092	Glucagon-type ligand receptors	1	35	0.00226332	0.500107	0.500107	1	8	0.000543368	9606	Homo sapiens	Gngt2
																		R-HSA-1592389	Activation of Matrix Metalloproteinases	1	35	0.00226332	0.500107	0.500107	1	27	0.00183387	9606	Homo sapiens	Timp1
																		R-HSA-216083	Integrin cell surface interactions	2	86	0.0055613	0.507908	0.507908	3	55	0.00373565	9606	Homo sapiens	Pecam1;Itgal
																		R-HSA-5626467	RHO GTPases activate IQGAPs	1	36	0.00232799	0.509924	0.509924	5	5	0.000339605	9606	Homo sapiens	Rac1
																		R-HSA-9013508	NOTCH3 Intracellular Domain Regulates Transcription	1	36	0.00232799	0.509924	0.509924	4	22	0.00149426	9606	Homo sapiens	Stat1
																		R-HSA-9748784	Drug ADME	5	239	0.0154553	0.511845	0.511845	4	121	0.00821843	9606	Homo sapiens	Lst1;Slc16a1;Rac1;Xdh;Vav1
																		R-HSA-977606	Regulation of Complement cascade	3	139	0.00898862	0.519487	0.519487	17	42	0.00285268	9606	Homo sapiens	C1qb;C4b
																		R-HSA-6806834	Signaling by MET	2	88	0.00569064	0.520127	0.520127	5	51	0.00346397	9606	Homo sapiens	Stat3;Rac1
																		R-HSA-9013149	RAC1 GTPase cycle	4	191	0.0123513	0.523305	0.523305	6	6	0.000407526	9606	Homo sapiens	Nckap1l;Was;Rac1;Vav1
																		R-HSA-194138	Signaling by VEGF	3	140	0.00905329	0.52428	0.52428	11	86	0.0058412	9606	Homo sapiens	Nckap1l;Rac1;Vav1
																		R-HSA-162582	Signal Transduction	60	3036	0.196327	0.52725	0.52725	331	2539	0.172451	9606	Homo sapiens	Socs1;Ikbkb;Socs3;Psme1;Tnf;Plcb2;Trib1;Tnfrsf1a;Ptpro;Gpr65;Rgs1;Rac2;Traf2;Rac1;Ccr5;Ccr2;Syk;Tpm3;Cd80;Nckap1l;Tnfsf10;Vav1;Cd274;Gpr35;Pik3r5;Xcl1;Tln1;Cxcl10;Adgre1;Ptpn7;Was;Ccl19;Epsti1;Fgd3;Ccl12;Usp25;Pik3cg;Ccl2;Pik3ap1;Tor1aip1;Psmb9;Psmb8;Pik3cd;Gngt2;Ccrl2;Myd88;Stk10;Pml;Stat3;Stat1;Tnfaip3;F2rl2
																		R-HSA-9013407	RHOH GTPase cycle	1	38	0.00245732	0.528985	0.528985	3	3	0.000203763	9606	Homo sapiens	Rac1
																		R-HSA-2173795	Downregulation of SMAD2/3:SMAD4 transcriptional activity	1	38	0.00245732	0.528985	0.528985	1	27	0.00183387	9606	Homo sapiens	Stat1
																		R-HSA-111465	Apoptotic cleavage of cellular proteins	1	38	0.00245732	0.528985	0.528985	1	38	0.002581	9606	Homo sapiens	Dsg3
																		R-HSA-9664323	FCGR3A-mediated IL10 synthesis	3	141	0.00911795	0.529047	0.529047	6	20	0.00135842	9606	Homo sapiens	Fgr;Hck;Syk
																		R-HSA-9664433	Leishmania parasite growth and survival	4	193	0.0124806	0.531456	0.531456	9	40	0.00271684	9606	Homo sapiens	Fgr;Hck;Gngt2;Syk
																		R-HSA-9662851	Anti-inflammatory response favouring Leishmania parasite infection	4	193	0.0124806	0.531456	0.531456	9	40	0.00271684	9606	Homo sapiens	Fgr;Hck;Gngt2;Syk
																		R-HSA-9013424	RHOV GTPase cycle	1	39	0.00252199	0.538237	0.538237	1	2	0.000135842	9606	Homo sapiens	Tpm3
																		R-HSA-6804758	Regulation of TP53 Activity through Acetylation	1	39	0.00252199	0.538237	0.538237	3	14	0.000950893	9606	Homo sapiens	Pml
																		R-HSA-9764260	Regulation of Expression and Function of Type II Classical Cadherins	1	39	0.00252199	0.538237	0.538237	2	33	0.00224139	9606	Homo sapiens	Zc3h12a
																		R-HSA-9759476	Regulation of Homotypic Cell-Cell Adhesion	1	39	0.00252199	0.538237	0.538237	2	33	0.00224139	9606	Homo sapiens	Zc3h12a
																		R-HSA-159418	Recycling of bile acids and salts	1	39	0.00252199	0.538237	0.538237	1	17	0.00115466	9606	Homo sapiens	Lst1
																		R-HSA-187037	Signaling by NTRK1 (TRKA)	3	143	0.00924728	0.5385	0.5385	3	102	0.00692794	9606	Homo sapiens	Stat3;Trib1
																		R-HSA-8956319	Nucleotide catabolism	3	144	0.00931195	0.543185	0.543185	6	63	0.00427902	9606	Homo sapiens	Upp1;Xdh;Nt5c3
																		R-HSA-390522	Striated Muscle Contraction	1	40	0.00258665	0.547307	0.547307	4	4	0.000271684	9606	Homo sapiens	Tpm3
																		R-HSA-390471	Association of TriC/CCT with target proteins during biosynthesis	1	40	0.00258665	0.547307	0.547307	1	2	0.000135842	9606	Homo sapiens	Stat3
																		R-HSA-1482788	Acyl chain remodelling of PC	1	40	0.00258665	0.547307	0.547307	1	9	0.000611288	9606	Homo sapiens	Plaat3
																		R-HSA-199220	Vitamin B5 (pantothenate) metabolism	1	40	0.00258665	0.547307	0.547307	1	16	0.00108674	9606	Homo sapiens	Enpp3
																		R-HSA-189483	Heme degradation	1	40	0.00258665	0.547307	0.547307	1	22	0.00149426	9606	Homo sapiens	Lst1
																		R-HSA-198933	Immunoregulatory interactions between a Lymphoid and a non-Lymphoid cell	5	249	0.0161019	0.547979	0.547979	8	44	0.00298852	9606	Homo sapiens	Slamf6;Slamf7;Siglec1;Cd3d;Itgal
																		R-HSA-6802957	Oncogenic MAPK signaling	2	93	0.00601397	0.549779	0.549779	25	46	0.00312436	9606	Homo sapiens	Tln1;Zc3hav1
																		R-HSA-392518	Signal amplification	1	41	0.00265132	0.5562	0.5562	12	19	0.0012905	9606	Homo sapiens	Gngt2
																		R-HSA-6814122	Cooperation of PDCL (PhLP1) and TRiC/CCT in G-protein beta folding	1	41	0.00265132	0.5562	0.5562	2	11	0.00074713	9606	Homo sapiens	Gngt2
																		R-HSA-381038	XBP1(S) activates chaperone genes	2	95	0.0061433	0.561275	0.561275	1	47	0.00319228	9606	Homo sapiens	Tln1
																		R-HSA-8951664	Neddylation	5	254	0.0164252	0.565563	0.565563	10	44	0.00298852	9606	Homo sapiens	Socs3;Ubd;Psme1;Psmb9;Psmb8
																		R-HSA-390466	Chaperonin-mediated protein folding	2	96	0.00620797	0.566944	0.566944	3	19	0.0012905	9606	Homo sapiens	Gngt2;Stat3
																		R-HSA-69206	G1/S Transition	3	150	0.00969995	0.570713	0.570713	1	61	0.00414318	9606	Homo sapiens	Psme1;Psmb9;Psmb8
																		R-HSA-9645723	Diseases of programmed cell death	2	97	0.00627263	0.572561	0.572561	3	37	0.00251307	9606	Homo sapiens	Mlkl;Traf2
																		R-HSA-9696273	RND1 GTPase cycle	1	43	0.00278065	0.573467	0.573467	1	2	0.000135842	9606	Homo sapiens	Epsti1
																		R-HSA-3232142	SUMOylation of ubiquitinylation proteins	1	43	0.00278065	0.573467	0.573467	1	3	0.000203763	9606	Homo sapiens	Pml
																		R-HSA-1368108	BMAL1:CLOCK,NPAS2 activates circadian gene expression	1	43	0.00278065	0.573467	0.573467	1	20	0.00135842	9606	Homo sapiens	Helz2
																		R-HSA-9772573	Late SARS-CoV-2 Infection Events	2	98	0.0063373	0.578124	0.578124	1	69	0.00468654	9606	Homo sapiens	Parp10;Parp9
																		R-HSA-6802948	Signaling by high-kinase activity BRAF mutants	1	44	0.00284532	0.581847	0.581847	4	6	0.000407526	9606	Homo sapiens	Tln1
																		R-HSA-373080	Class B/2 (Secretin family receptors)	2	99	0.00640197	0.583634	0.583634	2	24	0.0016301	9606	Homo sapiens	Gngt2;Adgre1
																		R-HSA-69481	G2/M Checkpoints	3	153	0.00989395	0.584088	0.584088	1	24	0.0016301	9606	Homo sapiens	Psme1;Psmb9;Psmb8
																		R-HSA-425407	SLC-mediated transmembrane transport	8	419	0.0270952	0.589267	0.589267	10	194	0.0131767	9606	Homo sapiens	Slc44a3;Lst1;Slc11a1;Slc7a7;Slc16a1;Slc15a3;Slc16a3;Slc8b1
																		R-HSA-8875878	MET promotes cell motility	1	45	0.00290998	0.590064	0.590064	1	12	0.000815051	9606	Homo sapiens	Rac1
																		R-HSA-983712	Ion channel transport	4	209	0.0135153	0.594034	0.594034	4	51	0.00346397	9606	Homo sapiens	Trpm2;Mlkl;Ttyh2;Trpv2
																		R-HSA-381070	IRE1alpha activates chaperones	2	101	0.0065313	0.594495	0.594495	1	53	0.00359981	9606	Homo sapiens	Tln1
																		R-HSA-166658	Complement cascade	3	156	0.0100879	0.597196	0.597196	26	72	0.00489031	9606	Homo sapiens	C1qb;C4b
																		R-HSA-9035034	RHOF GTPase cycle	1	46	0.00297465	0.598119	0.598119	1	3	0.000203763	9606	Homo sapiens	Tor1aip1
																		R-HSA-8964043	Plasma lipoprotein clearance	1	46	0.00297465	0.598119	0.598119	1	36	0.00244515	9606	Homo sapiens	Soat1
																		R-HSA-391251	Protein folding	2	102	0.00659596	0.599846	0.599846	3	28	0.00190179	9606	Homo sapiens	Gngt2;Stat3
																		R-HSA-71240	Tryptophan catabolism	1	48	0.00310398	0.61376	0.61376	1	16	0.00108674	9606	Homo sapiens	Kmo
																		R-HSA-5674135	MAP2K and MAPK activation	1	49	0.00316865	0.621351	0.621351	8	12	0.000815051	9606	Homo sapiens	Tln1
																		R-HSA-9656223	Signaling by RAF1 mutants	1	49	0.00316865	0.621351	0.621351	4	7	0.000475447	9606	Homo sapiens	Tln1
																		R-HSA-3000480	Scavenging by Class A Receptors	1	49	0.00316865	0.621351	0.621351	3	10	0.000679209	9606	Homo sapiens	Msr1
																		R-HSA-6811438	Intra-Golgi traffic	1	49	0.00316865	0.621351	0.621351	2	10	0.000679209	9606	Homo sapiens	Cyth4
																		R-HSA-5675221	Negative regulation of MAPK pathway	1	49	0.00316865	0.621351	0.621351	2	17	0.00115466	9606	Homo sapiens	Ptpn7
																		R-HSA-2730905	Role of LAT2/NTAL/LAB on calcium mobilization	2	107	0.0069193	0.625803	0.625803	2	7	0.000475447	9606	Homo sapiens	Syk;Fcer1g
																		R-HSA-1296071	Potassium Channels	2	107	0.0069193	0.625803	0.625803	4	20	0.00135842	9606	Homo sapiens	Gngt2;Abcc9
																		R-HSA-991365	Activation of GABAB receptors	1	50	0.00323332	0.628794	0.628794	3	8	0.000543368	9606	Homo sapiens	Gngt2
																		R-HSA-381676	Glucagon-like Peptide-1 (GLP1) regulates insulin secretion	1	50	0.00323332	0.628794	0.628794	4	12	0.000815051	9606	Homo sapiens	Gngt2
																		R-HSA-977444	GABA B receptor activation	1	50	0.00323332	0.628794	0.628794	3	9	0.000611288	9606	Homo sapiens	Gngt2
																		R-HSA-422356	Regulation of insulin secretion	2	108	0.00698396	0.630836	0.630836	10	38	0.002581	9606	Homo sapiens	Gngt2;Plcb2
																		R-HSA-170834	Signaling by TGF-beta Receptor Complex	2	108	0.00698396	0.630836	0.630836	3	100	0.00679209	9606	Homo sapiens	Usp25;Stat1
																		R-HSA-8957275	Post-translational protein phosphorylation	2	109	0.00704863	0.635816	0.635816	1	1	6.79209e-05	9606	Homo sapiens	C4b;Timp1
																		R-HSA-381340	Transcriptional regulation of white adipocyte differentiation	2	109	0.00704863	0.635816	0.635816	10	19	0.0012905	9606	Homo sapiens	Helz2;Tnf
																		R-HSA-2173789	TGF-beta receptor signaling activates SMADs	1	51	0.00329798	0.636091	0.636091	2	44	0.00298852	9606	Homo sapiens	Usp25
																		R-HSA-9637690	Response of Mtb to phagocytosis	1	51	0.00329798	0.636091	0.636091	1	30	0.00203763	9606	Homo sapiens	Coro1a
																		R-HSA-425393	Transport of inorganic cations/anions and amino acids/oligopeptides	3	167	0.0107993	0.642912	0.642912	3	76	0.00516199	9606	Homo sapiens	Slc7a7;Slc15a3;Slc8b1
																		R-HSA-3928662	EPHB-mediated forward signaling	1	52	0.00336265	0.643244	0.643244	4	26	0.00176594	9606	Homo sapiens	Rac1
																		R-HSA-5683826	Surfactant metabolism	1	52	0.00336265	0.643244	0.643244	2	29	0.00196971	9606	Homo sapiens	Napsa
																		R-HSA-5358351	Signaling by Hedgehog	3	168	0.0108639	0.646882	0.646882	7	82	0.00556952	9606	Homo sapiens	Psme1;Psmb9;Psmb8
																		R-HSA-69306	DNA Replication	3	168	0.0108639	0.646882	0.646882	3	58	0.00393941	9606	Homo sapiens	Psme1;Psmb9;Psmb8
																		R-HSA-9660821	ADORA2B mediated anti-inflammatory cytokines production	1	53	0.00342732	0.650258	0.650258	3	12	0.000815051	9606	Homo sapiens	Gngt2
																		R-HSA-432040	Vasopressin regulates renal water homeostasis via Aquaporins	1	53	0.00342732	0.650258	0.650258	3	15	0.00101881	9606	Homo sapiens	Gngt2
																		R-HSA-70171	Glycolysis	2	112	0.00724263	0.65044	0.65044	2	24	0.0016301	9606	Homo sapiens	Pfkfb3;Hk3
																		R-HSA-111885	Opioid Signalling	2	113	0.00730729	0.65521	0.65521	8	59	0.00400734	9606	Homo sapiens	Gngt2;Plcb2
																		R-HSA-6802946	Signaling by moderate kinase activity BRAF mutants	1	54	0.00349198	0.657134	0.657134	4	7	0.000475447	9606	Homo sapiens	Tln1
																		R-HSA-6802955	Paradoxical activation of RAF signaling by kinase inactive BRAF	1	54	0.00349198	0.657134	0.657134	4	7	0.000475447	9606	Homo sapiens	Tln1
																		R-HSA-9649948	Signaling downstream of RAS mutants	1	54	0.00349198	0.657134	0.657134	4	7	0.000475447	9606	Homo sapiens	Tln1
																		R-HSA-6802949	Signaling by RAS mutants	1	54	0.00349198	0.657134	0.657134	4	9	0.000611288	9606	Homo sapiens	Tln1
																		R-HSA-75153	Apoptotic execution phase	1	54	0.00349198	0.657134	0.657134	1	57	0.00387149	9606	Homo sapiens	Dsg3
																		R-HSA-3928665	EPH-ephrin mediated repulsion of cells	1	55	0.00355665	0.663876	0.663876	2	9	0.000611288	9606	Homo sapiens	Rac1
																		R-HSA-1483191	Synthesis of PC	1	55	0.00355665	0.663876	0.663876	1	18	0.00122258	9606	Homo sapiens	Slc44a3
																		R-HSA-8856825	Cargo recognition for clathrin-mediated endocytosis	2	115	0.00743663	0.664595	0.664595	1	15	0.00101881	9606	Homo sapiens	Il7r;Cd3d
																		R-HSA-453279	Mitotic G1 phase and G1/S transition	3	174	0.0112519	0.670046	0.670046	1	101	0.00686001	9606	Homo sapiens	Psme1;Psmb9;Psmb8
																		R-HSA-9634597	GPER1 signaling	1	56	0.00362131	0.670485	0.670485	4	10	0.000679209	9606	Homo sapiens	Gngt2
																		R-HSA-9013405	RHOD GTPase cycle	1	57	0.00368598	0.676965	0.676965	1	9	0.000611288	9606	Homo sapiens	Tor1aip1
																		R-HSA-9758941	Gastrulation	3	177	0.0114459	0.681205	0.681205	1	104	0.00706378	9606	Homo sapiens	Psme1;Psmb9;Psmb8
																		R-HSA-376176	Signaling by ROBO receptors	4	235	0.0151966	0.684426	0.684426	3	60	0.00407526	9606	Homo sapiens	Rac1;Psme1;Psmb9;Psmb8
																		R-HSA-69242	S Phase	3	179	0.0115753	0.688487	0.688487	4	55	0.00373565	9606	Homo sapiens	Psme1;Psmb9;Psmb8
																		R-HSA-9013409	RHOJ GTPase cycle	1	59	0.00381531	0.689546	0.689546	1	3	0.000203763	9606	Homo sapiens	Was
																		R-HSA-373752	Netrin-1 signaling	1	59	0.00381531	0.689546	0.689546	5	37	0.00251307	9606	Homo sapiens	Rac1
																		R-HSA-9010553	Regulation of expression of SLITs and ROBOs	3	183	0.0118339	0.702678	0.702678	1	20	0.00135842	9606	Homo sapiens	Psme1;Psmb9;Psmb8
																		R-HSA-5619102	SLC transporter disorders	3	185	0.0119633	0.709588	0.709588	3	65	0.00441486	9606	Homo sapiens	Lst1;Slc7a7;Slc16a1
																		R-HSA-9012852	Signaling by NOTCH3	1	63	0.00407398	0.713261	0.713261	4	37	0.00251307	9606	Homo sapiens	Stat1
																		R-HSA-382551	Transport of small molecules	18	1013	0.065507	0.714209	0.714209	22	460	0.0312436	9606	Homo sapiens	Slc44a3;Lst1;Slc11a1;Slc7a7;Gngt2;Trpm2;Mlkl;Slc16a1;Soat1;Psme1;Ttyh2;Abcc9;Slc15a3;Trpv2;Slc16a3;Psmb9;Psmb8;Slc8b1
																		R-HSA-381426	Regulation of Insulin-like Growth Factor (IGF) transport and uptake by Insulin-like Growth Factor Binding Proteins (IGFBPs)	2	127	0.00821262	0.716642	0.716642	1	14	0.000950893	9606	Homo sapiens	C4b;Timp1
																		R-HSA-9662361	Sensory processing of sound by outer hair cells of the cochlea	1	64	0.00413864	0.718902	0.718902	1	8	0.000543368	9606	Homo sapiens	Pjvk
																		R-HSA-5578775	Ion homeostasis	1	64	0.00413864	0.718902	0.718902	2	17	0.00115466	9606	Homo sapiens	Abcc9
																		R-HSA-2173793	Transcriptional activity of SMAD2/SMAD3:SMAD4 heterotrimer	1	64	0.00413864	0.718902	0.718902	1	51	0.00346397	9606	Homo sapiens	Stat1
																		R-HSA-109606	Intrinsic Pathway for Apoptosis	1	64	0.00413864	0.718902	0.718902	1	63	0.00427902	9606	Homo sapiens	Stat3
																		R-HSA-2029485	Role of phospholipids in phagocytosis	2	129	0.00834196	0.724627	0.724627	6	12	0.000815051	9606	Homo sapiens	Syk;Pld4
																		R-HSA-418990	Adherens junctions interactions	1	66	0.00426798	0.729855	0.729855	2	49	0.00332813	9606	Homo sapiens	Zc3h12a
																		R-HSA-112043	PLC beta mediated events	1	67	0.00433264	0.735171	0.735171	3	32	0.00217347	9606	Homo sapiens	Plcb2
																		R-HSA-977443	GABA receptor activation	1	68	0.00439731	0.740382	0.740382	3	12	0.000815051	9606	Homo sapiens	Gngt2
																		R-HSA-2467813	Separation of Sister Chromatids	3	195	0.0126099	0.742294	0.742294	1	8	0.000543368	9606	Homo sapiens	Psme1;Psmb9;Psmb8
																		R-HSA-445717	Aquaporin-mediated transport	1	69	0.00446198	0.745491	0.745491	3	25	0.00169802	9606	Homo sapiens	Gngt2
																		R-HSA-8956321	Nucleotide salvage	1	69	0.00446198	0.745491	0.745491	1	22	0.00149426	9606	Homo sapiens	Upp1
																		R-HSA-352230	Amino acid transport across the plasma membrane	1	69	0.00446198	0.745491	0.745491	1	36	0.00244515	9606	Homo sapiens	Slc7a7
																		R-HSA-9635486	Infection with Mycobacterium tuberculosis	2	135	0.00872995	0.747449	0.747449	3	73	0.00495823	9606	Homo sapiens	Tlr2;Coro1a
																		R-HSA-9707616	Heme signaling	1	70	0.00452664	0.7505	0.7505	1	25	0.00169802	9606	Homo sapiens	Helz2
																		R-HSA-157118	Signaling by NOTCH	4	258	0.0166839	0.751822	0.751822	5	154	0.0104598	9606	Homo sapiens	Stat1;Psme1;Psmb9;Psmb8
																		R-HSA-2426168	Activation of gene expression by SREBF (SREBP)	1	71	0.00459131	0.755411	0.755411	3	42	0.00285268	9606	Homo sapiens	Helz2
																		R-HSA-9006936	Signaling by TGFB family members	2	138	0.00892395	0.758241	0.758241	3	125	0.00849012	9606	Homo sapiens	Usp25;Stat1
																		R-HSA-5683057	MAPK family signaling cascades	6	380	0.0245732	0.764081	0.764081	14	122	0.00828635	9606	Homo sapiens	Ptpn7;Rac1;Psme1;Tln1;Psmb9;Psmb8
																		R-HSA-5673001	RAF/MAP kinase cascade	5	322	0.0208226	0.764552	0.764552	11	75	0.00509407	9606	Homo sapiens	Ptpn7;Psme1;Tln1;Psmb9;Psmb8
																		R-HSA-112040	G-protein mediated events	1	73	0.00472064	0.764945	0.764945	3	41	0.00278476	9606	Homo sapiens	Plcb2
																		R-HSA-9840309	Glycosphingolipid biosynthesis	1	73	0.00472064	0.764945	0.764945	1	15	0.00101881	9606	Homo sapiens	Ugcg
																		R-HSA-9013026	RHOB GTPase cycle	1	75	0.00484997	0.774109	0.774109	1	6	0.000407526	9606	Homo sapiens	Stk10
																		R-HSA-70326	Glucose metabolism	2	143	0.00924728	0.775343	0.775343	2	50	0.00339605	9606	Homo sapiens	Pfkfb3;Hk3
																		R-HSA-9662360	Sensory processing of sound by inner hair cells of the cochlea	1	76	0.00491464	0.778556	0.778556	1	7	0.000475447	9606	Homo sapiens	Pjvk
																		R-HSA-189445	Metabolism of porphyrins	1	76	0.00491464	0.778556	0.778556	1	42	0.00285268	9606	Homo sapiens	Lst1
																		R-HSA-5684996	MAPK1/MAPK3 signaling	5	329	0.0212752	0.780471	0.780471	11	82	0.00556952	9606	Homo sapiens	Ptpn7;Psme1;Tln1;Psmb9;Psmb8
																		R-HSA-9013408	RHOG GTPase cycle	1	78	0.00504397	0.787191	0.787191	1	6	0.000407526	9606	Homo sapiens	Vav1
																		R-HSA-163685	Integration of energy metabolism	2	147	0.00950595	0.788257	0.788257	10	66	0.00448278	9606	Homo sapiens	Gngt2;Plcb2
																		R-HSA-69275	G2/M Transition	3	212	0.0137093	0.79111	0.79111	3	78	0.00529783	9606	Homo sapiens	Psme1;Psmb9;Psmb8
																		R-HSA-9013106	RHOC GTPase cycle	1	79	0.00510864	0.791382	0.791382	1	6	0.000407526	9606	Homo sapiens	Stk10
																		R-HSA-5625740	RHO GTPases activate PKNs	1	79	0.00510864	0.791382	0.791382	3	20	0.00135842	9606	Homo sapiens	Rac1
																		R-HSA-74259	Purine catabolism	1	80	0.00517331	0.79549	0.79549	4	33	0.00224139	9606	Homo sapiens	Xdh
																		R-HSA-9749641	Aspirin ADME	1	80	0.00517331	0.79549	0.79549	1	26	0.00176594	9606	Homo sapiens	Slc16a1
																		R-HSA-453274	Mitotic G2-G2/M phases	3	214	0.0138386	0.796317	0.796317	3	80	0.00543368	9606	Homo sapiens	Psme1;Psmb9;Psmb8
																		R-HSA-201681	TCF dependent signaling in response to WNT	3	215	0.0139033	0.798879	0.798879	4	71	0.00482239	9606	Homo sapiens	Psme1;Psmb9;Psmb8
																		R-HSA-3108214	SUMOylation of DNA damage response and repair proteins	1	81	0.00523797	0.799518	0.799518	4	24	0.0016301	9606	Homo sapiens	Pml
																		R-HSA-8852135	Protein ubiquitination	1	83	0.0053673	0.807338	0.807338	8	32	0.00217347	9606	Homo sapiens	Uba1
																		R-HSA-8980692	RHOA GTPase cycle	2	154	0.00995861	0.809291	0.809291	2	6	0.000407526	9606	Homo sapiens	Stk10;Vav1
																		R-HSA-9659379	Sensory processing of sound	1	87	0.00562597	0.822078	0.822078	2	13	0.000882972	9606	Homo sapiens	Pjvk
																		R-HSA-1655829	Regulation of cholesterol biosynthesis by SREBP (SREBF)	1	87	0.00562597	0.822078	0.822078	3	52	0.00353189	9606	Homo sapiens	Helz2
																		R-HSA-9013148	CDC42 GTPase cycle	2	159	0.0102819	0.823158	0.823158	2	6	0.000407526	9606	Homo sapiens	Fgd3;Was
																		R-HSA-2151201	Transcriptional activation of mitochondrial biogenesis	1	88	0.00569064	0.825583	0.825583	1	32	0.00217347	9606	Homo sapiens	Helz2
																		R-HSA-8856828	Clathrin-mediated endocytosis	2	161	0.0104113	0.828447	0.828447	16	35	0.00237723	9606	Homo sapiens	Il7r;Cd3d
																		R-HSA-977225	Amyloid fiber formation	1	89	0.0057553	0.82902	0.82902	3	33	0.00224139	9606	Homo sapiens	Ube2l6
																		R-HSA-194315	Signaling by Rho GTPases	11	708	0.0457838	0.831153	0.831153	73	203	0.013788	9606	Homo sapiens	Fgd3;Tpm3;Nckap1l;Rac2;Was;Epsti1;Rac1;Tor1aip1;Stk10;Vav1
																		R-HSA-2559582	Senescence-Associated Secretory Phenotype (SASP)	1	90	0.00581997	0.83239	0.83239	1	22	0.00149426	9606	Homo sapiens	Stat3
																		R-HSA-397014	Muscle contraction	3	232	0.0150026	0.838467	0.838467	10	53	0.00359981	9606	Homo sapiens	Tpm3;Abcc9;Tln1
																		R-HSA-112314	Neurotransmitter receptors and postsynaptic signal transmission	3	232	0.0150026	0.838467	0.838467	5	110	0.0074713	9606	Homo sapiens	Gngt2;Rac1;Plcb2
																		R-HSA-1500931	Cell-Cell communication	2	165	0.0106699	0.838602	0.838602	3	93	0.00631665	9606	Homo sapiens	Zc3h12a;Fyb
																		R-HSA-8876198	RAB GEFs exchange GTP for GDP on RABs	1	94	0.00607863	0.845218	0.845218	2	21	0.00142634	9606	Homo sapiens	Dennd3
																		R-HSA-6804756	Regulation of TP53 Activity through Phosphorylation	1	95	0.0061433	0.848269	0.848269	1	26	0.00176594	9606	Homo sapiens	Plk3
																		R-HSA-1428517	The citric acid (TCA) cycle and respiratory electron transport	3	238	0.0153906	0.850746	0.850746	4	67	0.0045507	9606	Homo sapiens	Slc16a1;Ldhb;Slc16a3
																		R-HSA-9716542	Signaling by Rho GTPases, Miro GTPases and RHOBTB3	11	724	0.0468184	0.851166	0.851166	73	212	0.0143992	9606	Homo sapiens	Fgd3;Tpm3;Nckap1l;Rac2;Was;Epsti1;Rac1;Tor1aip1;Stk10;Vav1
																		R-HSA-438064	Post NMDA receptor activation events	1	96	0.00620797	0.851261	0.851261	1	39	0.00264892	9606	Homo sapiens	Rac1
																		R-HSA-173623	Classical antibody-mediated complement activation	1	97	0.00627263	0.854193	0.854193	2	2	0.000135842	9606	Homo sapiens	C1qb
																		R-HSA-421270	Cell-cell junction organization	1	99	0.00640197	0.859886	0.859886	2	54	0.00366773	9606	Homo sapiens	Zc3h12a
																		R-HSA-9013423	RAC3 GTPase cycle	1	100	0.00646663	0.862649	0.862649	1	6	0.000407526	9606	Homo sapiens	Nckap1l
																		R-HSA-5633007	Regulation of TP53 Activity	2	178	0.0115106	0.867958	0.867958	4	98	0.00665625	9606	Homo sapiens	Plk3;Pml
																		R-HSA-2682334	EPH-Ephrin signaling	1	102	0.00659596	0.868013	0.868013	10	56	0.00380357	9606	Homo sapiens	Rac1
																		R-HSA-174824	Plasma lipoprotein assembly, remodeling, and clearance	1	102	0.00659596	0.868013	0.868013	1	86	0.0058412	9606	Homo sapiens	Soat1
																		R-HSA-68882	Mitotic Anaphase	3	249	0.0161019	0.871161	0.871161	1	32	0.00217347	9606	Homo sapiens	Psme1;Psmb9;Psmb8
																		R-HSA-2555396	Mitotic Metaphase and Anaphase	3	250	0.0161666	0.872889	0.872889	1	33	0.00224139	9606	Homo sapiens	Psme1;Psmb9;Psmb8
																		R-HSA-400253	Circadian Clock	1	105	0.00678996	0.87567	0.87567	3	59	0.00400734	9606	Homo sapiens	Helz2
																		R-HSA-3108232	SUMO E3 ligases SUMOylate target proteins	2	184	0.0118986	0.879786	0.879786	6	132	0.00896556	9606	Homo sapiens	Eif2ak2;Pml
																		R-HSA-15869	Metabolism of nucleotides	3	256	0.0165546	0.882835	0.882835	7	142	0.00964477	9606	Homo sapiens	Upp1;Xdh;Nt5c3
																		R-HSA-425397	Transport of vitamins, nucleosides, and related molecules	1	109	0.00704863	0.885195	0.885195	3	40	0.00271684	9606	Homo sapiens	Lst1
																		R-HSA-195258	RHO GTPase Effectors	4	325	0.0210166	0.885905	0.885905	41	113	0.00767507	9606	Homo sapiens	Nckap1l;Rac2;Was;Rac1
																		R-HSA-166786	Creation of C4 and C2 activators	1	111	0.00717796	0.889681	0.889681	2	8	0.000543368	9606	Homo sapiens	C1qb
																		R-HSA-9009391	Extra-nuclear estrogen signaling	1	111	0.00717796	0.889681	0.889681	3	39	0.00264892	9606	Homo sapiens	Gngt2
																		R-HSA-196849	Metabolism of water-soluble vitamins and cofactors	3	261	0.0168779	0.890589	0.890589	2	147	0.00998438	9606	Homo sapiens	Enpp3;Parp10;Parp9
																		R-HSA-442755	Activation of NMDA receptors and postsynaptic events	1	113	0.00730729	0.893992	0.893992	1	71	0.00482239	9606	Homo sapiens	Rac1
																		R-HSA-422475	Axon guidance	8	585	0.0378298	0.894797	0.894797	32	298	0.0202404	9606	Homo sapiens	Ptprc;Dok2;Rac1;Psme1;Tln1;Psmb9;Psmb8;Pik3cd
																		R-HSA-2990846	SUMOylation	2	193	0.0124806	0.895707	0.895707	6	141	0.00957685	9606	Homo sapiens	Eif2ak2;Pml
																		R-HSA-163125	Post-translational modification: synthesis of GPI-anchored proteins	1	115	0.00743663	0.898135	0.898135	1	16	0.00108674	9606	Homo sapiens	Fcgr4
																		R-HSA-168255	Influenza Infection	2	198	0.0128039	0.903684	0.903684	2	59	0.00400734	9606	Homo sapiens	Eif2ak2;Isg15
																		R-HSA-69620	Cell Cycle Checkpoints	3	279	0.0180419	0.914844	0.914844	3	56	0.00380357	9606	Homo sapiens	Psme1;Psmb9;Psmb8
																		R-HSA-194068	Bile acid and bile salt metabolism	1	125	0.00808329	0.916553	0.916553	1	99	0.00672417	9606	Homo sapiens	Lst1
																		R-HSA-446728	Cell junction organization	1	126	0.00814796	0.918201	0.918201	2	70	0.00475447	9606	Homo sapiens	Zc3h12a
																		R-HSA-9824439	Bacterial Infection Pathways	2	209	0.0135153	0.919274	0.919274	3	152	0.010324	9606	Homo sapiens	Tlr2;Coro1a
																		R-HSA-1592230	Mitochondrial biogenesis	1	128	0.00827729	0.921401	0.921401	1	36	0.00244515	9606	Homo sapiens	Helz2
																		R-HSA-373760	L1CAM interactions	1	130	0.00840662	0.924476	0.924476	2	54	0.00366773	9606	Homo sapiens	Rac1
																		R-HSA-9007101	Rab regulation of trafficking	1	131	0.00847129	0.925968	0.925968	2	35	0.00237723	9606	Homo sapiens	Dennd3
																		R-HSA-9675108	Nervous system development	8	621	0.0401578	0.926479	0.926479	32	324	0.0220064	9606	Homo sapiens	Ptprc;Dok2;Rac1;Psme1;Tln1;Psmb9;Psmb8;Pik3cd
																		R-HSA-9717207	Sensory perception of sweet, bitter, and umami (glutamate) taste	1	137	0.00885929	0.934324	0.934324	2	21	0.00142634	9606	Homo sapiens	Plcb2
																		R-HSA-2132295	MHC class II antigen presentation	1	137	0.00885929	0.934324	0.934324	1	26	0.00176594	9606	Homo sapiens	Lgmn
																		R-HSA-6809371	Formation of the cornified envelope	1	138	0.00892395	0.935622	0.935622	9	27	0.00183387	9606	Homo sapiens	Dsg3
																		R-HSA-1660662	Glycosphingolipid metabolism	1	138	0.00892395	0.935622	0.935622	1	49	0.00332813	9606	Homo sapiens	Ugcg
																		R-HSA-73894	DNA Repair	4	380	0.0245732	0.943739	0.943739	6	339	0.0230252	9606	Homo sapiens	Trim25;Isg15;Uba7;Ube2l6
																		R-HSA-9717189	Sensory perception of taste	1	147	0.00950595	0.946214	0.946214	2	25	0.00169802	9606	Homo sapiens	Plcb2
																		R-HSA-5576891	Cardiac conduction	1	147	0.00950595	0.946214	0.946214	2	33	0.00224139	9606	Homo sapiens	Abcc9
																		R-HSA-1474228	Degradation of the extracellular matrix	1	148	0.00957062	0.947277	0.947277	1	105	0.0071317	9606	Homo sapiens	Timp1
																		R-HSA-5663220	RHO GTPases Activate Formins	1	149	0.00963528	0.94832	0.94832	4	27	0.00183387	9606	Homo sapiens	Rac1
																		R-HSA-1474244	Extracellular matrix organization	3	328	0.0212106	0.958178	0.958178	4	319	0.0216668	9606	Homo sapiens	Pecam1;Timp1;Itgal
																		R-HSA-8957322	Metabolism of steroids	3	336	0.0217279	0.962894	0.962894	5	251	0.0170482	9606	Homo sapiens	Lst1;Helz2;Lgmn
																		R-HSA-3700989	Transcriptional Regulation by TP53	5	484	0.0312985	0.96377	0.96377	9	259	0.0175915	9606	Homo sapiens	Plk3;Nlrc4;Pml
																		R-HSA-2173782	Binding and Uptake of Ligands by Scavenger Receptors	1	168	0.0108639	0.964654	0.964654	3	33	0.00224139	9606	Homo sapiens	Msr1
																		R-HSA-112315	Transmission across Chemical Synapses	3	344	0.0222452	0.967108	0.967108	5	167	0.0113428	9606	Homo sapiens	Gngt2;Rac1;Plcb2
																		R-HSA-1989781	PPARA activates gene expression	1	175	0.0113166	0.969273	0.969273	41	41	0.00278476	9606	Homo sapiens	Helz2
																		R-HSA-162587	HIV Life Cycle	1	175	0.0113166	0.969273	0.969273	6	117	0.00794675	9606	Homo sapiens	Ccr5
																		R-HSA-400206	Regulation of lipid metabolism by PPARalpha	1	177	0.0114459	0.970479	0.970479	42	45	0.00305644	9606	Homo sapiens	Helz2
																		R-HSA-418555	G alpha (s) signalling events	1	190	0.0122866	0.977245	0.977245	8	28	0.00190179	9606	Homo sapiens	Gngt2
																		R-HSA-983231	Factors involved in megakaryocyte development and platelet production	1	194	0.0125453	0.978998	0.978998	1	43	0.0029206	9606	Homo sapiens	Rac1
																		R-HSA-2559583	Cellular Senescence	1	199	0.0128686	0.981001	0.981001	1	90	0.00611288	9606	Homo sapiens	Stat3
																		R-HSA-196854	Metabolism of vitamins and cofactors	3	385	0.0248965	0.982495	0.982495	2	209	0.0141955	9606	Homo sapiens	Enpp3;Parp10;Parp9
																		R-HSA-9609690	HCMV Early Events	1	215	0.0139033	0.986216	0.986216	2	12	0.000815051	9606	Homo sapiens	Pml
																		R-HSA-6811442	Intra-Golgi and retrograde Golgi-to-ER traffic	1	219	0.0141619	0.987279	0.987279	2	48	0.00326021	9606	Homo sapiens	Cyth4
																		R-HSA-428157	Sphingolipid metabolism	1	221	0.0142913	0.98778	0.98778	1	80	0.00543368	9606	Homo sapiens	Ugcg
																		R-HSA-112316	Neuronal System	4	490	0.0316865	0.988079	0.988079	6	221	0.0150105	9606	Homo sapiens	Gngt2;Abcc9;Rac1;Plcb2
																		R-HSA-6805567	Keratinization	1	226	0.0146146	0.988947	0.988947	10	34	0.00230931	9606	Homo sapiens	Dsg3
																		R-HSA-68886	M Phase	3	415	0.0268365	0.989102	0.989102	1	91	0.00618081	9606	Homo sapiens	Psme1;Psmb9;Psmb8
																		R-HSA-199991	Membrane Trafficking	6	668	0.0431971	0.991751	0.991751	24	219	0.0148747	9606	Homo sapiens	Tbc1d1;Cyth4;Rac1;Dennd3;Il7r;Cd3d
																		R-HSA-2262752	Cellular responses to stress	11	1038	0.0671236	0.993432	0.993432	14	500	0.0339605	9606	Homo sapiens	Helz2;Ccl12;Stat3;Ccl2;Nlrp3;Psme1;Tln1;Psmb9;Psmb8;Trim21
																		R-HSA-8939211	ESR-mediated signaling	1	256	0.0165546	0.993952	0.993952	3	114	0.00774299	9606	Homo sapiens	Gngt2
																		R-HSA-597592	Post-translational protein modification	20	1639	0.105988	0.994566	0.994566	46	549	0.0372886	9606	Homo sapiens	Tnip2;Socs3;Tnip1;Fcgr4;Timp1;Eif2ak2;Nlrp3;Trim25;Psme1;Pml;C4b;Uba1;Ubd;Usp25;Ddx58;Traf2;Psmb9;Tnfaip3;Psmb8
																		R-HSA-8953897	Cellular responses to stimuli	11	1056	0.0682876	0.994677	0.994677	14	531	0.036066	9606	Homo sapiens	Helz2;Ccl12;Stat3;Ccl2;Nlrp3;Psme1;Tln1;Psmb9;Psmb8;Trim21
																		R-HSA-1266738	Developmental Biology	18	1524	0.0985515	0.99515	0.99515	68	780	0.0529783	9606	Homo sapiens	Ptprc;Helz2;Spi1;Psme1;Tnf;Pml;Csf3r;Dok2;Stat3;Dsg3;Rac1;Tln1;Psmb9;Psmb8;Pik3cd
																		R-HSA-9609646	HCMV Infection	1	270	0.0174599	0.995438	0.995438	2	31	0.00210555	9606	Homo sapiens	Pml
																		R-HSA-5653656	Vesicle-mediated transport	7	828	0.0535437	0.997433	0.997433	27	252	0.0171161	9606	Homo sapiens	Tbc1d1;Msr1;Cyth4;Rac1;Dennd3;Il7r;Cd3d
																		R-HSA-1852241	Organelle biogenesis and maintenance	1	337	0.0217926	0.99882	0.99882	1	86	0.0058412	9606	Homo sapiens	Helz2
																		R-HSA-71387	Metabolism of carbohydrates	2	463	0.0299405	0.999047	0.999047	2	241	0.0163689	9606	Homo sapiens	Pfkfb3;Hk3
																		R-HSA-71291	Metabolism of amino acids and derivatives	4	667	0.0431324	0.99925	0.99925	2	285	0.0193575	9606	Homo sapiens	Psme1;Kmo;Psmb9;Psmb8
																		R-HSA-212436	Generic Transcription Pathway	16	1586	0.102561	0.999438	0.999438	26	884	0.0600421	9606	Homo sapiens	Spi1;Plk3;Socs3;Nlrc4;Stat1;Psme1;Psmb9;Itgal;Psmb8;Pml
																		R-HSA-69278	Cell Cycle, Mitotic	3	595	0.0384765	0.999463	0.999463	13	352	0.0239082	9606	Homo sapiens	Psme1;Psmb9;Psmb8
																		R-HSA-9006931	Signaling by Nuclear Receptors	1	386	0.0249612	0.999563	0.999563	3	196	0.0133125	9606	Homo sapiens	Gngt2
																		R-HSA-556833	Metabolism of lipids	14	1508	0.0975168	0.999734	0.999734	57	981	0.0666304	9606	Homo sapiens	Slc44a3;Inpp5d;Lst1;Helz2;Plekha2;Pld4;Pla1a;Lgmn;Plaat3;Pik3r5;Pik3cg;Ugcg;Pik3cd
																		R-HSA-8953854	Metabolism of RNA	5	841	0.0543844	0.999815	0.999815	7	199	0.0135163	9606	Homo sapiens	Zfp36;Psme1;Psmb9;Psmb8;Apobec1
																		R-HSA-73857	RNA Polymerase II Transcription	16	1728	0.111743	0.999904	0.999904	26	945	0.0641853	9606	Homo sapiens	Spi1;Plk3;Socs3;Nlrc4;Stat1;Psme1;Psmb9;Itgal;Psmb8;Pml
																		R-HSA-1640170	Cell Cycle	3	733	0.0474004	0.999954	0.999954	15	451	0.0306323	9606	Homo sapiens	Psme1;Psmb9;Psmb8
																		R-HSA-392499	Metabolism of proteins	24	2334	0.150931	0.999956	0.999956	54	843	0.0572574	9606	Homo sapiens	Tnip2;Gngt2;Socs3;Tnip1;Fcgr4;Timp1;Eif2ak2;Nlrp3;Trim25;Psme1;Pml;C4b;Napsa;Uba1;Ubd;Usp25;Ddx58;Stat3;Traf2;Ube2l6;Psmb9;Tnfaip3;Psmb8
																		R-HSA-74160	Gene expression (Transcription)	16	1917	0.123965	0.999992	0.999992	26	1090	0.0740338	9606	Homo sapiens	Spi1;Plk3;Socs3;Nlrc4;Stat1;Psme1;Psmb9;Itgal;Psmb8;Pml
																		R-HSA-1430728	Metabolism	31	3691	0.238683	1	1	88	2288	0.155403	9606	Homo sapiens	Inpp5d;Slc44a3;Lst1;Helz2;Pld4;Enpp3;Psme1;Pla1a;Plcb2;Pfkfb3;Upp1;Lgmn;Plaat3;Pik3cg;Slc16a3;Psmb9;Psmb8;Xdh;Pik3cd;Parp9;Gngt2;Slc16a1;Plekha2;Kmo;Hk3;Ldhb;Pik3r5;Parp10;Ugcg;Nt5c3
																		R-HSA-9709957	Sensory Perception	2	1262	0.0816089	1	1	4	143	0.00971269	9606	Homo sapiens	Pjvk;Plcb2
