# Supplementary material for: Prior Influenza Infection Mitigates SARS-CoV-2 Disease in Syrian Hamsters
Source: Viruses. 2024 Feb 3;16(2):246. doi: 10.3390/v16020246 (PMC10891789; doi:10.3390/v16020246)
Supplement: Supplementary file 1 [file viruses-16-00246-s001.zip › Supp Data S3.xlsx]

## Sheet: H1N1 Day 2 vs Control p<0.05
From Supp Data 2: 256 gene subset diffrentially expressed in 3/6 conditions					REACTOME PATHWAYS, DAY 2 (Entities pval<0.05)
H1N1 vs C	log2FC	padj<0.05			Genes not found	Pathway identifier	Pathway name	#Entities found	#Entities total	Entities ratio	Entities pValue	Entities FDR	#Reactions found	#Reactions total	Reactions ratio	Species identifier	Species name	Submitted entities found	Mapped entities	Found reaction identifiers
	Day 2	Day 2			H2-T24	R-HSA-1280215	Cytokine Signaling in Immune system	80	1100	0.071133	1.11022e-16	1.4877e-14	260	785	0.0533179	9606	Homo sapiens	Socs1;Eif2ak2;Il18rap;Psme1;Il15ra;Csf3r;Ddx58;Ifi35;Ccr5;Ccr2;Gbp5;Gbp7;Tnfsf13b;Lgals9;Cd80;Hck;Irf7;Irf8;Ube2l6;Il1rn;Il7r;Ifit2;Irf9;Inpp5d;Cxcl10;Mx2;Mx1;Ptpn7;Ccl19;Uba7;Il10ra;Trim25;Trim21;Ccl12;Rsad2;Ccl2;Gbp2;Psmb9;Psmb8;Il18bp;Havcr2;Ifitm2;Pml;Bst2;Il22ra1;Stat2;Stat1;Isg15;Nlrc5		R-HSA-9836702;R-HSA-389159;R-HSA-389158;R-HSA-9679029;R-HSA-8863914;R-HSA-167983;R-HSA-8937656;R-HSA-430135;R-HSA-9833635;R-HSA-1296421;R-HSA-8937654;R-HSA-9733330;R-HSA-9733331;R-HSA-6800426;R-HSA-9733316;R-HSA-8854738;R-HSA-6800434;R-HSA-9733323;R-HSA-983150;R-HSA-430183;R-HSA-6784006;R-HSA-430180;R-HSA-983147;R-HSA-983144;R-HSA-430190;R-HSA-983142;R-HSA-9705726;R-HSA-983140;R-HSA-9833723;R-HSA…
Cxcl10	6.67307	1.98918e-32			Tasl	R-HSA-168256	Immune System	116	2660	0.172012	1.11022e-16	1.4877e-14	521	1704	0.115737	9606	Homo sapiens	Socs1;Il18rap;Eif2ak2;Psme1;Il15ra;Csf3r;Dtx3l;Ddx58;Dhx58;Ifi35;Ccr5;Itgal;Ccr2;Gbp5;Trpm2;Gbp7;Tnfsf13b;Lgals9;Cd80;Sting1;Nckap1l;Tap2;Siglec1;Tap1;Fgr;Cd274;C4b;Hck;Dok2;Fcer1g;Irf7;Irf8;Tlr8;Tlr7;Ube2l6;Il1rn;Il7r;Lcp2;Ifit2;Irf9;Tlr3;C1qb;Inpp5d;Cxcl10;Mx2;Unc93b1;Mx1;Ptpn7;Ccl19;Trim25;Uba7;Il10ra;Herc6;Fyb;Trim21;Ly86;Clec12a;Ccl12;Trex1;Rnase6;Rsad2;Ccl2;Gbp2;Psmb9;Psmb8;Xdh;Slc11a1;Ptpr…		R-HSA-936462;R-HSA-9836702;R-HSA-1112602;R-HSA-8987266;R-HSA-1112604;R-HSA-9836184;R-HSA-8987270;R-HSA-1112587;R-HSA-8950441;R-HSA-389159;R-HSA-9835189;R-HSA-1031716;R-HSA-1031713;R-HSA-8937656;R-HSA-5668454;R-HSA-9833635;R-HSA-8950453;R-HSA-8937654;R-HSA-9750226;R-HSA-9733330;R-HSA-9733331;R-HSA-9733316;R-HSA-8854738;R-HSA-8950485;R-HSA-449115;R-HSA-9733323;R-HSA-5676599;R-HSA-6784006;R-HSA-5676…
Ifit2	7.67572	3.56113e-31			Tifab	R-HSA-909733	Interferon alpha/beta signaling	33	129	0.00834196	1.11022e-16	1.4877e-14	22	25	0.00169802	9606	Homo sapiens	Socs1;Mx2;Mx1;Eif2ak2;Ifitm2;Bst2;Rsad2;Irf7;Irf8;Stat2;Ifi35;Stat1;Isg15;Gbp2;Psmb8;Ifit2;Irf9		R-HSA-936462;R-HSA-9730967;R-HSA-9836435;R-HSA-9835411;R-HSA-9836702;R-HSA-1169307;R-HSA-9836184;R-HSA-909725;R-HSA-909724;R-HSA-909726;R-HSA-909721;R-HSA-909720;R-HSA-909722;R-HSA-1015702;R-HSA-909719;R-HSA-909718;R-HSA-1015699;R-HSA-9696179;R-HSA-9834807;R-HSA-9835189;R-HSA-9835443;R-HSA-912680;R-HSA-9833777;R-HSA-9839025;R-HSA-9835454;R-HSA-9836606;R-HSA-909732;R-HSA-1031716;R-HSA-909729;R-HSA…
Rsad2	3.74383	3.56113e-31			Gzma	R-HSA-913531	Interferon Signaling	46	397	0.0256725	1.11022e-16	1.4877e-14	90	119	0.00808259	9606	Homo sapiens	Socs1;Mx2;Mx1;Eif2ak2;Trim25;Uba7;Trim21;Ddx58;Rsad2;Ifi35;Gbp2;Psmb8;Gbp5;Gbp7;Ifitm2;Pml;Bst2;Irf7;Irf8;Stat2;Stat1;Isg15;Ube2l6;Ifit2;Irf9		R-HSA-936462;R-HSA-177671;R-HSA-9013889;R-HSA-3244605;R-HSA-9013895;R-HSA-6803063;R-HSA-981535;R-HSA-936475;R-HSA-177690;R-HSA-177694;R-HSA-177692;R-HSA-5621366;R-HSA-9705137;R-HSA-9679029;R-HSA-5621363;R-HSA-9705145;R-HSA-167983;R-HSA-5621371;R-HSA-5621370;R-HSA-1296421;R-HSA-5621347;R-HSA-8951486;R-HSA-173626;R-HSA-5621356;R-HSA-5621353;R-HSA-173631;R-HSA-5621352;R-HSA-5621355;R-HSA-5621354;R-H…
Isg15	4.92677	1.38761e-26			Saa3	R-HSA-449147	Signaling by Interleukins	38	658	0.0425504	1.03251e-14	1.10478e-12	124	505	0.0343001	9606	Homo sapiens	Inpp5d;Socs1;Cxcl10;Ptpn7;Il18rap;Ccl19;Il10ra;Psme1;Il15ra;Csf3r;Ccl12;Ccl2;Ccr5;Psmb9;Psmb8;Ccr2;Il18bp;Lgals9;Cd80;Havcr2;Hck;Il22ra1;Stat2;Stat1;Nlrc5;Il1rn;Il7r		R-HSA-8983425;R-HSA-8983424;R-HSA-9750942;R-HSA-1112602;R-HSA-8984963;R-HSA-8987266;R-HSA-1112604;R-HSA-8985988;R-HSA-8984964;R-HSA-449803;R-HSA-8987012;R-HSA-8987270;R-HSA-8987014;R-HSA-8987033;R-HSA-449811;R-HSA-1112587;R-HSA-879917;R-HSA-8950441;R-HSA-6784324;R-HSA-6785860;R-HSA-6784323;R-HSA-8983983;R-HSA-8987040;R-HSA-8987043;R-HSA-8987042;R-HSA-8937656;R-HSA-8983996;R-HSA-9750946;R-HSA-9012…
Ccl2	4.75435	1.38761e-26			Plscr2	R-HSA-877300	Interferon gamma signaling	20	177	0.0114459	3.35731e-13	2.98801e-11	12	23	0.00156218	9606	Homo sapiens	Socs1;Gbp5;Gbp7;Irf7;Irf8;Stat1;Trim25;Gbp2;Irf9;Pml;Trim21		R-HSA-9664275;R-HSA-9717525;R-HSA-9670417;R-HSA-9670416;R-HSA-2029469;R-HSA-2029466;R-HSA-5678418;R-HSA-9693589;R-HSA-9685268;R-HSA-2029465;R-HSA-9670426;R-HSA-9729437;R-HSA-9717658;R-HSA-9851142;R-HSA-909726;R-HSA-5602624;R-HSA-164500;R-HSA-9664261;R-HSA-164507;R-HSA-200858;R-HSA-909719;R-HSA-2197690;R-HSA-164508;R-HSA-9670412;R-HSA-9696179;R-HSA-5602549;R-HSA-164515;R-HSA-9679029;R-HSA-9685179;…
Ubd	3.74597	3.61611e-26			Themis2	R-HSA-6783783	Interleukin-10 signaling	15	86	0.0055613	8.38885e-13	6.37552e-11	10	15	0.00101881	9606	Homo sapiens	Cxcl10;Ccl12;Cd80;Ccl2;Ccl19;Il10ra;Il1rn;Ccr5;Ccr2		R-HSA-9696179;R-HSA-9678935;R-HSA-912680;R-HSA-9710963;R-HSA-909732;R-HSA-909729;R-HSA-997314;R-HSA-909730;R-HSA-909725;R-HSA-997311;R-HSA-909724;R-HSA-997309;R-HSA-909726;R-HSA-909721;R-HSA-913529;R-HSA-909720;R-HSA-909722;R-HSA-1015702;R-HSA-909719;R-HSA-9710959;R-HSA-909718;R-HSA-1015699
Gbp7	4.20383	2.56972e-24			Ccl8	R-HSA-380108	Chemokine receptors bind chemokines	9	57	0.00368598	7.8425e-08	5.25447e-06	9	19	0.0012905	9606	Homo sapiens	Ccl12;Cxcl10;Ccrl2;Xcl1;Ccl2;Ccl19;Ccr5;Ccr2		R-HSA-8982025;R-HSA-9730967;R-HSA-749448;R-HSA-8982026;R-HSA-2029469;R-HSA-9021325;R-HSA-2029466;R-HSA-749454;R-HSA-141316;R-HSA-749452;R-HSA-2029465;R-HSA-8982017;R-HSA-9635739;R-HSA-8862733;R-HSA-8982019;R-HSA-75146;R-HSA-8982018;R-HSA-8982021;R-HSA-9635743;R-HSA-8982020;R-HSA-8981892;R-HSA-9013145;R-HSA-4608855;R-HSA-392212;R-HSA-9603719;R-HSA-749456;R-HSA-2197690;R-HSA-9696271;R-HSA-3640874;R…
Mx2	7.67786	6.1133e-23			Slfn1	R-HSA-168249	Innate Immune System	41	1341	0.0867175	1.95632e-07	1.15423e-05	211	725	0.0492427	9606	Homo sapiens	C1qb;Socs1;Unc93b1;Trim25;Psme1;Uba7;Ly86;Trim21;Clec12a;Trex1;Rnase6;Ddx58;Dhx58;Psmb9;Psmb8;Itgal;Ccr2;Ptprc;Slc11a1;Trpm2;Sting1;Nckap1l;Nlrp3;C4b;Fgr;Bst2;Hk3;Hck;Dok2;Fcer1g;Irf7;Nlrc4;Tlr8;Tlr7;Isg15;Nlrc5;Ube2l6;Lcp2;Tlr3		R-HSA-9664275;R-HSA-9717525;R-HSA-2029469;R-HSA-2029466;R-HSA-9693589;R-HSA-9685268;R-HSA-2029465;R-HSA-9729437;R-HSA-9717658;R-HSA-909726;R-HSA-164500;R-HSA-9664261;R-HSA-164507;R-HSA-200858;R-HSA-909719;R-HSA-2197690;R-HSA-164508;R-HSA-9696179;R-HSA-164515;R-HSA-9679029;R-HSA-9685179;R-HSA-9729725;R-HSA-164521;R-HSA-167983;R-HSA-164524;R-HSA-9685281;R-HSA-2130194;R-HSA-9735840;R-HSA-9837231;R-H…
Ifi209	3.17167	6.1133e-23			Tfec	R-HSA-9705671	SARS-CoV-2 activates/modulates innate and adaptive immune responses	12	160	0.0103466	1.52923e-06	8.10491e-05	16	47	0.00319228	9606	Homo sapiens	Ddx58;Sting1;Irf7;Tlr8;Stat2;Nlrp3;Tlr7;Stat1;Trim25;Isg15		R-HSA-9717525;R-HSA-9693589;R-HSA-9685268;R-HSA-9729437;R-HSA-9717658;R-HSA-909726;R-HSA-164500;R-HSA-164507;R-HSA-200858;R-HSA-909719;R-HSA-164508;R-HSA-9696179;R-HSA-164515;R-HSA-9679029;R-HSA-9685179;R-HSA-9729725;R-HSA-164521;R-HSA-167983;R-HSA-164524;R-HSA-9685281;R-HSA-9735840;R-HSA-9837231;R-HSA-9833388;R-HSA-9729454;R-HSA-9711016;R-HSA-9757097;R-HSA-9686061;R-HSA-168896;R-HSA-9678935;R-HS…
Saa3	5.50779	3.24879e-22			Igtp	R-HSA-1169408	ISG15 antiviral mechanism	9	83	0.0053673	1.73103e-06	8.30894e-05	16	16	0.00108674	9606	Homo sapiens	Ddx58;Mx2;Mx1;Eif2ak2;Stat1;Trim25;Isg15;Uba7;Ube2l6		R-HSA-389381;R-HSA-202241;R-HSA-202375;R-HSA-389762;R-HSA-199050;R-HSA-202248;R-HSA-1168640;R-HSA-213407;R-HSA-8951595;R-HSA-389158;R-HSA-8863914;R-HSA-5685607;R-HSA-430135;R-HSA-5685604;R-HSA-5685605;R-HSA-5685603;R-HSA-8951499;R-HSA-1236949;R-HSA-388814;R-HSA-388809;R-HSA-388811;R-HSA-1236935;R-HSA-388829;R-HSA-202331;R-HSA-388828;R-HSA-388831;R-HSA-983150;R-HSA-389348;R-HSA-430183;R-HSA-430180…
Gbp2	7.83014	3.13905e-21			Tmprss13	R-HSA-936440	Negative regulators of DDX58/IFIH1 signaling	6	37	0.00239265	1.03996e-05	0.000457583	10	13	0.000882972	9606	Homo sapiens	Ddx58;Nlrc5;Trim25;Isg15;Uba7;Ube2l6		R-HSA-873917;R-HSA-997326;R-HSA-9730967;R-HSA-873918;R-HSA-877269;R-HSA-873927;R-HSA-1031716;R-HSA-873921;R-HSA-877281;R-HSA-909552;R-HSA-1031713;R-HSA-873922
Gbp5	7.65937	5.59491e-21			Mpeg1	R-HSA-9692916	SARS-CoV-1 activates/modulates innate immune responses	7	60	0.00387998	1.57389e-05	0.000645294	8	30	0.00203763	9606	Homo sapiens	Bst2;Ddx58;Sting1;Nlrp3;Tlr7;Trim25;Nmi		R-HSA-9678935;R-HSA-9693589;R-HSA-9685268;R-HSA-9729437;R-HSA-9717658;R-HSA-9730501;R-HSA-909726;R-HSA-9754830;R-HSA-9768142;R-HSA-918224;R-HSA-918225;R-HSA-9696179;R-HSA-9755765;R-HSA-9679029;R-HSA-9685179;R-HSA-9729725;R-HSA-9729279;R-HSA-167983;R-HSA-9755258;R-HSA-9685281;R-HSA-9731047;R-HSA-9735840;R-HSA-9730528;R-HSA-9755244;R-HSA-9729454;R-HSA-9705320;R-HSA-9711016;R-HSA-9757097;R-HSA-96860…
Ifi47	4.90916	1.26193e-20			Tgm2	R-HSA-9705462	Inactivation of CSF3 (G-CSF) signaling	5	27	0.00174599	3.10097e-05	0.00117837	9	9	0.000611288	9606	Homo sapiens	Socs1;Csf3r;Hck;Stat1		R-HSA-8982025;R-HSA-392133;R-HSA-373061;R-HSA-749448;R-HSA-8982026;R-HSA-749454;R-HSA-749452;R-HSA-8982017;R-HSA-8862733;R-HSA-8982019;R-HSA-373071;R-HSA-8982018;R-HSA-8982021;R-HSA-443978;R-HSA-8982020;R-HSA-8981892;R-HSA-392212;R-HSA-389463;R-HSA-443986;R-HSA-373073;R-HSA-749456;R-HSA-373339;R-HSA-3296301;R-HSA-392295;R-HSA-444773;R-HSA-392300;R-HSA-380073;R-HSA-374248;R-HSA-379048;R-HSA-680520…
Slfn1	5.66301	1.24084e-19			Parp12	R-HSA-1679131	Trafficking and processing of endosomal TLR	4	16	0.00103466	6.30593e-05	0.00220707	6	7	0.000475447	9606	Homo sapiens	Unc93b1;Tlr8;Tlr7;Tlr3		R-HSA-74247;R-HSA-109449;R-HSA-400143;R-HSA-1676048;R-HSA-1655826;R-HSA-1989778;R-HSA-1989779;R-HSA-560517;R-HSA-1989776;R-HSA-1989777;R-HSA-1989774;R-HSA-1989775;R-HSA-1989772;R-HSA-74258;R-HSA-1989773;R-HSA-1989770;R-HSA-1368065;R-HSA-1989771;R-HSA-70420;R-HSA-1989768;R-HSA-1989767;R-HSA-1989764;R-HSA-1989765;R-HSA-1989762;R-HSA-1989760;R-HSA-1989761;R-HSA-71200;R-HSA-194083;R-HSA-1655848;R-HSA…
Apobec1	3.33201	2.65832e-19			Hsh2d	R-HSA-168928	DDX58/IFIH1-mediated induction of interferon-alpha/beta	8	105	0.00678996	7.85589e-05	0.00259244	41	53	0.00359981	9606	Homo sapiens	Ddx58;Irf7;Dhx58;Nlrc5;Trim25;Isg15;Uba7;Ube2l6		R-HSA-8937656;R-HSA-6784791;R-HSA-6784006;R-HSA-6784324;R-HSA-6784323;R-HSA-449811;R-HSA-6784160;R-HSA-6784319;R-HSA-449803;R-HSA-8937654
Fcgr4	5.59768	3.69268e-19			Parvg	R-HSA-9674555	Signaling by CSF3 (G-CSF)	5	35	0.00226332	0.000104424	0.0031892	21	21	0.00142634	9606	Homo sapiens	Socs1;Csf3r;Hck;Stat1		R-HSA-9755765;R-HSA-9729725;R-HSA-9729437;R-HSA-9729279;R-HSA-9717658;R-HSA-9755258;R-HSA-9730501;R-HSA-909726;R-HSA-9730528;R-HSA-9755244;R-HSA-9729454;R-HSA-9754830;R-HSA-9768142;R-HSA-9705320;R-HSA-9757097;R-HSA-918224;R-HSA-918225
Irf7	5.33064	1.80041e-17			Fbxo39	R-HSA-9705683	SARS-CoV-2-host interactions	12	248	0.0160372	0.000109973	0.0031892	16	67	0.0045507	9606	Homo sapiens	Ddx58;Sting1;Irf7;Tlr8;Stat2;Nlrp3;Tlr7;Stat1;Trim25;Isg15		R-HSA-373061;R-HSA-444773;R-HSA-8862733;R-HSA-373071;R-HSA-443978;R-HSA-374248;R-HSA-389463;R-HSA-6805205;R-HSA-443986;R-HSA-373073;R-HSA-444731;R-HSA-373339;R-HSA-3296301
Il1rn	5.62958	2.34574e-17			Mitd1	R-HSA-9833110	RSV-host interactions	8	116	0.00750129	0.000154591	0.00432855	10	27	0.00183387	9606	Homo sapiens	Ddx58;Eif2ak2;Stat2;Tlr7;Trim25;Isg15;Ube2l6;Tlr3		R-HSA-5660757;R-HSA-5660753;R-HSA-936390;R-HSA-8932355;R-HSA-5696600;R-HSA-8956184;R-HSA-3000383;R-HSA-5228508;R-HSA-5689539;R-HSA-5658496;R-HSA-5684864;R-HSA-5685902;R-HSA-5665871;R-HSA-3000433;R-HSA-3000434;R-HSA-5696564;R-HSA-8956140;R-HSA-5665854;R-HSA-8952289;R-HSA-8940388;R-HSA-9834809;R-HSA-936381;R-HSA-9755303;R-HSA-3000411;R-HSA-5690159;R-HSA-5691439;R-HSA-9755306
Herc6	4.78285	2.93429e-17			Znfx1	R-HSA-9694516	SARS-CoV-2 Infection	14	365	0.0236032	0.00032649	0.00818093	17	210	0.0142634	9606	Homo sapiens	Sting1;Ddx58;Irf7;Tlr8;Stat2;Nlrp3;Tlr7;Stat1;Trim25;Isg15;Parp10;Parp9		R-HSA-9755765;R-HSA-9729725;R-HSA-9729437;R-HSA-9717658;R-HSA-9755258;R-HSA-9730501;R-HSA-909726;R-HSA-9730528;R-HSA-9755244;R-HSA-9729454;R-HSA-9754830;R-HSA-9768142;R-HSA-9705320;R-HSA-9757097;R-HSA-918224;R-HSA-918225
Mx1	5.2639	3.51368e-17			H2-T3	R-HSA-5602415	UNC93B1 deficiency - HSE	2	2	0.000129333	0.000327237	0.00818093	1	1	6.79209e-05	9606	Homo sapiens	Unc93b1;Tlr3		R-HSA-9755765;R-HSA-9729725;R-HSA-9729437;R-HSA-9717658;R-HSA-9755258;R-HSA-9730501;R-HSA-909726;R-HSA-9730528;R-HSA-9755244;R-HSA-9729454;R-HSA-9754830;R-HSA-9768142;R-HSA-9705320;R-HSA-9757097;R-HSA-918224;R-HSA-918225
Tnf	4.94309	3.74841e-17			Cmpk2	R-HSA-375276	Peptide ligand-binding receptors	10	203	0.0131273	0.000357182	0.00857238	10	83	0.00563744	9606	Homo sapiens	Ccl12;Cxcl10;Ccrl2;Xcl1;Ccl2;Ccl19;Ccr5;F2rl2;Ccr2		R-HSA-373061;R-HSA-389463;R-HSA-6805205;R-HSA-443986;R-HSA-373073;R-HSA-8862733;R-HSA-373071;R-HSA-443978;R-HSA-374248;R-HSA-444731;R-HSA-373339;R-HSA-3296301
Nlrp3	3.62778	2.29842e-16			Sash3	R-HSA-451927	Interleukin-2 family signaling	5	47	0.00303932	0.000402502	0.00925754	24	59	0.00400734	9606	Homo sapiens	Inpp5d;Lgals9;Stat1;Havcr2;Il15ra		R-HSA-6798743;R-HSA-6799350;R-HSA-6798739;R-HSA-6800434;R-HSA-6798748;R-HSA-6798747;R-HSA-6800426
Slc11a1	4.87352	3.63673e-16			Ifi209	R-HSA-1169410	Antiviral mechanism by IFN-stimulated genes	9	172	0.0111226	0.000457603	0.0100673	56	71	0.00482239	9606	Homo sapiens	Ddx58;Mx2;Mx1;Eif2ak2;Stat1;Trim25;Isg15;Uba7;Ube2l6		R-HSA-8982025;R-HSA-392133;R-HSA-392295;R-HSA-749448;R-HSA-8982026;R-HSA-749454;R-HSA-749452;R-HSA-8982017;R-HSA-392300;R-HSA-8982019;R-HSA-8982018;R-HSA-380073;R-HSA-8982021;R-HSA-379048;R-HSA-8982020;R-HSA-8981892;R-HSA-392212;R-HSA-8982012;R-HSA-749456
F2rl2	3.71156	1.81323e-15			Fcnb	R-HSA-912694	Regulation of IFNA/IFNB signaling	4	28	0.00181066	0.000524204	0.0110083	4	5	0.000339605	9606	Homo sapiens	Socs1;Stat2;Stat1		R-HSA-983150;R-HSA-8951595;R-HSA-8951499;R-HSA-983147;R-HSA-1236949;R-HSA-983144;R-HSA-983142;R-HSA-983140;R-HSA-8863914;R-HSA-1236935;R-HSA-8863858;R-HSA-983161;R-HSA-1236970;R-HSA-983157;R-HSA-983156;R-HSA-983153;R-HSA-983152
Slamf9	3.28876	2.62297e-15			Ms4a4a	R-HSA-8854691	Interleukin-20 family signaling	4	29	0.00187532	0.000597179	0.0119436	27	56	0.00380357	9606	Homo sapiens	Il22ra1;Stat2;Stat1		R-HSA-5696564;R-HSA-8956140;R-HSA-936390;R-HSA-5665854;R-HSA-8952289;R-HSA-8932355;R-HSA-8940388;R-HSA-5696600;R-HSA-9834809;R-HSA-8956184;R-HSA-3000383;R-HSA-936381;R-HSA-9755303;R-HSA-5228508;R-HSA-5689539;R-HSA-3000411;R-HSA-5690159;R-HSA-5665871;R-HSA-5691439;R-HSA-3000433;R-HSA-9755306;R-HSA-3000434
Ube2l6	5.06745	3.50608e-15			Ifi44	R-HSA-446652	Interleukin-1 family signaling	9	183	0.0118339	0.000708594	0.0134633	10	92	0.00624873	9606	Homo sapiens	Il18bp;Ptpn7;Il18rap;Nlrc5;Psme1;Psmb9;Il1rn;Psmb8		R-HSA-373061;R-HSA-389463;R-HSA-443986;R-HSA-373073;R-HSA-8862733;R-HSA-373071;R-HSA-443978;R-HSA-374248;R-HSA-373339;R-HSA-3296301
Il18rap	2.5255	4.08538e-15			Slamf9	R-HSA-9692914	SARS-CoV-1-host interactions	7	118	0.00763063	0.000957851	0.0177542	8	48	0.00326021	9606	Homo sapiens	Bst2;Ddx58;Sting1;Nlrp3;Tlr7;Trim25;Nmi		R-HSA-139842;R-HSA-396996;R-HSA-397891;R-HSA-432129;R-HSA-114697;R-HSA-430158;R-HSA-8948034;R-HSA-396941;R-HSA-397835;R-HSA-429449;R-HSA-114577;R-HSA-432148;R-HSA-453200;R-HSA-202718;R-HSA-202722;R-HSA-432295;R-HSA-210282;R-HSA-114600;R-HSA-437162;R-HSA-204850;R-HSA-210290;R-HSA-481009;R-HSA-437118;R-HSA-114552;R-HSA-453183;R-HSA-114558;R-HSA-429497
Csf3r	3.99113	6.39363e-14			Ifi47	R-HSA-9820952	Respiratory Syncytial Virus Infection Pathway	8	154	0.00995861	0.000986345	0.0177542	10	101	0.00686001	9606	Homo sapiens	Ddx58;Eif2ak2;Stat2;Tlr7;Trim25;Isg15;Ube2l6;Tlr3		R-HSA-9701141;R-HSA-428007;R-HSA-9631987;R-HSA-194083;R-HSA-1454916;R-HSA-5678261;R-HSA-435171;R-HSA-3295579;R-HSA-879575;R-HSA-9701055;R-HSA-2744242;R-HSA-8866553
Ccrl2	3.56035	2.13617e-13			Samsn1	R-HSA-9678108	SARS-CoV-1 Infection	9	194	0.0125453	0.00106223	0.0180579	9	159	0.0107994	9606	Homo sapiens	Bst2;Ddx58;Sting1;Nlrp3;Tlr7;Trim25;Nmi;Parp10;Parp9		R-HSA-6801415;R-HSA-6805638;R-HSA-9730967;R-HSA-9008015;R-HSA-9008110;R-HSA-6801355;R-HSA-8938887;R-HSA-8952408;R-HSA-8939801;R-HSA-9008475;R-HSA-6805620;R-HSA-6805650;R-HSA-9007999;R-HSA-8949343;R-HSA-8957265;R-HSA-9009362;R-HSA-8949335
Lgals9	2.82598	3.82229e-13			Retnlg	R-HSA-5656169	Termination of translesion DNA synthesis	4	35	0.00226332	0.00119313	0.0202833	6	9	0.000611288	9606	Homo sapiens	Trim25;Isg15;Uba7;Ube2l6		R-HSA-6801415;R-HSA-6805638;R-HSA-9730967;R-HSA-9008015;R-HSA-9008110;R-HSA-6801355;R-HSA-8938887;R-HSA-8952408;R-HSA-8939801;R-HSA-9008475;R-HSA-6805620;R-HSA-6805650;R-HSA-9007999;R-HSA-8949343;R-HSA-8957265;R-HSA-9009362;R-HSA-8949335
Ccl8	3.4427	2.20616e-12			Mxd1	R-HSA-9833109	Evasion by RSV of host interferon responses	4	37	0.00239265	0.00146063	0.02337	6	12	0.000815051	9606	Homo sapiens	Ddx58;Eif2ak2;Stat2;Trim25		R-HSA-6801415;R-HSA-6805638;R-HSA-9730967;R-HSA-9008015;R-HSA-9008110;R-HSA-6801355;R-HSA-8938887;R-HSA-8952408;R-HSA-8939801;R-HSA-9008475;R-HSA-6805620;R-HSA-6805650;R-HSA-9007999;R-HSA-8949343;R-HSA-8957265;R-HSA-9009362;R-HSA-8949335
Uba7	2.73171	2.20616e-12			Tnfaip2	R-HSA-202403	TCR signaling	7	135	0.00872995	0.00204776	0.0327642	15	52	0.00353189	9606	Homo sapiens	Inpp5d;Ptprc;Psme1;Psmb9;Lcp2;Psmb8;Fyb		R-HSA-373061;R-HSA-443986;R-HSA-373073;R-HSA-8862733;R-HSA-373071;R-HSA-443978;R-HSA-374248;R-HSA-373339;R-HSA-3296301
Tlr8	2.96653	1.30428e-11			Ddx60	R-HSA-3134975	Regulation of innate immune responses to cytosolic DNA	3	21	0.00135799	0.00269461	0.0404192	7	9	0.000611288	9606	Homo sapiens	Trex1;Sting1;Trim21		R-HSA-1678841;R-HSA-936462;R-HSA-1169395;R-HSA-1678843;R-HSA-1169394;R-HSA-1678842;R-HSA-1169397;R-HSA-1169399;R-HSA-1169398;R-HSA-1169403;R-HSA-1169307;R-HSA-1176059;R-HSA-1169402;R-HSA-1169405;R-HSA-1169404;R-HSA-1169406
Ddx60	2.96048	2.15086e-11				R-HSA-918233	TRAF3-dependent IRF activation pathway	3	21	0.00135799	0.00269461	0.0404192	8	11	0.00074713	9606	Homo sapiens	Ddx58;Irf7;Trim25		R-HSA-936462;R-HSA-9836435;R-HSA-9835411;R-HSA-9836702;R-HSA-1169307;R-HSA-9836184;R-HSA-9834807;R-HSA-9835189;R-HSA-9835443;R-HSA-9833777;R-HSA-9839025;R-HSA-9835454;R-HSA-9836606;R-HSA-9834809;R-HSA-9835940;R-HSA-9836322;R-HSA-9833635;R-HSA-9836449;R-HSA-9835949;R-HSA-9839016;R-HSA-9835944;R-HSA-168896;R-HSA-9836500;R-HSA-8985153;R-HSA-9835358;R-HSA-9836383;R-HSA-9833820;R-HSA-9833436;R-HSA-983…
Tasl	4.27134	2.25673e-11				R-HSA-9679506	SARS-CoV Infections	16	572	0.0369891	0.00337217	0.0472103	29	401	0.0272363	9606	Homo sapiens	Sting1;Nlrp3;Trim25;Nmi;Bst2;Ddx58;Irf7;Tlr8;Stat2;Tlr7;Stat1;Isg15;Parp10;Parp9		R-HSA-9008587;R-HSA-8848370;R-HSA-9750946;R-HSA-9750226;R-HSA-209061;R-HSA-9008894;R-HSA-9750942;R-HSA-445757;R-HSA-8848395;R-HSA-8848392
Slc15a3	2.43472	2.60263e-11				R-HSA-1834949	Cytosolic sensors of pathogen-associated DNA	5	78	0.00504397	0.00367834	0.049945	19	50	0.00339605	9606	Homo sapiens	Trex1;Sting1;Irf7;Tlr3;Trim21		R-HSA-9685281;R-HSA-9731047;R-HSA-9735840;R-HSA-9693589;R-HSA-9685268;R-HSA-9685179;R-HSA-9711016;R-HSA-167983;R-HSA-9686061
Siglec1	4.15526	1.39123e-10				R-HSA-110313	Translesion synthesis by Y family DNA polymerases bypasses lesions on DNA template	4	48	0.00310398	0.00370734	0.049945	6	28	0.00190179	9606	Homo sapiens	Trim25;Isg15;Uba7;Ube2l6		R-HSA-983150;R-HSA-983147;R-HSA-983157;R-HSA-983156;R-HSA-983140;R-HSA-983153;R-HSA-983152
Trpm2	2.84302	4.1109e-09				R-HSA-174577	Activation of C3 and C5	2	7	0.000452664	0.00384192	0.049945	3	4	0.000271684	9606	Homo sapiens	C4b		R-HSA-1183058;R-HSA-560491;R-HSA-560493;R-HSA-9617207;R-HSA-9825555;R-HSA-8855617;R-HSA-1183003;R-HSA-560517;R-HSA-9634429;R-HSA-560472;R-HSA-560473;R-HSA-9634433;R-HSA-560510;R-HSA-373746;R-HSA-9011313;R-HSA-381309;R-HSA-560498;R-HSA-9617064
Cd274	2.96804	5.76168e-09				R-HSA-9818026	NFE2L2 regulating inflammation associated genes	2	7	0.000452664	0.00384192	0.049945	2	3	0.000203763	9606	Homo sapiens	Ccl12;Ccl2		R-HSA-936462;R-HSA-9604499;R-HSA-936390;R-HSA-168909;R-HSA-990528;R-HSA-936412;R-HSA-933532;R-HSA-933533;R-HSA-933530;R-HSA-933531;R-HSA-936475;R-HSA-918232;R-HSA-933528;R-HSA-933526;R-HSA-918230;R-HSA-933527;R-HSA-1028821;R-HSA-918229;R-HSA-933525;R-HSA-1028820;R-HSA-1028819;R-HSA-918227;R-HSA-933523;R-HSA-918224;R-HSA-1028816;R-HSA-918225;R-HSA-168934;R-HSA-168935;R-HSA-9705137;R-HSA-933538;R-H…
Slc11a1	3.28965	2.18874e-08				R-HSA-1834941	STING mediated induction of host immune responses	3	24	0.00155199	0.00391014	0.0508318	10	19	0.0012905	9606	Homo sapiens	Trex1;Sting1;Trim21		R-HSA-9717525;R-HSA-9836773;R-HSA-9833155;R-HSA-9836769;R-HSA-9837231;R-HSA-9717469;R-HSA-9833388;R-HSA-909719;R-HSA-9833436;R-HSA-9836763
Samsn1	3.45311	2.47241e-08				R-HSA-1433557	Signaling by SCF-KIT	4	51	0.00329798	0.00458591	0.055031	6	39	0.00264892	9606	Homo sapiens	Socs1;Ptpro;Stat1		R-HSA-9717525;R-HSA-9836773;R-HSA-9833155;R-HSA-9836769;R-HSA-9837231;R-HSA-9717469;R-HSA-9833388;R-HSA-909719;R-HSA-9833436;R-HSA-9836763
Epsti1	3.92832	3.90771e-08				R-HSA-1280218	Adaptive Immune System	22	933	0.0603337	0.00495685	0.0594821	56	265	0.017999	9606	Homo sapiens	Ptprc;Inpp5d;Socs1;Cd80;Siglec1;Tap2;Tap1;Psme1;Uba7;Fyb;Herc6;Trim21;Cd274;Slamf6;Dtx3l;Slamf7;Ube2l6;Psmb9;Itgal;Lcp2;Psmb8;Xdh		R-HSA-975118;R-HSA-177671;R-HSA-975115;R-HSA-9013889;R-HSA-975111;R-HSA-9750942;R-HSA-975106;R-HSA-9013895;R-HSA-9628444;R-HSA-1678998;R-HSA-975134;R-HSA-933533;R-HSA-933531;R-HSA-177690;R-HSA-975125;R-HSA-166041;R-HSA-177694;R-HSA-168092;R-HSA-177692;R-HSA-9679029;R-HSA-167983;R-HSA-9750946;R-HSA-975160;R-HSA-9014320;R-HSA-975156;R-HSA-166072;R-HSA-975180;R-HSA-9013963;R-HSA-9750226;R-HSA-975175…
Gzma	2.21213	5.57274e-08				R-HSA-168898	Toll-like Receptor Cascades	8	202	0.0130626	0.00514101	0.0616922	57	198	0.0134483	9606	Homo sapiens	Socs1;Unc93b1;Irf7;Tlr8;Tlr7;Nlrc5;Tlr3;Ly86		R-HSA-9796070;R-HSA-1250272;R-HSA-9762096;R-HSA-9759154;R-HSA-9796066;R-HSA-400143;R-HSA-8932355;R-HSA-9755306
Socs1	2.58472	5.80478e-08				R-HSA-9833482	PKR-mediated signaling	5	88	0.00569064	0.00606737	0.0667411	39	40	0.00271684	9606	Homo sapiens	Eif2ak2;Stat1;Trim25;Isg15;Ube2l6		R-HSA-9851142;R-HSA-5387392;R-HSA-9670417;R-HSA-9670416;R-HSA-9672176;R-HSA-9670426;R-HSA-1888198;R-HSA-9851068;R-HSA-9672159;R-HSA-2400009;R-HSA-9670412
Tnfsf10	1.91398	1.91013e-07				R-HSA-73893	DNA Damage Bypass	4	57	0.00368598	0.00674201	0.0741621	6	34	0.00230931	9606	Homo sapiens	Trim25;Isg15;Uba7;Ube2l6		R-HSA-1433456;R-HSA-9603719;R-HSA-9701537;R-HSA-2029465;R-HSA-1433410;R-HSA-1470012;R-HSA-1433423;R-HSA-380782;R-HSA-1470010;R-HSA-9701562;R-HSA-1470009
Il15ra	2.82128	2.23099e-07				R-HSA-8949275	RUNX3 Regulates Immune Response and Cell Migration	2	10	0.000646663	0.00764413	0.0814462	2	5	0.000339605	9606	Homo sapiens	Itgal		R-HSA-9796070;R-HSA-1250272;R-HSA-9762096;R-HSA-1368065;R-HSA-9759154;R-HSA-9796066;R-HSA-400143;R-HSA-8932355;R-HSA-1791056;R-HSA-1234159;R-HSA-9755306
Cd80	1.65794	3.18278e-07				R-HSA-1266695	Interleukin-7 signaling	3	31	0.00200466	0.00789009	0.0814462	16	26	0.00176594	9606	Homo sapiens	Socs1;Il7r		R-HSA-9796070;R-HSA-1250272;R-HSA-9762096;R-HSA-1368065;R-HSA-9759154;R-HSA-9796066;R-HSA-400143;R-HSA-8932355;R-HSA-1791056;R-HSA-1234159;R-HSA-9755306
Sting1	2.16461	3.27479e-07				R-HSA-373076	Class A/1 (Rhodopsin-like receptors)	12	414	0.0267719	0.00814462	0.0814462	12	185	0.0125654	9606	Homo sapiens	Ccl12;Cxcl10;Gpr65;Gpr35;Ccrl2;Xcl1;Ccl2;Ccl19;Ccr5;F2rl2;Ccr2		R-HSA-9685281;R-HSA-9731047;R-HSA-9735840;R-HSA-9693589;R-HSA-9685268;R-HSA-9685179;R-HSA-9711016;R-HSA-167983
Il18bp	4.33841	4.0725e-07				R-HSA-9824446	Viral Infection Pathways	25	1158	0.0748836	0.00832711	0.0832711	52	752	0.0510765	9606	Homo sapiens	Sting1;Eif2ak2;Nlrp3;Trim25;Psme1;Nmi;Pml;Bst2;Hck;Ddx58;Irf7;Tlr8;Stat2;Tlr7;Stat1;Isg15;Ube2l6;Ccr5;Psmb9;Psmb8;Tlr3;Parp10;Parp9		R-HSA-9685281;R-HSA-9731047;R-HSA-9735840;R-HSA-9693589;R-HSA-9685268;R-HSA-9685179;R-HSA-9711016;R-HSA-167983
Pik3r5	2.38802	5.01275e-07				R-HSA-9012546	Interleukin-18 signaling	2	11	0.00071133	0.00917163	0.0917163	3	4	0.000271684	9606	Homo sapiens	Il18bp;Il18rap		R-HSA-430183;R-HSA-202241;R-HSA-430180;R-HSA-202375;R-HSA-202214;R-HSA-430190;R-HSA-202216;R-HSA-202248;R-HSA-430135;R-HSA-202331;R-HSA-5607724;R-HSA-202233;R-HSA-213407;R-HSA-202237;R-HSA-430201
Ifi44	2.00286	5.72427e-07				R-HSA-622312	Inflammasomes	3	34	0.00219865	0.0101212	0.101212	10	28	0.00190179	9606	Homo sapiens	Nlrc4;Nlrp3		R-HSA-392212;R-HSA-749454;R-HSA-8982012;R-HSA-8982019;R-HSA-749456;R-HSA-380073;R-HSA-8982020
Nlrc5	2.18178	6.99341e-07				R-HSA-9008059	Interleukin-37 signaling	3	36	0.00232799	0.0117918	0.115201	2	14	0.000950893	9606	Homo sapiens	Il18bp;Ptpn7		R-HSA-936462;R-HSA-937343;R-HSA-990526;R-HSA-936412;R-HSA-936381;R-HSA-936378;R-HSA-936475;R-HSA-936390;R-HSA-936563;R-HSA-990528
Hck	1.92578	1.05546e-06				R-HSA-1236974	ER-Phagosome pathway	5	106	0.00685463	0.0128002	0.115201	5	10	0.000679209	9606	Homo sapiens	Tap2;Tap1;Psme1;Psmb9;Psmb8		R-HSA-9796070;R-HSA-9762096;R-HSA-9759154;R-HSA-9796066;R-HSA-8932355;R-HSA-9755306
Igtp	3.5632	1.5617e-06				R-HSA-5602410	TLR3 deficiency - HSE	1	1	6.46663e-05	0.0128504	0.115654	1	1	6.79209e-05	9606	Homo sapiens	Tlr3		R-HSA-6788582;R-HSA-6788628;R-HSA-6789524;R-HSA-6785860;R-HSA-6788623;R-HSA-6788622;R-HSA-6785821;R-HSA-6788571;R-HSA-6790041
Plek	1.91403	2.56605e-06				R-HSA-9013973	TICAM1-dependent activation of IRF3/IRF7	2	14	0.000905329	0.0144857	0.130371	9	9	0.000611288	9606	Homo sapiens	Irf7;Tlr3		R-HSA-8982025;R-HSA-749448;R-HSA-8982026;R-HSA-749452;R-HSA-8982017;R-HSA-379048
Ddx58	2.32633	3.17123e-06				R-HSA-933543	NF-kB activation through FADD/RIP-1 pathway mediated by caspase-8 and -10	2	14	0.000905329	0.0144857	0.130371	5	5	0.000339605	9606	Homo sapiens	Ddx58;Trim25		R-HSA-5696564;R-HSA-936381;R-HSA-5689539;R-HSA-936390;R-HSA-5665854;R-HSA-5690159;R-HSA-5665871;R-HSA-5691439;R-HSA-5696600
Rgs1	2.36964	5.55372e-06				R-HSA-9680350	Signaling by CSF1 (M-CSF) in myeloid cells	3	41	0.00265132	0.0166253	0.149628	11	14	0.000950893	9606	Homo sapiens	Inpp5d;Hck;Stat1		R-HSA-9705461;R-HSA-9705729;R-HSA-9705458;R-HSA-9705726;R-HSA-9705465;R-HSA-9707977;R-HSA-9705466;R-HSA-9705738;R-HSA-9705467
Themis2	2.96459	7.91129e-06				R-HSA-877312	Regulation of IFNG signaling	2	16	0.00103466	0.0186048	0.150602	3	4	0.000271684	9606	Homo sapiens	Socs1;Stat1		R-HSA-9705461;R-HSA-9674546;R-HSA-9677585;R-HSA-9674550;R-HSA-9705458;R-HSA-9705726;R-HSA-9674808;R-HSA-9705465;R-HSA-9674558;R-HSA-9705466;R-HSA-9705467;R-HSA-9674563;R-HSA-9674562;R-HSA-9674816;R-HSA-9674567;R-HSA-9676071;R-HSA-9705729;R-HSA-9677579;R-HSA-9674542;R-HSA-9707977;R-HSA-9705738
Dtx3l	1.5918	8.39568e-06				R-HSA-114604	GPVI-mediated activation cascade	3	43	0.00278065	0.0188252	0.150602	9	25	0.00169802	9606	Homo sapiens	Fcer1g;Pik3r5;Lcp2		R-HSA-8985929;R-HSA-8983371;R-HSA-8983307;R-HSA-8983309;R-HSA-8985900;R-HSA-8983374;R-HSA-8985966;R-HSA-8983425;R-HSA-8983424;R-HSA-8983299;R-HSA-8983394;R-HSA-8985988;R-HSA-8983300;R-HSA-9009700;R-HSA-8983335;R-HSA-9006873;R-HSA-5340385;R-HSA-8983384;R-HSA-913374;R-HSA-8985981;R-HSA-8983378;R-HSA-449115;R-HSA-8985943;R-HSA-9006870
Hk3	2.84717	9.11172e-06				R-HSA-983169	Class I MHC mediated antigen processing & presentation	11	412	0.0266425	0.019165	0.15332	17	48	0.00326021	9606	Homo sapiens	Socs1;Dtx3l;Tap2;Tap1;Psme1;Uba7;Ube2l6;Psmb9;Psmb8;Herc6;Trim21		R-HSA-1834939;R-HSA-3249392;R-HSA-2396007;R-HSA-2396002;R-HSA-3245943;R-HSA-3134822;R-HSA-3249371;R-HSA-3244605;R-HSA-168910;R-HSA-3134946;R-HSA-8948709;R-HSA-2396009;R-HSA-1964496;R-HSA-3244643;R-HSA-3249378;R-HSA-9604487;R-HSA-3134804;R-HSA-3249390;R-HSA-3134800
Slamf7	2.31837	9.37855e-06				R-HSA-8878159	Transcriptional regulation by RUNX3	5	118	0.00763063	0.0193685	0.153505	3	47	0.00319228	9606	Homo sapiens	Psme1;Psmb9;Itgal;Psmb8		R-HSA-168896;R-HSA-9836500;R-HSA-9836435;R-HSA-9835411;R-HSA-9835358;R-HSA-9836702;R-HSA-9836383;R-HSA-9833820;R-HSA-9833436;R-HSA-9836184;R-HSA-9835992;R-HSA-9834821;R-HSA-9835328;R-HSA-9836362;R-HSA-9836617;R-HSA-9834807;R-HSA-9836404;R-HSA-9833973;R-HSA-9835189;R-HSA-9835443;R-HSA-9833777;R-HSA-9835121;R-HSA-9839025;R-HSA-9835454;R-HSA-9836606;R-HSA-9836159;R-HSA-9833723;R-HSA-9836664;R-HSA-98…
Nlrc4	1.28294	9.37855e-06				R-HSA-933541	TRAF6 mediated IRF7 activation	3	44	0.00284532	0.0199827	0.153505	13	13	0.000882972	9606	Homo sapiens	Ddx58;Irf7;Trim25		R-HSA-8951595;R-HSA-1236935;R-HSA-8863858;R-HSA-1236949;R-HSA-8863914
Bst2	1.0241	1.38825e-05				R-HSA-1059683	Interleukin-6 signaling	2	17	0.00109933	0.0208275	0.153505	6	20	0.00135842	9606	Homo sapiens	Stat1		R-HSA-8952408;R-HSA-8949343;R-HSA-8949335
Rnase6	3.23397	2.61656e-05				R-HSA-9683610	Maturation of nucleoprotein	2	17	0.00109933	0.0208275	0.153505	1	9	0.000611288	9606	Homo sapiens	Parp10;Parp9		R-HSA-9750946;R-HSA-9750226;R-HSA-209061;R-HSA-9750942;R-HSA-445757
Ccl12	1.40921	2.76642e-05				R-HSA-975110	TRAF6 mediated IRF7 activation in TLR7/8 or 9 signaling	2	17	0.00109933	0.0208275	0.153505	5	5	0.000339605	9606	Homo sapiens	Irf7;Tlr7		R-HSA-8951595;R-HSA-1236935;R-HSA-8863858;R-HSA-1236949;R-HSA-1236970;R-HSA-8863914
Gpr35	2.43144	2.80608e-05				R-HSA-983168	Antigen processing: Ubiquitination & Proteasome degradation	9	315	0.0203699	0.0223693	0.153505	7	9	0.000611288	9606	Homo sapiens	Socs1;Dtx3l;Psme1;Uba7;Ube2l6;Psmb9;Psmb8;Herc6;Trim21		R-HSA-9796070;R-HSA-9762096;R-HSA-9796066
Psmb8	2.31909	3.53757e-05				R-HSA-6798695	Neutrophil degranulation	12	478	0.0309105	0.0225764	0.153505	7	10	0.000679209	9606	Homo sapiens	Ptprc;Clec12a;Fgr;Slc11a1;Bst2;Hk3;Trpm2;Dok2;Fcer1g;Sting1;Nckap1l;Itgal		R-HSA-2730889;R-HSA-2730856;R-HSA-2730888;R-HSA-9725206;R-HSA-2730858;R-HSA-2730860;R-HSA-2454240;R-HSA-2454208;R-HSA-2730892;R-HSA-2730851;R-HSA-2730882;R-HSA-2730885;R-HSA-2730884;R-HSA-2730886;R-HSA-2730841;R-HSA-2730840;R-HSA-2730843;R-HSA-2454192;R-HSA-2396561;R-HSA-2730847;R-HSA-2730833;R-HSA-5607724;R-HSA-2396606;R-HSA-2454239
Ccr5	3.37574	3.69123e-05				R-HSA-5663205	Infectious disease	29	1527	0.0987455	0.0233914	0.153505	67	998	0.0677851	9606	Homo sapiens	Eif2ak2;Trim25;Psme1;Ddx58;Ccr5;Psmb9;Psmb8;Parp9;Sting1;Nckap1l;Nlrp3;Nmi;Pml;Fgr;Bst2;Hck;Irf7;Tlr8;Stat2;Tlr7;Stat1;Isg15;Ube2l6;Parp10;Tlr3;Coro1a		R-HSA-211715;R-HSA-3465429;R-HSA-5218891;R-HSA-9687638;R-HSA-141156;R-HSA-3371359;R-HSA-9698844;R-HSA-9793444;R-HSA-139952;R-HSA-9688832;R-HSA-5218906;R-HSA-5675456;R-HSA-5357927;R-HSA-5213462;R-HSA-9687625;R-HSA-5620975;R-HSA-9688456;R-HSA-3465448;R-HSA-9793451
Itgal	2.21524	0.000133177				R-HSA-8939902	Regulation of RUNX2 expression and activity	4	83	0.0053673	0.023462	0.153505	6	32	0.00217347	9606	Homo sapiens	Stat1;Psme1;Psmb9;Psmb8		R-HSA-114577;R-HSA-204850;R-HSA-202722;R-HSA-210290;R-HSA-202718
Fcnb	2.00598	0.000172362				R-HSA-9020702	Interleukin-1 signaling	5	125	0.00808329	0.0240671	0.153505	5	59	0.00400734	9606	Homo sapiens	Nlrc5;Psme1;Psmb9;Il1rn;Psmb8		R-HSA-164515;R-HSA-164500;R-HSA-180603;R-HSA-164507;R-HSA-200858;R-HSA-164521;R-HSA-164524;R-HSA-164508;R-HSA-180573
H2-T24	2.02168	0.00023146				R-HSA-169131	Inhibition of PKR	1	2	0.000129333	0.0255365	0.153505	1	2	0.000135842	9606	Homo sapiens	Eif2ak2		R-HSA-5678418;R-HSA-5661184;R-HSA-8866858
Slc15a3	2.29854	0.00031342				R-HSA-5602566	TICAM1 deficiency - HSE	1	2	0.000129333	0.0255365	0.153505	1	1	6.79209e-05	9606	Homo sapiens	Tlr3		R-HSA-139842;R-HSA-396996;R-HSA-397891;R-HSA-114697;R-HSA-430158;R-HSA-114600;R-HSA-396941;R-HSA-437162;R-HSA-397835;R-HSA-429449;R-HSA-481009;R-HSA-453200;R-HSA-437118;R-HSA-114552;R-HSA-453183;R-HSA-114558;R-HSA-429497
Tap1	1.15046	0.000352604				R-HSA-5619110	Defective SLCO1B1 causes hyperbilirubinemia, Rotor type (HBLRR)	1	2	0.000129333	0.0255365	0.153505	1	1	6.79209e-05	9606	Homo sapiens	Lst1		R-HSA-9664275;R-HSA-2029469;R-HSA-2029466;R-HSA-442592;R-HSA-2029465;R-HSA-844612;R-HSA-844610;R-HSA-1306876;R-HSA-873951;R-HSA-2130194;R-HSA-1250272;R-HSA-9603905;R-HSA-9664261;R-HSA-2197690
Fgr	2.88441	0.000388812				R-HSA-3270619	IRF3-mediated induction of type I IFN	2	19	0.00122866	0.0255842	0.153505	3	5	0.000339605	9606	Homo sapiens	Trex1;Sting1		R-HSA-9664275;R-HSA-2029469;R-HSA-2029466;R-HSA-442592;R-HSA-2029465;R-HSA-844612;R-HSA-844610;R-HSA-1306876;R-HSA-873951;R-HSA-2130194;R-HSA-1250272;R-HSA-9603905;R-HSA-9664261;R-HSA-2197690
Hsh2d	3.01549	0.000418598				R-HSA-9701898	STAT3 nuclear events downstream of ALK signaling	2	19	0.00122866	0.0255842	0.153505	2	11	0.00074713	9606	Homo sapiens	Cd274		R-HSA-2316434;R-HSA-8850992;R-HSA-6807118
Cd48	1.63298	0.000548132				R-HSA-1236975	Antigen processing-Cross presentation	5	128	0.00827729	0.026287	0.157722	6	23	0.00156218	9606	Homo sapiens	Tap2;Tap1;Psme1;Psmb9;Psmb8		R-HSA-2316434;R-HSA-8850992;R-HSA-6807118
Slamf6	2.70832	0.000589485				R-HSA-211733	Regulation of activated PAK-2p34 by proteasome mediated degradation	3	50	0.00323332	0.0277355	0.166413	1	2	0.000135842	9606	Homo sapiens	Psme1;Psmb9;Psmb8		R-HSA-8855617;R-HSA-373746;R-HSA-9011313
Socs3	2.61726	0.000620801				R-HSA-6803207	TP53 Regulates Transcription of Caspase Activators and Caspases	2	20	0.00129333	0.028112	0.168352	2	17	0.00115466	9606	Homo sapiens	Nlrc4		R-HSA-8855617;R-HSA-373746;R-HSA-9011313
Tfec	0.983702	0.000901089				R-HSA-350562	Regulation of ornithine decarboxylase (ODC)	3	51	0.00329798	0.029162	0.168352	1	4	0.000271684	9606	Homo sapiens	Psme1;Psmb9;Psmb8		R-HSA-400143;R-HSA-1676048;R-HSA-1655826;R-HSA-1989778;R-HSA-1989779;R-HSA-560517;R-HSA-1989776;R-HSA-1989777;R-HSA-1989774;R-HSA-560473;R-HSA-1989775;R-HSA-1989772;R-HSA-1989773;R-HSA-1989770;R-HSA-1676109;R-HSA-1368065;R-HSA-1989771;R-HSA-1989768;R-HSA-1989767;R-HSA-1989764;R-HSA-1989765;R-HSA-1989762;R-HSA-1989760;R-HSA-1989761;R-HSA-1989758;R-HSA-1989759;R-HSA-879724;R-HSA-194083;R-HSA-198975…
Mlkl	1.44758	0.000946534				R-HSA-9755511	KEAP1-NFE2L2 pathway	6	180	0.0116399	0.0306396	0.168352	6	117	0.00794675	9606	Homo sapiens	Ccl12;Ccl2;Psme1;Psmb9;Psmb8;Trim21		R-HSA-1678921;R-HSA-1678920;R-HSA-1678923;R-HSA-1678927;R-HSA-1678944;R-HSA-1678998
Fbxo39	4.26067	0.00107581				R-HSA-1236978	Cross-presentation of soluble exogenous antigens (endosomes)	3	53	0.00342732	0.0321296	0.168352	1	6	0.000407526	9606	Homo sapiens	Psme1;Psmb9;Psmb8		R-HSA-997311;R-HSA-997309;R-HSA-912680;R-HSA-997314
Fyb	1.45064	0.00107581				R-HSA-180534	Vpu mediated degradation of CD4	3	53	0.00342732	0.0321296	0.168352	1	5	0.000339605	9606	Homo sapiens	Psme1;Psmb9;Psmb8		R-HSA-8987080;R-HSA-9009227;R-HSA-448708;R-HSA-8987150;R-HSA-8987266;R-HSA-8987012;R-HSA-8987270;R-HSA-8987014;R-HSA-8987033;R-HSA-8987097;R-HSA-8987161;R-HSA-8987096;R-HSA-8987230;R-HSA-8987218;R-HSA-8986985;R-HSA-448480;R-HSA-8987040;R-HSA-8987043;R-HSA-8987042;R-HSA-8987236;R-HSA-8854645;R-HSA-8987132;R-HSA-8987007;R-HSA-8987070;R-HSA-8986995;R-HSA-8987255;R-HSA-8987063
Retnlg	2.55887	0.00111301				R-HSA-349425	Autodegradation of the E3 ubiquitin ligase COP1	3	54	0.00349198	0.0336705	0.168352	1	5	0.000339605	9606	Homo sapiens	Psme1;Psmb9;Psmb8		R-HSA-5653766;R-HSA-5653780;R-HSA-5653756;R-HSA-5653754;R-HSA-5653786;R-HSA-5653770
Plscr2	3.15105	0.00134217				R-HSA-69601	Ubiquitin Mediated Degradation of Phosphorylated Cdc25A	3	54	0.00349198	0.0336705	0.168352	1	4	0.000271684	9606	Homo sapiens	Psme1;Psmb9;Psmb8		R-HSA-9717525;R-HSA-9833155;R-HSA-9717469;R-HSA-9833388;R-HSA-909719;R-HSA-9833436
Lst1	0.709408	0.00134721				R-HSA-69610	p53-Independent DNA Damage Response	3	54	0.00349198	0.0336705	0.168352	1	4	0.000271684	9606	Homo sapiens	Psme1;Psmb9;Psmb8		R-HSA-5653766;R-HSA-5653780;R-HSA-5653756;R-HSA-5653754;R-HSA-5653786;R-HSA-5653770
Tnfaip3	1.97199	0.00152993				R-HSA-69613	p53-Independent G1/S DNA damage checkpoint	3	54	0.00349198	0.0336705	0.168352	1	4	0.000271684	9606	Homo sapiens	Psme1;Psmb9;Psmb8		R-HSA-1433456;R-HSA-1433410;R-HSA-1470012;R-HSA-1433423;R-HSA-1470010;R-HSA-1470009
Xdh	1.25447	0.00152993				R-HSA-75815	Ubiquitin-dependent degradation of Cyclin D	3	54	0.00349198	0.0336705	0.168352	1	5	0.000339605	9606	Homo sapiens	Psme1;Psmb9;Psmb8		R-HSA-5653766;R-HSA-5653780;R-HSA-5653756;R-HSA-5653754;R-HSA-5653786;R-HSA-5653770
Stat2	1.76285	0.00168204				R-HSA-9762114	GSK3B and BTRC:CUL1-mediated-degradation of NFE2L2	3	54	0.00349198	0.0336705	0.168352	1	4	0.000271684	9606	Homo sapiens	Psme1;Psmb9;Psmb8		R-HSA-8939801;R-HSA-9008475;R-HSA-9008015;R-HSA-9007999;R-HSA-9008110;R-HSA-9009362
Msr1	0.522558	0.00184603				R-HSA-169911	Regulation of Apoptosis	3	55	0.00355665	0.0352491	0.176245	1	5	0.000339605	9606	Homo sapiens	Psme1;Psmb9;Psmb8		R-HSA-5678418;R-HSA-8866858
Helz2	2.54809	0.00198031				R-HSA-174113	SCF-beta-TrCP mediated degradation of Emi1	3	55	0.00355665	0.0352491	0.176245	1	3	0.000203763	9606	Homo sapiens	Psme1;Psmb9;Psmb8		R-HSA-5668454;R-HSA-5668534;R-HSA-5676599;R-HSA-5676596;R-HSA-5607731;R-HSA-5668481;R-HSA-5668414;R-HSA-5676607;R-HSA-5668520
Tlr7	1.89126	0.00217639				R-HSA-8854050	FBXL7 down-regulates AURKA during mitotic entry and in early mitosis	3	55	0.00355665	0.0352491	0.176245	2	6	0.000407526	9606	Homo sapiens	Psme1;Psmb9;Psmb8		R-HSA-5607724;R-HSA-202237
Il10ra	2.04487	0.00294583				R-HSA-180585	Vif-mediated degradation of APOBEC3G	3	56	0.00362131	0.0368654	0.182021	1	4	0.000271684	9606	Homo sapiens	Psme1;Psmb9;Psmb8		R-HSA-975118;R-HSA-975180;R-HSA-975115;R-HSA-9750226;R-HSA-9679029;R-HSA-975111;R-HSA-975175;R-HSA-9750942;R-HSA-9724670;R-HSA-975106;R-HSA-975170;R-HSA-167983;R-HSA-975134;R-HSA-975100;R-HSA-933533;R-HSA-975098;R-HSA-933531;R-HSA-9750946;R-HSA-975160;R-HSA-9691204;R-HSA-975188;R-HSA-975156;R-HSA-975125
Ifi35	1.18175	0.00370811				R-HSA-450408	AUF1 (hnRNP D0) binds and destabilizes mRNA	3	56	0.00362131	0.0368654	0.182021	1	4	0.000271684	9606	Homo sapiens	Psme1;Psmb9;Psmb8		R-HSA-1454916;R-HSA-5678261;R-HSA-8866553
Tlr2	2.29684	0.00393532				R-HSA-5602571	TRAF3 deficiency - HSE	1	3	0.000193999	0.0380603	0.182021	1	1	6.79209e-05	9606	Homo sapiens	Tlr3		R-HSA-8939801;R-HSA-9008475;R-HSA-9008015;R-HSA-9007999;R-HSA-9008110;R-HSA-9009362
Ptprc	2.29684	0.00393532				R-HSA-5678420	Defective ABCC9 causes CMD10, ATFB12 and Cantu syndrome	1	3	0.000193999	0.0380603	0.182021	1	1	6.79209e-05	9606	Homo sapiens	Abcc9		R-HSA-180603;R-HSA-200858;R-HSA-180573
Cmpk2	2.08203	0.00417268				R-HSA-4641257	Degradation of AXIN	3	57	0.00368598	0.0385192	0.182021	2	8	0.000543368	9606	Homo sapiens	Psme1;Psmb9;Psmb8		R-HSA-177671;R-HSA-9750946;R-HSA-9750226;R-HSA-166245;R-HSA-168933;R-HSA-9750942;R-HSA-166072;R-HSA-166041;R-HSA-166271
Ccr2	1.25448	0.00422997				R-HSA-4641258	Degradation of DVL	3	57	0.00368598	0.0385192	0.182021	2	7	0.000475447	9606	Homo sapiens	Psme1;Psmb9;Psmb8		R-HSA-8850992;R-HSA-6807118
Irf9	2.0099	0.00441367				R-HSA-8941858	Regulation of RUNX3 expression and activity	3	57	0.00368598	0.0385192	0.182021	1	9	0.000611288	9606	Homo sapiens	Psme1;Psmb9;Psmb8		R-HSA-5607724;R-HSA-2730882
Ms4a4a	2.0099	0.00441367				R-HSA-9604323	Negative regulation of NOTCH4 signaling	3	57	0.00368598	0.0385192	0.182021	1	6	0.000407526	9606	Homo sapiens	Psme1;Psmb9;Psmb8		R-HSA-211715;R-HSA-139952;R-HSA-141156;R-HSA-3465448;R-HSA-3371359
Napsa	2.60804	0.00465301				R-HSA-844456	The NLRP3 inflammasome	2	24	0.00155199	0.0391531	0.182021	8	18	0.00122258	9606	Homo sapiens	Nlrp3		R-HSA-5621366;R-HSA-5607731;R-HSA-5621363;R-HSA-5621347;R-HSA-5607724;R-HSA-5621356;R-HSA-5621353;R-HSA-5621352;R-HSA-5621371;R-HSA-5621355;R-HSA-5621370;R-HSA-5621354
Dhx58	1.14089	0.00465301				R-HSA-9694631	Maturation of nucleoprotein	2	24	0.00155199	0.0391531	0.182021	1	14	0.000950893	9606	Homo sapiens	Parp10;Parp9		R-HSA-5696564;R-HSA-5689539;R-HSA-936390;R-HSA-5690159;R-HSA-5696600
Slc16a3	2.23781	0.00493959				R-HSA-9759194	Nuclear events mediated by NFE2L2	5	143	0.00924728	0.0393256	0.182021	3	85	0.00577328	9606	Homo sapiens	Ccl12;Ccl2;Psme1;Psmb9;Psmb8		R-HSA-5685607;R-HSA-5685604;R-HSA-5685605;R-HSA-5685603;R-HSA-199050
Pfkfb3	1.43607	0.00522131				R-HSA-5619084	ABC transporter disorders	4	99	0.00640197	0.040627	0.182021	2	23	0.00156218	9606	Homo sapiens	Abcc9;Psme1;Psmb9;Psmb8		R-HSA-8956184;R-HSA-9755303;R-HSA-8956140;R-HSA-8932355;R-HSA-9755306
Gpr65	1.02897	0.00640012				R-HSA-69541	Stabilization of p53	3	59	0.00381531	0.0419385	0.182021	1	15	0.00101881	9606	Homo sapiens	Psme1;Psmb9;Psmb8		R-HSA-9604642;R-HSA-9021325;R-HSA-9013567;R-HSA-9014129;R-HSA-9021334
Tifab	1.50806	0.00700042				R-HSA-5362768	Hh mutants are degraded by ERAD	3	61	0.00394465	0.0455053	0.182021	1	6	0.000407526	9606	Homo sapiens	Psme1;Psmb9;Psmb8		R-HSA-8957265;R-HSA-8938887
Tap2	2.05013	0.00724875				R-HSA-5676590	NIK-->noncanonical NF-kB signaling	3	61	0.00394465	0.0455053	0.182021	1	9	0.000611288	9606	Homo sapiens	Psme1;Psmb9;Psmb8		R-HSA-5658430;R-HSA-9635739;R-HSA-9635743
Fcer1g	2.16843	0.00755129				R-HSA-9711123	Cellular response to chemical stress	8	305	0.0197232	0.0461753	0.184701	8	173	0.0117503	9606	Homo sapiens	Helz2;Ccl12;Ccl2;Nlrp3;Psme1;Psmb9;Psmb8;Trim21		R-HSA-5658430;R-HSA-9635739;R-HSA-9635743
Upp1	0.980045	0.00755129				R-HSA-5668541	TNFR2 non-canonical NF-kB pathway	4	104	0.0067253	0.0471341	0.188536	9	44	0.00298852	9606	Homo sapiens	Tnfsf13b;Psme1;Psmb9;Psmb8		R-HSA-5658430;R-HSA-9635739;R-HSA-9635743;R-HSA-5687112
Eif2ak2	2.24903	0.00766518				R-HSA-187577	SCF(Skp2)-mediated degradation of p27/p21	3	62	0.00400931	0.0473434	0.189373	1	7	0.000475447	9606	Homo sapiens	Psme1;Psmb9;Psmb8		R-HSA-5653766;R-HSA-5653780;R-HSA-5653756;R-HSA-5653754;R-HSA-5653786;R-HSA-5653770
Psmb9	1.93633	0.00769654				R-HSA-5610780	Degradation of GLI1 by the proteasome	3	62	0.00400931	0.0473434	0.189373	2	6	0.000407526	9606	Homo sapiens	Psme1;Psmb9;Psmb8		R-HSA-353125;R-HSA-71200
Parp9	1.50776	0.0078397				R-HSA-5610783	Degradation of GLI2 by the proteasome	3	62	0.00400931	0.0473434	0.189373	1	5	0.000339605	9606	Homo sapiens	Psme1;Psmb9;Psmb8		R-HSA-450466;R-HSA-77609;R-HSA-83677
Pla1a	1.75481	0.00795127				R-HSA-5610785	GLI3 is processed to GLI3R by the proteasome	3	62	0.00400931	0.0473434	0.189373	1	5	0.000339605	9606	Homo sapiens	Psme1;Psmb9;Psmb8		R-HSA-3249392;R-HSA-3245943;R-HSA-3134804;R-HSA-3244605;R-HSA-3134946;R-HSA-8948709;R-HSA-1964496
Spn	1.50466	0.00821385				R-HSA-9824272	Somitogenesis	3	63	0.00407398	0.0492176	0.189975	1	19	0.0012905	9606	Homo sapiens	Psme1;Psmb9;Psmb8		R-HSA-9705137;R-HSA-918232;R-HSA-1028821;R-HSA-918229;R-HSA-9705320;R-HSA-918227;R-HSA-1028816;R-HSA-918225
Parp12	1.68082	0.0098908				R-HSA-174084	Autodegradation of Cdh1 by Cdh1:APC/C	3	64	0.00413864	0.0511277	0.189975	1	2	0.000135842	9606	Homo sapiens	Psme1;Psmb9;Psmb8		R-HSA-1834939;R-HSA-3244643;R-HSA-3249378;R-HSA-2396007;R-HSA-2396002;R-HSA-3134822;R-HSA-3249371;R-HSA-2396009;R-HSA-3249390;R-HSA-3134800
Tmprss13	1.57624	0.00992523				R-HSA-5387390	Hh mutants abrogate ligand secretion	3	64	0.00413864	0.0511277	0.189975	1	7	0.000475447	9606	Homo sapiens	Psme1;Psmb9;Psmb8		R-HSA-449958;R-HSA-1295540;R-HSA-6785165;R-HSA-8983011;R-HSA-1295519;R-HSA-8983077;R-HSA-1295516;R-HSA-8983078;R-HSA-8983003;R-HSA-1264832;R-HSA-9012671;R-HSA-9025969;R-HSA-8983059;R-HSA-449978;R-HSA-8983061;R-HSA-8983063
Parvg	2.84803	0.00993948				R-HSA-9669938	Signaling by KIT in disease	2	28	0.00181066	0.0515506	0.189975	4	26	0.00176594	9606	Homo sapiens	Stat1		R-HSA-873951;R-HSA-1250272;R-HSA-9603905;R-HSA-844440;R-HSA-844617;R-HSA-1296421;R-HSA-844612;R-HSA-874084;R-HSA-844610;R-HSA-1306876
Trex1	1.3398	0.0118068				R-HSA-9670439	Signaling by phosphorylated juxtamembrane, extracellular and kinase domain KIT mutants	2	28	0.00181066	0.0515506	0.189975	4	11	0.00074713	9606	Homo sapiens	Stat1		R-HSA-9008587;R-HSA-9008894
Irf8	2.04638	0.0125959				R-HSA-500792	GPCR ligand binding	13	609	0.0393818	0.0543163	0.189975	13	217	0.0147388	9606	Homo sapiens	Cxcl10;Ccl12;Gpr65;Adgre1;Ccrl2;Gpr35;Xcl1;Ccl2;Ccl19;Ccr5;F2rl2;Ccr2		R-HSA-9733316;R-HSA-9680385;R-HSA-389159;R-HSA-9680389;R-HSA-9733330;R-HSA-9680388;R-HSA-9733331;R-HSA-9817983;R-HSA-9680348;R-HSA-9733323;R-HSA-9818010
Lcp2	1.87355	0.013504				R-HSA-982772	Growth hormone receptor signaling	2	29	0.00187532	0.0548425	0.189975	4	28	0.00190179	9606	Homo sapiens	Socs1;Stat1		R-HSA-139842;R-HSA-453200;R-HSA-437118;R-HSA-430158;R-HSA-114600;R-HSA-453183;R-HSA-437162;R-HSA-429449;R-HSA-429497
Syk	2.0336	0.0143388				R-HSA-4608870	Asymmetric localization of PCP proteins	3	66	0.00426798	0.0550543	0.189975	1	7	0.000475447	9606	Homo sapiens	Psme1;Psmb9;Psmb8		R-HSA-9604499;R-HSA-933538;R-HSA-9705145;R-HSA-933536;R-HSA-933537;R-HSA-933533;R-HSA-933531;R-HSA-918230;R-HSA-933527;R-HSA-933525;R-HSA-1028820;R-HSA-1028819;R-HSA-9705323
Pml	1.99793	0.0145355				R-HSA-5607761	Dectin-1 mediated noncanonical NF-kB signaling	3	66	0.00426798	0.0550543	0.189975	1	9	0.000611288	9606	Homo sapiens	Psme1;Psmb9;Psmb8		R-HSA-211715
Xcl1	1.02287	0.0164142				R-HSA-5678895	Defective CFTR causes cystic fibrosis	3	66	0.00426798	0.0550543	0.189975	1	8	0.000543368	9606	Homo sapiens	Psme1;Psmb9;Psmb8		R-HSA-353125
Spi1	0.791287	0.0179935				R-HSA-6785807	Interleukin-4 and Interleukin-13 signaling	6	211	0.0136446	0.0578	0.189975	9	47	0.00319228	9606	Homo sapiens	Socs1;Ccl12;Ccl2;Stat1		R-HSA-180573
Dok2	1.9976	0.0184772				R-HSA-6783589	Interleukin-6 family signaling	2	30	0.00193999	0.0582065	0.189975	6	34	0.00230931	9606	Homo sapiens	Stat1		R-HSA-1236970
Kmo	2.41728	0.020626				R-HSA-933542	TRAF6 mediated NF-kB activation	2	30	0.00193999	0.0582065	0.189975	2	4	0.000271684	9606	Homo sapiens	Ddx58;Trim25		R-HSA-69600
Nmi	2.18741	0.020676				R-HSA-202424	Downstream TCR signaling	4	112	0.00724263	0.0586773	0.189975	2	24	0.0016301	9606	Homo sapiens	Inpp5d;Psme1;Psmb9;Psmb8		R-HSA-69600
Znfx1	1.67961	0.0211912				R-HSA-174154	APC/C:Cdc20 mediated degradation of Securin	3	68	0.00439731	0.0591209	0.189975	1	3	0.000203763	9606	Homo sapiens	Psme1;Psmb9;Psmb8		R-HSA-69600
Trim21	1.85166	0.0217663				R-HSA-3249367	STAT6-mediated induction of chemokines	1	5	0.000323332	0.0626296	0.189975	3	6	0.000407526	9606	Homo sapiens	Sting1		R-HSA-9762096
Ttyh2	1.83668	0.0219838				R-HSA-844623	The IPAF inflammasome	1	5	0.000323332	0.0626296	0.189975	2	2	0.000135842	9606	Homo sapiens	Nlrc4		R-HSA-75825
Il7r	1.7088	0.0230139				R-HSA-69563	p53-Dependent G1 DNA Damage Response	3	70	0.00452664	0.063325	0.189975	1	22	0.00149426	9606	Homo sapiens	Psme1;Psmb9;Psmb8		R-HSA-264458
Lgals3bp	1.08571	0.0239426				R-HSA-69580	p53-Dependent G1/S DNA damage checkpoint	3	70	0.00452664	0.063325	0.189975	1	22	0.00149426	9606	Homo sapiens	Psme1;Psmb9;Psmb8		R-HSA-8854071;R-HSA-8854044
Plk3	1.9055	0.0255302				R-HSA-9616222	Transcriptional regulation of granulopoiesis	3	70	0.00452664	0.063325	0.189975	4	27	0.00183387	9606	Homo sapiens	Csf3r;Pml		R-HSA-174203
Ccl19	1.43342	0.0270495				R-HSA-3295583	TRP channels	2	32	0.00206932	0.0651412	0.195424	3	7	0.000475447	9606	Homo sapiens	Trpm2;Mlkl		R-HSA-211715
Nt5c3	1.29149	0.0270495				R-HSA-5658442	Regulation of RAS by GAPs	3	71	0.00459131	0.0654777	0.196433	1	5	0.000339605	9606	Homo sapiens	Psme1;Psmb9;Psmb8		R-HSA-450466
Inpp5d	1.1895	0.0270495				R-HSA-1169091	Activation of NF-kappaB in B cells	3	72	0.00465598	0.0676638	0.202991	1	10	0.000679209	9606	Homo sapiens	Psme1;Psmb9;Psmb8		R-HSA-180603
Ptpro	1.52906	0.0292702				R-HSA-1234176	Oxygen-dependent proline hydroxylation of Hypoxia-inducible Factor Alpha	3	72	0.00465598	0.0676638	0.202991	1	12	0.000815051	9606	Homo sapiens	Psme1;Psmb9;Psmb8		R-HSA-1504193;R-HSA-4641260
Stat1	1.55807	0.0302267				R-HSA-168643	Nucleotide-binding domain, leucine rich repeat containing receptor (NLR) signaling pathways	3	72	0.00465598	0.0676638	0.202991	10	46	0.00312436	9606	Homo sapiens	Nlrc4;Nlrp3		R-HSA-3640874;R-HSA-4641256
Tnfsf13b	0.264393	0.0302267				R-HSA-5358346	Hedgehog ligand biogenesis	3	72	0.00465598	0.0676638	0.202991	1	15	0.00101881	9606	Homo sapiens	Psme1;Psmb9;Psmb8		R-HSA-9604642
Plekho2	0.899775	0.0308044				R-HSA-69615	G1/S DNA Damage Checkpoints	3	72	0.00465598	0.0676638	0.202991	2	26	0.00176594	9606	Homo sapiens	Psme1;Psmb9;Psmb8		R-HSA-8952408
Sash3	1.92639	0.0312626				R-HSA-168181	Toll Like Receptor 7/8 (TLR7/8) Cascade	4	118	0.00763063	0.0682361	0.204708	23	79	0.00536575	9606	Homo sapiens	Irf7;Tlr8;Tlr7;Nlrc5		R-HSA-264458
Tgm2	1.43543	0.031285				R-HSA-174184	Cdc20:Phospho-APC/C mediated degradation of Cyclin A	3	73	0.00472064	0.0698828	0.209648	1	3	0.000203763	9606	Homo sapiens	Psme1;Psmb9;Psmb8		R-HSA-5387392
Tnfaip2	2.30929	0.0316708				R-HSA-68949	Orc1 removal from chromatin	3	73	0.00472064	0.0698828	0.209648	1	4	0.000271684	9606	Homo sapiens	Psme1;Psmb9;Psmb8		R-HSA-5607731
Zfp36	1.27948	0.0316708				R-HSA-174178	APC/C:Cdh1 mediated degradation of Cdc20 and other APC/C:Cdh1 targeted proteins in late mitosis/early G1	3	74	0.00478531	0.0721345	0.216404	2	6	0.000407526	9606	Homo sapiens	Psme1;Psmb9;Psmb8		R-HSA-5610758;R-HSA-5610760
H2-T3	2.15662	0.0320764				R-HSA-179419	APC:Cdc20 mediated degradation of cell cycle proteins prior to satisfation of the cell cycle checkpoint	3	74	0.00478531	0.0721345	0.216404	1	6	0.000407526	9606	Homo sapiens	Psme1;Psmb9;Psmb8		R-HSA-5610757
Clec12a	1.06502	0.0320764				R-HSA-8948751	Regulation of PTEN stability and activity	3	74	0.00478531	0.0721345	0.216404	1	13	0.000882972	9606	Homo sapiens	Psme1;Psmb9;Psmb8		R-HSA-5610754
Soat1	1.04944	0.0323742				R-HSA-380994	ATF4 activates genes in response to endoplasmic reticulum stress	2	34	0.00219865	0.0723363	0.217009	1	7	0.000475447	9606	Homo sapiens	Ccl12;Ccl2		R-HSA-187574
Cyth4	1.60289	0.0345169				R-HSA-69017	CDK-mediated phosphorylation and removal of Cdc6	3	75	0.00484997	0.0744185	0.223255	1	4	0.000271684	9606	Homo sapiens	Psme1;Psmb9;Psmb8		R-HSA-9825555
Tlr1	1.93398	0.0362943				R-HSA-1296025	ATP sensitive Potassium channels	1	6	0.000387998	0.0746791	0.224037	1	2	0.000135842	9606	Homo sapiens	Abcc9		R-HSA-174058
C4b	2.50437	0.0390129				R-HSA-9013957	TLR3-mediated TICAM1-dependent programmed cell death	1	6	0.000387998	0.0746791	0.224037	3	3	0.000203763	9606	Homo sapiens	Tlr3		R-HSA-5387392
Was	0.630122	0.0392774				R-HSA-9706374	FLT3 signaling through SRC family kinases	1	6	0.000387998	0.0746791	0.224037	1	4	0.000271684	9606	Homo sapiens	Hck		R-HSA-4608855
Pik3ap1	2.9456	0.0396121				R-HSA-176409	APC/C:Cdc20 mediated degradation of mitotic proteins	3	76	0.00491464	0.0767343	0.230056	2	13	0.000882972	9606	Homo sapiens	Psme1;Psmb9;Psmb8		R-HSA-8866858
Mxd1	1.87867	0.0409231				R-HSA-382556	ABC-family proteins mediated transport	4	124	0.00801862	0.078549	0.230056	3	27	0.00183387	9606	Homo sapiens	Abcc9;Psme1;Psmb9;Psmb8		R-HSA-5607731
Tnfrsf1b	1.07351	0.0421589				R-HSA-176814	Activation of APC/C and APC/C:Cdc20 mediated degradation of mitotic proteins	3	77	0.00497931	0.0790817	0.230056	2	15	0.00101881	9606	Homo sapiens	Psme1;Psmb9;Psmb8		R-HSA-174202
Unc93b1	1.52763	0.0455436				R-HSA-9793380	Formation of paraxial mesoderm	3	79	0.00510864	0.0838694	0.230056	1	29	0.00196971	9606	Homo sapiens	Psme1;Psmb9;Psmb8		R-HSA-9634433;R-HSA-9617207;R-HSA-9617064;R-HSA-9634429
Zc3h12a	1.44635	0.0456238				R-HSA-351202	Metabolism of polyamines	3	80	0.00517331	0.0863089	0.230056	1	17	0.00115466	9606	Homo sapiens	Psme1;Psmb9;Psmb8		R-HSA-264458
Mpeg1	1.77662	0.0469718				R-HSA-3134963	DEx/H-box helicases activate type I IFN and inflammatory cytokines production	1	7	0.000452664	0.0865744	0.230056	1	5	0.000339605	9606	Homo sapiens	Irf7		R-HSA-264458
Mitd1	1.63216	0.0476601				R-HSA-3248023	Regulation by TREX1	1	7	0.000452664	0.0865744	0.230056	2	2	0.000135842	9606	Homo sapiens	Trex1		R-HSA-5658430
Plau	0.959172	0.0479149				R-HSA-5675482	Regulation of necroptotic cell death	2	39	0.00252199	0.0913495	0.230056	9	21	0.00142634	9606	Homo sapiens	Mlkl;Tnfsf10		R-HSA-873951;R-HSA-1250272;R-HSA-9603905;R-HSA-844440;R-HSA-844617;R-HSA-1296421;R-HSA-844612;R-HSA-874084;R-HSA-844610;R-HSA-1306876
						R-HSA-176408	Regulation of APC/C activators between G1/S and early anaphase	3	83	0.0053673	0.0938055	0.230056	1	14	0.000950893	9606	Homo sapiens	Psme1;Psmb9;Psmb8		R-HSA-1168640
						R-HSA-8852276	The role of GTSE1 in G2/M progression after G2 checkpoint	3	83	0.0053673	0.0938055	0.230056	1	10	0.000679209	9606	Homo sapiens	Psme1;Psmb9;Psmb8		R-HSA-1234159
						R-HSA-75094	Formation of the Editosome	1	8	0.000517331	0.0983176	0.230056	1	2	0.000135842	9606	Homo sapiens	Apobec1		R-HSA-69600;R-HSA-264458
						R-HSA-75158	TRAIL signaling	1	8	0.000517331	0.0983176	0.230056	5	6	0.000407526	9606	Homo sapiens	Tnfsf10		R-HSA-5362448
						R-HSA-983170	Antigen Presentation: Folding, assembly and peptide loading of class I MHC	2	41	0.00265132	0.0993217	0.230056	4	16	0.00108674	9606	Homo sapiens	Tap2;Tap1		R-HSA-174255
						R-HSA-1234174	Cellular response to hypoxia	3	86	0.0055613	0.10156	0.230056	1	20	0.00135842	9606	Homo sapiens	Psme1;Psmb9;Psmb8		R-HSA-68948
						R-HSA-381042	PERK regulates gene expression	2	42	0.00271599	0.103379	0.230056	1	11	0.00074713	9606	Homo sapiens	Ccl12;Ccl2		R-HSA-174105;R-HSA-188191
						R-HSA-5260271	Diseases of Immune System	2	42	0.00271599	0.103379	0.230056	4	15	0.00101881	9606	Homo sapiens	Unc93b1;Tlr3		R-HSA-174255
						R-HSA-5602358	Diseases associated with the TLR signaling cascade	2	42	0.00271599	0.103379	0.230056	4	15	0.00101881	9606	Homo sapiens	Unc93b1;Tlr3		R-HSA-8850992
						R-HSA-372790	Signaling by GPCR	16	876	0.0566477	0.104833	0.230056	32	392	0.026625	9606	Homo sapiens	Cxcl10;Adgre1;Ccrl2;Ccl19;Ccl12;Rgs1;Gpr65;Gpr35;Pik3r5;Xcl1;Ccl2;Ccr5;F2rl2;Ccr2		R-HSA-69016
						R-HSA-69202	Cyclin E associated events during G1/S transition	3	88	0.00569064	0.106868	0.230056	1	20	0.00135842	9606	Homo sapiens	Psme1;Psmb9;Psmb8		R-HSA-174202;R-HSA-174255
						R-HSA-164944	Nef and signal transduction	1	9	0.000581997	0.109911	0.230056	1	5	0.000339605	9606	Homo sapiens	Hck		R-HSA-174202;R-HSA-174255
						R-HSA-427975	Proton/oligopeptide cotransporters	1	9	0.000581997	0.109911	0.230056	1	2	0.000135842	9606	Homo sapiens	Slc15a3		R-HSA-9825555
						R-HSA-5689896	Ovarian tumor domain proteases	2	44	0.00284532	0.111625	0.230056	1	14	0.000950893	9606	Homo sapiens	Ddx58;Trim25		R-HSA-353125
						R-HSA-69656	Cyclin A:Cdk2-associated events at S phase entry	3	90	0.00581997	0.112282	0.230056	1	19	0.0012905	9606	Homo sapiens	Psme1;Psmb9;Psmb8		R-HSA-8852354
						R-HSA-1168372	Downstream signaling events of B Cell Receptor (BCR)	3	91	0.00588464	0.115028	0.230056	1	15	0.00101881	9606	Homo sapiens	Psme1;Psmb9;Psmb8		R-HSA-174203
						R-HSA-195253	Degradation of beta-catenin by the destruction complex	3	91	0.00588464	0.115028	0.230056	1	23	0.00156218	9606	Homo sapiens	Psme1;Psmb9;Psmb8		R-HSA-1234159
						R-HSA-5213460	RIPK1-mediated regulated necrosis	2	45	0.00290998	0.115811	0.231622	14	29	0.00196971	9606	Homo sapiens	Mlkl;Tnfsf10		R-HSA-187574
						R-HSA-174143	APC/C-mediated degradation of cell cycle proteins	3	92	0.0059493	0.117799	0.235599	6	40	0.00271684	9606	Homo sapiens	Psme1;Psmb9;Psmb8		R-HSA-187574
						R-HSA-453276	Regulation of mitotic cell cycle	3	92	0.0059493	0.117799	0.235599	6	40	0.00271684	9606	Homo sapiens	Psme1;Psmb9;Psmb8		R-HSA-1168640
						R-HSA-5632684	Hedgehog 'on' state	3	92	0.0059493	0.117799	0.235599	2	37	0.00251307	9606	Homo sapiens	Psme1;Psmb9;Psmb8		R-HSA-2130282
						R-HSA-9013694	Signaling by NOTCH4	3	92	0.0059493	0.117799	0.235599	1	20	0.00135842	9606	Homo sapiens	Psme1;Psmb9;Psmb8		R-HSA-174058;R-HSA-174202;R-HSA-174203;R-HSA-174105;R-HSA-188191;R-HSA-174255
						R-HSA-168276	NS1 Mediated Effects on Host Pathways	2	46	0.00297465	0.120036	0.240072	2	6	0.000407526	9606	Homo sapiens	Eif2ak2;Isg15		R-HSA-174058;R-HSA-174202;R-HSA-174203;R-HSA-174105;R-HSA-188191;R-HSA-174255
						R-HSA-201556	Signaling by ALK	2	46	0.00297465	0.120036	0.240072	2	42	0.00285268	9606	Homo sapiens	Cd274		R-HSA-5635868;R-HSA-5635854
						R-HSA-450531	Regulation of mRNA stability by proteins that bind AU-rich elements	3	93	0.00601397	0.120595	0.24072	1	26	0.00176594	9606	Homo sapiens	Psme1;Psmb9;Psmb8		R-HSA-9604642
						R-HSA-72200	mRNA Editing: C to U Conversion	1	10	0.000646663	0.121355	0.24072	2	3	0.000203763	9606	Homo sapiens	Apobec1		R-HSA-450466
						R-HSA-8948747	Regulation of PTEN localization	1	10	0.000646663	0.121355	0.24072	1	4	0.000271684	9606	Homo sapiens	Pml		R-HSA-68948;R-HSA-69016
						R-HSA-9686347	Microbial modulation of RIPK1-mediated regulated necrosis	1	10	0.000646663	0.121355	0.24072	2	9	0.000611288	9606	Homo sapiens	Mlkl		R-HSA-5665854;R-HSA-5665871
						R-HSA-69052	Switching of origins to a post-replicative state	3	94	0.00607863	0.123416	0.24072	2	10	0.000679209	9606	Homo sapiens	Psme1;Psmb9;Psmb8		R-HSA-4608855
						R-HSA-202433	Generation of second messenger molecules	2	47	0.00303932	0.124299	0.24072	11	17	0.00115466	9606	Homo sapiens	Lcp2;Fyb		R-HSA-8957265
						R-HSA-8878166	Transcriptional regulation by RUNX2	4	147	0.00950595	0.1246	0.24072	6	84	0.00570536	9606	Homo sapiens	Stat1;Psme1;Psmb9;Psmb8		R-HSA-5687112
						R-HSA-3371378	Regulation by c-FLIP	1	11	0.00071133	0.132653	0.24072	2	4	0.000271684	9606	Homo sapiens	Tnfsf10		R-HSA-68825
						R-HSA-69416	Dimerization of procaspase-8	1	11	0.00071133	0.132653	0.24072	1	3	0.000203763	9606	Homo sapiens	Tnfsf10		R-HSA-9013963;R-HSA-177671;R-HSA-9750226;R-HSA-9013889;R-HSA-9750942;R-HSA-9013895;R-HSA-9628444;R-HSA-9014343;R-HSA-9014342;R-HSA-9013979;R-HSA-847070;R-HSA-9013978;R-HSA-450259;R-HSA-177690;R-HSA-177694;R-HSA-168092;R-HSA-177692;R-HSA-9013974;R-HSA-168930;R-HSA-9013992;R-HSA-168929;R-HSA-168933;R-HSA-9013985;R-HSA-9013986;R-HSA-9013990;R-HSA-9750946;R-HSA-9014320
						R-HSA-8985947	Interleukin-9 signaling	1	11	0.00071133	0.132653	0.24072	6	13	0.000882972	9606	Homo sapiens	Stat1		R-HSA-975118;R-HSA-975180;R-HSA-975115;R-HSA-9750226;R-HSA-975111;R-HSA-975175;R-HSA-9750942;R-HSA-975106;R-HSA-975170;R-HSA-975134;R-HSA-975100;R-HSA-933533;R-HSA-975098;R-HSA-933531;R-HSA-9750946;R-HSA-975160;R-HSA-975188;R-HSA-975156;R-HSA-975125
						R-HSA-9683701	Translation of Structural Proteins	2	49	0.00316865	0.132932	0.24072	1	37	0.00251307	9606	Homo sapiens	Parp10;Parp9		R-HSA-9851142;R-HSA-9851068
						R-HSA-162909	Host Interactions of HIV factors	4	151	0.00976461	0.133575	0.24072	3	54	0.00366773	9606	Homo sapiens	Hck;Psme1;Psmb9;Psmb8		R-HSA-9851142;R-HSA-9851068
						R-HSA-5689603	UCH proteinases	3	98	0.0063373	0.134932	0.24072	2	11	0.00074713	9606	Homo sapiens	Psme1;Psmb9;Psmb8		R-HSA-166753;R-HSA-173626;R-HSA-166795;R-HSA-166792;R-HSA-173631;R-HSA-981713
						R-HSA-512988	Interleukin-3, Interleukin-5 and GM-CSF signaling	2	50	0.00323332	0.137299	0.24072	4	38	0.002581	9606	Homo sapiens	Inpp5d;Hck		R-HSA-5607731;R-HSA-5607724
						R-HSA-4086400	PCP/CE pathway	3	99	0.00640197	0.137868	0.24072	1	24	0.0016301	9606	Homo sapiens	Psme1;Psmb9;Psmb8		R-HSA-975118;R-HSA-975180;R-HSA-975115;R-HSA-9750226;R-HSA-975111;R-HSA-975175;R-HSA-9750942;R-HSA-975106;R-HSA-975170;R-HSA-975134;R-HSA-975100;R-HSA-933533;R-HSA-975098;R-HSA-933531;R-HSA-9750946;R-HSA-975160;R-HSA-975188;R-HSA-975156;R-HSA-975125
						R-HSA-4755510	SUMOylation of immune response proteins	1	12	0.000775996	0.143807	0.24072	1	6	0.000407526	9606	Homo sapiens	Eif2ak2		R-HSA-9701141;R-HSA-3295579;R-HSA-9701055;R-HSA-2744242
						R-HSA-5218900	CASP8 activity is inhibited	1	12	0.000775996	0.143807	0.24072	2	2	0.000135842	9606	Homo sapiens	Tnfsf10		R-HSA-6803063;R-HSA-8948027;R-HSA-435171;R-HSA-1973968
						R-HSA-75072	mRNA Editing	1	12	0.000775996	0.143807	0.24072	2	9	0.000611288	9606	Homo sapiens	Apobec1		R-HSA-5610757;R-HSA-5610758;R-HSA-5610754;R-HSA-5610760
						R-HSA-8851680	Butyrophilin (BTN) family interactions	1	12	0.000775996	0.143807	0.24072	1	8	0.000543368	9606	Homo sapiens	Xdh		R-HSA-68825
						R-HSA-9020958	Interleukin-21 signaling	1	12	0.000775996	0.143807	0.24072	2	5	0.000339605	9606	Homo sapiens	Stat1		R-HSA-68948;R-HSA-69016
						R-HSA-173107	Binding and entry of HIV virion	1	13	0.000840662	0.154818	0.24072	6	8	0.000543368	9606	Homo sapiens	Ccr5		R-HSA-977615;R-HSA-8852481;R-HSA-981637;R-HSA-2855047;R-HSA-977602;R-HSA-8852266;R-HSA-977375;R-HSA-981535;R-HSA-9021306;R-HSA-977629;R-HSA-977626;R-HSA-981658;R-HSA-8951486;R-HSA-981621;R-HSA-977619;R-HSA-981680;R-HSA-981648
						R-HSA-6803544	Ion influx/efflux at host-pathogen interface	1	13	0.000840662	0.154818	0.24072	1	2	0.000135842	9606	Homo sapiens	Slc11a1		R-HSA-187574
						R-HSA-9014325	TICAM1,TRAF6-dependent induction of TAK1 complex	1	13	0.000840662	0.154818	0.24072	6	6	0.000407526	9606	Homo sapiens	Tlr3		R-HSA-8852354
						R-HSA-9020956	Interleukin-27 signaling	1	13	0.000840662	0.154818	0.24072	5	20	0.00135842	9606	Homo sapiens	Stat1		R-HSA-977615;R-HSA-8852481;R-HSA-173636;R-HSA-166795;R-HSA-166792;R-HSA-981637;R-HSA-977602;R-HSA-977375;R-HSA-981535;R-HSA-977629;R-HSA-977626;R-HSA-981658;R-HSA-977619;R-HSA-981648;R-HSA-981713;R-HSA-166753;R-HSA-166817;R-HSA-2855047;R-HSA-8852266;R-HSA-173680;R-HSA-9021306;R-HSA-8951486;R-HSA-173626;R-HSA-981621;R-HSA-173631;R-HSA-981680
						R-HSA-9693928	Defective RIPK1-mediated regulated necrosis	1	13	0.000840662	0.154818	0.24072	2	10	0.000679209	9606	Homo sapiens	Mlkl		R-HSA-9664275;R-HSA-2130194;R-HSA-2029469;R-HSA-2029466;R-HSA-442592;R-HSA-9664261;R-HSA-2029465;R-HSA-2197690
						R-HSA-9660826	Purinergic signaling in leishmaniasis infection	2	54	0.00349198	0.155064	0.24072	6	23	0.00156218	9606	Homo sapiens	Nlrp3		R-HSA-9664275;R-HSA-2130194;R-HSA-2029469;R-HSA-2029466;R-HSA-442592;R-HSA-9664261;R-HSA-2029465;R-HSA-2197690
						R-HSA-9664424	Cell recruitment (pro-inflammatory response)	2	54	0.00349198	0.155064	0.24072	6	23	0.00156218	9606	Homo sapiens	Nlrp3		R-HSA-9664275;R-HSA-2130194;R-HSA-2029469;R-HSA-2029466;R-HSA-442592;R-HSA-9664261;R-HSA-2029465;R-HSA-2197690
						R-HSA-8939236	RUNX1 regulates transcription of genes involved in differentiation of HSCs	3	105	0.00678996	0.155924	0.24072	1	15	0.00101881	9606	Homo sapiens	Psme1;Psmb9;Psmb8		R-HSA-4608855
						R-HSA-5687128	MAPK6/MAPK4 signaling	3	106	0.00685463	0.159002	0.24072	1	40	0.00271684	9606	Homo sapiens	Psme1;Psmb9;Psmb8		R-HSA-5610757;R-HSA-5362448;R-HSA-5610758;R-HSA-5610754;R-HSA-5635868;R-HSA-5635854;R-HSA-5610760
						R-HSA-9725371	Nuclear events stimulated by ALK signaling in cancer	2	56	0.00362131	0.164105	0.24072	1	32	0.00217347	9606	Homo sapiens	Il10ra		R-HSA-68948;R-HSA-68825;R-HSA-69016
						R-HSA-210990	PECAM1 interactions	1	14	0.000905329	0.165688	0.24072	1	7	0.000475447	9606	Homo sapiens	Inpp5d		R-HSA-187574
						R-HSA-416476	G alpha (q) signalling events	6	285	0.0184299	0.166165	0.24072	6	35	0.00237723	9606	Homo sapiens	Rgs1;Gpr65;Xcl1;F2rl2		R-HSA-9825555
						R-HSA-166016	Toll Like Receptor 4 (TLR4) Cascade	4	165	0.0106699	0.166933	0.24072	9	107	0.00726754	9606	Homo sapiens	Socs1;Irf7;Nlrc5;Ly86		R-HSA-75825;R-HSA-187574;R-HSA-68948;R-HSA-69016
						R-HSA-5688426	Deubiquitination	6	289	0.0186886	0.1736	0.24072	9	77	0.00522991	9606	Homo sapiens	Ddx58;Nlrp3;Trim25;Psme1;Psmb9;Psmb8		R-HSA-9011313
						R-HSA-197264	Nicotinamide salvaging	2	59	0.00381531	0.177834	0.24072	1	12	0.000815051	9606	Homo sapiens	Parp10;Parp9		R-HSA-1168640
						R-HSA-68867	Assembly of the pre-replicative complex	3	113	0.00730729	0.181051	0.24072	1	23	0.00156218	9606	Homo sapiens	Psme1;Psmb9;Psmb8		R-HSA-2130194;R-HSA-2029469;R-HSA-2029466;R-HSA-442592;R-HSA-2029465;R-HSA-2197690;R-HSA-2029459
						R-HSA-6807070	PTEN Regulation	4	171	0.0110579	0.182061	0.24072	2	56	0.00380357	9606	Homo sapiens	Psme1;Psmb9;Psmb8;Pml		R-HSA-174202
						R-HSA-8983432	Interleukin-15 signaling	1	16	0.00103466	0.187012	0.24072	14	17	0.00115466	9606	Homo sapiens	Il15ra		R-HSA-9701141;R-HSA-3295579;R-HSA-9701055;R-HSA-2744242
						R-HSA-8983711	OAS antiviral response	1	16	0.00103466	0.187012	0.24072	1	15	0.00101881	9606	Homo sapiens	Ddx58		R-HSA-8854071;R-HSA-8852354;R-HSA-8854044
						R-HSA-8984722	Interleukin-35 Signalling	1	16	0.00103466	0.187012	0.24072	12	26	0.00176594	9606	Homo sapiens	Stat1		R-HSA-8854071;R-HSA-8852354;R-HSA-8854044
						R-HSA-9027276	Erythropoietin activates Phosphoinositide-3-kinase (PI3K)	1	16	0.00103466	0.187012	0.24072	4	7	0.000475447	9606	Homo sapiens	Pik3r5		R-HSA-1504193;R-HSA-4641260;R-HSA-3640874;R-HSA-4641256
						R-HSA-2454202	Fc epsilon receptor (FCERI) signaling	5	235	0.0151966	0.190126	0.24072	24	65	0.00441486	9606	Homo sapiens	Fcer1g;Psme1;Psmb9;Lcp2;Psmb8		R-HSA-9011313
						R-HSA-168164	Toll Like Receptor 3 (TLR3) Cascade	3	116	0.00750129	0.190743	0.24072	27	73	0.00495823	9606	Homo sapiens	Irf7;Nlrc5;Tlr3		R-HSA-174202
						R-HSA-2871837	FCERI mediated NF-kB activation	4	175	0.0113166	0.192391	0.24072	2	19	0.0012905	9606	Homo sapiens	Fcer1g;Psme1;Psmb9;Psmb8		R-HSA-174202
						R-HSA-975155	MyD88 dependent cascade initiated on endosome	3	117	0.00756596	0.194003	0.24072	19	75	0.00509407	9606	Homo sapiens	Irf7;Tlr7;Nlrc5		R-HSA-8938073;R-HSA-8938314
						R-HSA-5357801	Programmed Cell Death	5	238	0.0153906	0.196789	0.24072	19	193	0.0131087	9606	Homo sapiens	Mlkl;Psme1;Psmb9;Tnfsf10;Psmb8		R-HSA-69600;R-HSA-8852354;R-HSA-264458
						R-HSA-389359	CD28 dependent Vav1 pathway	1	17	0.00109933	0.19747	0.24072	5	6	0.000407526	9606	Homo sapiens	Cd80		R-HSA-1676109;R-HSA-1675949;R-HSA-8869425;R-HSA-1676048
						R-HSA-5676594	TNF receptor superfamily (TNFSF) members mediating non-canonical NF-kB pathway	1	17	0.00109933	0.19747	0.24072	2	12	0.000815051	9606	Homo sapiens	Tnfsf13b		R-HSA-4608855;R-HSA-1504193;R-HSA-4641260;R-HSA-2130282;R-HSA-3640874;R-HSA-4641256
						R-HSA-75892	Platelet Adhesion to exposed collagen	1	17	0.00109933	0.19747	0.24072	3	8	0.000543368	9606	Homo sapiens	Fcer1g		R-HSA-8938073;R-HSA-8938314
						R-HSA-9700206	Signaling by ALK in cancer	3	119	0.00769529	0.200565	0.24072	2	71	0.00482239	9606	Homo sapiens	Stat1;Il10ra		R-HSA-174202
						R-HSA-9725370	Signaling by ALK fusions and activated point mutants	3	119	0.00769529	0.200565	0.24072	2	63	0.00427902	9606	Homo sapiens	Stat1;Il10ra		R-HSA-428007;R-HSA-9631987;R-HSA-194083;R-HSA-435171;R-HSA-879575
						R-HSA-166663	Initial triggering of complement	3	120	0.00775996	0.203865	0.24072	6	21	0.00142634	9606	Homo sapiens	C4b;C1qb		R-HSA-6801415;R-HSA-6805638;R-HSA-6805620;R-HSA-6805650;R-HSA-6801355
						R-HSA-5607764	CLEC7A (Dectin-1) signaling	3	120	0.00775996	0.203865	0.24072	2	45	0.00305644	9606	Homo sapiens	Psme1;Psmb9;Psmb8		R-HSA-8852354;R-HSA-174058;R-HSA-174255;R-HSA-8854071;R-HSA-75825;R-HSA-187574;R-HSA-68948;R-HSA-174202;R-HSA-69016;R-HSA-174203;R-HSA-8854044;R-HSA-174105;R-HSA-188191
						R-HSA-168138	Toll Like Receptor 9 (TLR9) Cascade	3	121	0.00782462	0.207178	0.24072	19	80	0.00543368	9606	Homo sapiens	Irf7;Tlr7;Nlrc5		R-HSA-69600;R-HSA-8852354;R-HSA-174058;R-HSA-174255;R-HSA-264458;R-HSA-8854071;R-HSA-75825;R-HSA-187574;R-HSA-68948;R-HSA-174202;R-HSA-69016;R-HSA-174203;R-HSA-8854044;R-HSA-174105;R-HSA-188191
						R-HSA-2672351	Stimuli-sensing channels	3	121	0.00782462	0.207178	0.24072	4	33	0.00224139	9606	Homo sapiens	Trpm2;Mlkl;Ttyh2		R-HSA-8868071;R-HSA-8868230;R-HSA-3221843;R-HSA-8866277;R-HSA-2507854;R-HSA-8867756;R-HSA-8868236;R-HSA-8868651;R-HSA-8847883;R-HSA-8867754;R-HSA-8868072;R-HSA-8868648;R-HSA-8847880;R-HSA-8868661;R-HSA-2173778;R-HSA-8868660;R-HSA-8868659;R-HSA-8868658;R-HSA-8869438;R-HSA-8871194;R-HSA-8871193
						R-HSA-1433559	Regulation of KIT signaling	1	18	0.00116399	0.207794	0.24072	1	8	0.000543368	9606	Homo sapiens	Socs1		R-HSA-5607838
						R-HSA-391160	Signal regulatory protein family interactions	1	18	0.00116399	0.207794	0.24072	1	10	0.000679209	9606	Homo sapiens	Fyb		R-HSA-173680;R-HSA-166817;R-HSA-173636
						R-HSA-9634600	Regulation of glycolysis by fructose 2,6-bisphosphate metabolism	1	18	0.00116399	0.207794	0.24072	1	4	0.000271684	9606	Homo sapiens	Pfkfb3		R-HSA-9796070;R-HSA-9796066
						R-HSA-6803157	Antimicrobial peptides	3	123	0.00795396	0.213841	0.24072	4	58	0.00393941	9606	Homo sapiens	Slc11a1;Rnase6;Ccr2		R-HSA-8949343;R-HSA-8949335
						R-HSA-5610787	Hedgehog 'off' state	3	124	0.00801862	0.217189	0.24072	4	32	0.00217347	9606	Homo sapiens	Psme1;Psmb9;Psmb8		R-HSA-8848370;R-HSA-8848395;R-HSA-8848392
						R-HSA-168927	TICAM1, RIP1-mediated IKK complex recruitment	1	19	0.00122866	0.217986	0.24072	3	3	0.000203763	9606	Homo sapiens	Tlr3		R-HSA-9013992;R-HSA-9013979;R-HSA-9013978;R-HSA-177671;R-HSA-168933;R-HSA-9013985;R-HSA-9013986;R-HSA-9013990;R-HSA-9013974
						R-HSA-1810476	RIP-mediated NFkB activation via ZBP1	1	19	0.00122866	0.217986	0.24072	1	4	0.000271684	9606	Homo sapiens	Tlr3		R-HSA-933532;R-HSA-168934;R-HSA-933526;R-HSA-933539;R-HSA-933523
						R-HSA-416700	Other semaphorin interactions	1	19	0.00122866	0.217986	0.24072	1	9	0.000611288	9606	Homo sapiens	Ptprc		R-HSA-997326;R-HSA-877269;R-HSA-877281
						R-HSA-9673767	Signaling by PDGFRA transmembrane, juxtamembrane and kinase domain mutants	1	19	0.00122866	0.217986	0.24072	1	7	0.000475447	9606	Homo sapiens	Stat1		R-HSA-975118;R-HSA-933533;R-HSA-933531;R-HSA-975188;R-HSA-975106
						R-HSA-9673770	Signaling by PDGFRA extracellular domain mutants	1	19	0.00122866	0.217986	0.24072	1	7	0.000475447	9606	Homo sapiens	Stat1		R-HSA-1112565;R-HSA-1112727;R-HSA-1112538;R-HSA-1112602;R-HSA-1112587;R-HSA-1112604
						R-HSA-1660499	Synthesis of PIPs at the plasma membrane	2	69	0.00446198	0.224647	0.24072	3	33	0.00224139	9606	Homo sapiens	Inpp5d;Pik3r5		R-HSA-9686061
						R-HSA-140534	Caspase activation via Death Receptors in the presence of ligand	1	20	0.00129333	0.228048	0.24072	4	9	0.000611288	9606	Homo sapiens	Tnfsf10		R-HSA-1834939;R-HSA-2396007;R-HSA-2396002
						R-HSA-936964	Activation of IRF3, IRF7 mediated by TBK1, IKBKE	1	20	0.00129333	0.228048	0.24072	4	9	0.000611288	9606	Homo sapiens	Irf7		R-HSA-9701537;R-HSA-9701562
						R-HSA-9754706	Atorvastatin ADME	1	20	0.00129333	0.228048	0.24072	1	12	0.000815051	9606	Homo sapiens	Lst1		R-HSA-6801415;R-HSA-6801355
						R-HSA-9758274	Regulation of NF-kappa B signaling	1	20	0.00129333	0.228048	0.24072	3	11	0.00074713	9606	Homo sapiens	Nlrc5		R-HSA-873951;R-HSA-1250272;R-HSA-9603905;R-HSA-844440;R-HSA-1296421;R-HSA-844612;R-HSA-844610;R-HSA-1306876
						R-HSA-202733	Cell surface interactions at the vascular wall	5	257	0.0166192	0.24072	0.24072	5	65	0.00441486	9606	Homo sapiens	Inpp5d;Dok2;Fcer1g;Cd48;Itgal		R-HSA-9729279
						R-HSA-109581	Apoptosis	4	193	0.0124806	0.240914	0.240914	5	142	0.00964477	9606	Homo sapiens	Psme1;Psmb9;Tnfsf10;Psmb8		R-HSA-9670417;R-HSA-9670416;R-HSA-9670426;R-HSA-9670412
						R-HSA-69002	DNA Replication Pre-Initiation	3	131	0.00847129	0.240916	0.240916	1	32	0.00217347	9606	Homo sapiens	Psme1;Psmb9;Psmb8		R-HSA-9670417;R-HSA-9670416;R-HSA-9670426;R-HSA-9670412
						R-HSA-69239	Synthesis of DNA	3	132	0.00853595	0.244342	0.244342	2	27	0.00183387	9606	Homo sapiens	Psme1;Psmb9;Psmb8		R-HSA-1168768;R-HSA-1168809;R-HSA-1168813;R-HSA-1168767
						R-HSA-162906	HIV Infection	5	260	0.0168132	0.247894	0.247894	9	160	0.0108674	9606	Homo sapiens	Hck;Psme1;Ccr5;Psmb9;Psmb8		R-HSA-933530;R-HSA-933528
						R-HSA-1606322	ZBP1(DAI) mediated induction of type I IFNs	1	23	0.00148733	0.257466	0.257466	1	11	0.00074713	9606	Homo sapiens	Tlr3		R-HSA-1112565;R-HSA-1112727;R-HSA-1112538;R-HSA-1112602;R-HSA-1112587;R-HSA-1112604
						R-HSA-1839117	Signaling by cytosolic FGFR1 fusion mutants	1	23	0.00148733	0.257466	0.257466	1	14	0.000950893	9606	Homo sapiens	Stat1		R-HSA-9701141;R-HSA-3295579;R-HSA-9701055
						R-HSA-210993	Tie2 Signaling	1	23	0.00148733	0.257466	0.257466	1	14	0.000950893	9606	Homo sapiens	Dok2		R-HSA-1791056
						R-HSA-432142	Platelet sensitization by LDL	1	23	0.00148733	0.257466	0.257466	3	9	0.000611288	9606	Homo sapiens	Fgr		R-HSA-3465429;R-HSA-9793444;R-HSA-9688832;R-HSA-9687638;R-HSA-5675456;R-HSA-9687625;R-HSA-9688456;R-HSA-9793451;R-HSA-9698844
						R-HSA-5218859	Regulated Necrosis	2	76	0.00491464	0.257945	0.257945	14	52	0.00353189	9606	Homo sapiens	Mlkl;Tnfsf10		R-HSA-8951499;R-HSA-983161;R-HSA-983144;R-HSA-983142
						R-HSA-449836	Other interleukin signaling	1	24	0.00155199	0.267022	0.267022	2	17	0.00115466	9606	Homo sapiens	Csf3r		R-HSA-5602549;R-HSA-5602624;R-HSA-5607838;R-HSA-5602712
						R-HSA-912631	Regulation of signaling by CBL	1	24	0.00155199	0.267022	0.267022	3	7	0.000475447	9606	Homo sapiens	Hck		R-HSA-5602549;R-HSA-5602624;R-HSA-5607838;R-HSA-5602712
						R-HSA-977606	Regulation of Complement cascade	3	139	0.00898862	0.268522	0.268522	17	42	0.00285268	9606	Homo sapiens	C4b;C1qb		R-HSA-1791056
						R-HSA-5621481	C-type lectin receptors (CLRs)	4	203	0.0131273	0.269001	0.269001	12	68	0.00461862	9606	Homo sapiens	Fcer1g;Psme1;Psmb9;Psmb8		R-HSA-936381
						R-HSA-389513	CTLA4 inhibitory signaling	1	25	0.00161666	0.276456	0.276456	3	5	0.000339605	9606	Homo sapiens	Cd80		R-HSA-3465429;R-HSA-5218891;R-HSA-9687638;R-HSA-9698844;R-HSA-9793444;R-HSA-9688832;R-HSA-5218906;R-HSA-5675456;R-HSA-5357927;R-HSA-5213462;R-HSA-9687625;R-HSA-5620975;R-HSA-9688456;R-HSA-9793451
						R-HSA-5689880	Ub-specific processing proteases	4	206	0.0133213	0.277543	0.277543	5	40	0.00271684	9606	Homo sapiens	Ddx58;Psme1;Psmb9;Psmb8		R-HSA-168896;R-HSA-1176059
						R-HSA-9694635	Translation of Structural Proteins	2	81	0.00523797	0.281789	0.281789	1	46	0.00312436	9606	Homo sapiens	Parp10;Parp9		R-HSA-9701537;R-HSA-9701562
						R-HSA-1368082	RORA activates gene expression	1	26	0.00168132	0.285768	0.285768	1	4	0.000271684	9606	Homo sapiens	Helz2		R-HSA-430135;R-HSA-430183;R-HSA-202241;R-HSA-430180;R-HSA-202375;R-HSA-202331;R-HSA-430190;R-HSA-202216;R-HSA-202248;R-HSA-213407;R-HSA-430201
						R-HSA-162594	Early Phase of HIV Life Cycle	1	26	0.00168132	0.285768	0.285768	6	39	0.00264892	9606	Homo sapiens	Ccr5		R-HSA-9686061
						R-HSA-9636383	Prevention of phagosomal-lysosomal fusion	1	26	0.00168132	0.285768	0.285768	1	11	0.00074713	9606	Homo sapiens	Coro1a		R-HSA-879917;R-HSA-913374;R-HSA-912629;R-HSA-912627
						R-HSA-5633008	TP53 Regulates Transcription of Cell Death Genes	2	83	0.0053673	0.291314	0.291314	2	68	0.00461862	9606	Homo sapiens	Nlrc4		R-HSA-873951;R-HSA-1250272;R-HSA-9603905;R-HSA-844612;R-HSA-844610;R-HSA-1306876
						R-HSA-9034015	Signaling by NTRK3 (TRKC)	1	27	0.00174599	0.294962	0.294962	1	19	0.0012905	9606	Homo sapiens	Ptpro		R-HSA-873951;R-HSA-1250272;R-HSA-9603905;R-HSA-844612;R-HSA-844610;R-HSA-1306876
						R-HSA-9671555	Signaling by PDGFR in disease	1	27	0.00174599	0.294962	0.294962	2	24	0.0016301	9606	Homo sapiens	Stat1		R-HSA-9851068
						R-HSA-196807	Nicotinate metabolism	2	84	0.00543197	0.296071	0.296071	1	29	0.00196971	9606	Homo sapiens	Parp10;Parp9		R-HSA-8938073
						R-HSA-5619115	Disorders of transmembrane transporters	5	280	0.0181066	0.29697	0.29697	3	88	0.00597704	9606	Homo sapiens	Lst1;Abcc9;Psme1;Psmb9;Psmb8		R-HSA-1676109;R-HSA-1675949;R-HSA-1676048
						R-HSA-389357	CD28 dependent PI3K/Akt signaling	1	28	0.00181066	0.304038	0.304038	2	9	0.000611288	9606	Homo sapiens	Cd80		R-HSA-3465429;R-HSA-5218891;R-HSA-9687638;R-HSA-9698844;R-HSA-9793444;R-HSA-9688832;R-HSA-5218906;R-HSA-5675456;R-HSA-5357927;R-HSA-5213462;R-HSA-9687625;R-HSA-5620975;R-HSA-9688456;R-HSA-9793451
						R-HSA-879518	Transport of organic anions	1	28	0.00181066	0.304038	0.304038	3	9	0.000611288	9606	Homo sapiens	Lst1		R-HSA-9729279
						R-HSA-69206	G1/S Transition	3	150	0.00969995	0.307004	0.307004	1	61	0.00414318	9606	Homo sapiens	Psme1;Psmb9;Psmb8		R-HSA-6801415;R-HSA-6801355
						R-HSA-388841	Costimulation by the CD28 family	2	87	0.00562597	0.310313	0.310313	17	35	0.00237723	9606	Homo sapiens	Cd274;Cd80		R-HSA-8938073
						R-HSA-164952	The role of Nef in HIV-1 replication and disease pathogenesis	1	29	0.00187532	0.312997	0.312997	1	20	0.00135842	9606	Homo sapiens	Hck		R-HSA-389381;R-HSA-389348;R-HSA-389158;R-HSA-389350;R-HSA-388833;R-HSA-388832;R-HSA-389762;R-HSA-388814;R-HSA-388809;R-HSA-389352;R-HSA-388811;R-HSA-389354;R-HSA-388829;R-HSA-388828;R-HSA-388831;R-HSA-389759;R-HSA-389758
						R-HSA-392451	G beta:gamma signalling through PI3Kgamma	1	29	0.00187532	0.312997	0.312997	2	4	0.000271684	9606	Homo sapiens	Pik3r5		R-HSA-1250272;R-HSA-400143
						R-HSA-912526	Interleukin receptor SHC signaling	1	29	0.00187532	0.312997	0.312997	1	6	0.000407526	9606	Homo sapiens	Inpp5d		R-HSA-9729279
						R-HSA-418594	G alpha (i) signalling events	7	426	0.0275479	0.314373	0.314373	7	74	0.00502615	9606	Homo sapiens	Cxcl10;Rgs1;Ccl19;Ccr5;Ccr2		R-HSA-2029459
						R-HSA-69481	G2/M Checkpoints	3	153	0.00989395	0.317552	0.317552	1	24	0.0016301	9606	Homo sapiens	Psme1;Psmb9;Psmb8		R-HSA-70420;R-HSA-71802
						R-HSA-5669034	TNFs bind their physiological receptors	1	30	0.00193999	0.321842	0.321842	1	13	0.000882972	9606	Homo sapiens	Tnfsf13b		R-HSA-1676109;R-HSA-1675949;R-HSA-1676048
						R-HSA-166658	Complement cascade	3	156	0.0100879	0.328106	0.328106	26	72	0.00489031	9606	Homo sapiens	C4b;C1qb		R-HSA-975100;R-HSA-9750946;R-HSA-9750226;R-HSA-9750942
						R-HSA-9707564	Cytoprotection by HMOX1	2	91	0.00588464	0.329207	0.329207	2	22	0.00149426	9606	Homo sapiens	Helz2;Nlrp3		R-HSA-177671;R-HSA-9750946;R-HSA-9750226;R-HSA-166245;R-HSA-168933;R-HSA-9750942;R-HSA-166271
						R-HSA-76002	Platelet activation, signaling and aggregation	5	293	0.0189472	0.329706	0.329706	17	119	0.00808259	9606	Homo sapiens	Fcer1g;Pik3r5;Lgals3bp;Lcp2;F2rl2		R-HSA-177671;R-HSA-9750946;R-HSA-9750226;R-HSA-166245;R-HSA-168933;R-HSA-9750942;R-HSA-166271
						R-HSA-1482801	Acyl chain remodelling of PS	1	31	0.00200466	0.330573	0.330573	1	8	0.000543368	9606	Homo sapiens	Pla1a		R-HSA-2730889;R-HSA-2730841;R-HSA-2730856;R-HSA-2730840;R-HSA-2396561;R-HSA-2730892;R-HSA-2730851;R-HSA-2396606;R-HSA-2730886
						R-HSA-425410	Metal ion SLC transporters	1	31	0.00200466	0.330573	0.330573	1	20	0.00135842	9606	Homo sapiens	Slc11a1		R-HSA-2730888;R-HSA-2730858;R-HSA-2730847;R-HSA-2730833;R-HSA-2730885
						R-HSA-9664407	Parasite infection	3	157	0.0101526	0.331624	0.331624	8	27	0.00183387	9606	Homo sapiens	Fgr;Hck;Nckap1l		R-HSA-9750946;R-HSA-9750226;R-HSA-9750942;R-HSA-166072
						R-HSA-9664417	Leishmania phagocytosis	3	157	0.0101526	0.331624	0.331624	8	27	0.00183387	9606	Homo sapiens	Fgr;Hck;Nckap1l		R-HSA-9750946;R-HSA-9750226;R-HSA-9750942;R-HSA-166072
						R-HSA-9664422	FCGR3A-mediated phagocytosis	3	157	0.0101526	0.331624	0.331624	8	27	0.00183387	9606	Homo sapiens	Fgr;Hck;Nckap1l		R-HSA-9750946;R-HSA-9750226;R-HSA-9750942;R-HSA-166072
						R-HSA-388396	GPCR downstream signalling	12	795	0.0514097	0.333436	0.333436	19	175	0.0118862	9606	Homo sapiens	Cxcl10;Rgs1;Gpr65;Pik3r5;Xcl1;Ccl19;Ccr5;F2rl2;Ccr2		R-HSA-9750946;R-HSA-9750226;R-HSA-9750942;R-HSA-166072
						R-HSA-5357769	Caspase activation via extrinsic apoptotic signalling pathway	1	32	0.00206932	0.339193	0.339193	4	17	0.00115466	9606	Homo sapiens	Tnfsf10		R-HSA-9664275;R-HSA-9664261
						R-HSA-5689901	Metalloprotease DUBs	1	32	0.00206932	0.339193	0.339193	1	6	0.000407526	9606	Homo sapiens	Nlrp3		R-HSA-70420;R-HSA-71802
						R-HSA-8934593	Regulation of RUNX1 Expression and Activity	1	32	0.00206932	0.339193	0.339193	1	19	0.0012905	9606	Homo sapiens	Pml		R-HSA-9727349;R-HSA-74258;R-HSA-74247;R-HSA-9727347;R-HSA-109449
						R-HSA-9637687	Suppression of phagosomal maturation	1	32	0.00206932	0.339193	0.339193	1	17	0.00115466	9606	Homo sapiens	Coro1a		R-HSA-1791056
						R-HSA-202427	Phosphorylation of CD3 and TCR zeta chains	1	33	0.00213399	0.347702	0.347702	2	7	0.000475447	9606	Homo sapiens	Ptprc		R-HSA-9696179;R-HSA-9678935;R-HSA-9679029
						R-HSA-389948	PD-1 signaling	1	33	0.00213399	0.347702	0.347702	4	5	0.000339605	9606	Homo sapiens	Cd274		R-HSA-3000383;R-HSA-5228508;R-HSA-3000411;R-HSA-3000433;R-HSA-9834809;R-HSA-3000434
						R-HSA-9658195	Leishmania infection	5	302	0.0195292	0.352587	0.352587	14	95	0.00645249	9606	Homo sapiens	Fgr;Hck;Nckap1l;Nlrp3		R-HSA-9664275;R-HSA-9664261
						R-HSA-9824443	Parasitic Infection Pathways	5	302	0.0195292	0.352587	0.352587	14	95	0.00645249	9606	Homo sapiens	Fgr;Hck;Nckap1l;Nlrp3		R-HSA-9664275;R-HSA-9664261
						R-HSA-9772573	Late SARS-CoV-2 Infection Events	2	98	0.0063373	0.361909	0.361909	1	69	0.00468654	9606	Homo sapiens	Parp10;Parp9		R-HSA-3000383;R-HSA-5228508;R-HSA-3000411;R-HSA-3000433;R-HSA-9834809;R-HSA-3000434
						R-HSA-3858494	Beta-catenin independent WNT signaling	3	166	0.0107346	0.363234	0.363234	1	51	0.00346397	9606	Homo sapiens	Psme1;Psmb9;Psmb8		R-HSA-168896;R-HSA-1176059
						R-HSA-9006335	Signaling by Erythropoietin	1	35	0.00226332	0.364395	0.364395	4	25	0.00169802	9606	Homo sapiens	Pik3r5		R-HSA-9757010;R-HSA-9748991
						R-HSA-5358351	Signaling by Hedgehog	3	168	0.0108639	0.370233	0.370233	7	82	0.00556952	9606	Homo sapiens	Psme1;Psmb9;Psmb8		R-HSA-9727349;R-HSA-74258;R-HSA-74247;R-HSA-9727347;R-HSA-109449
						R-HSA-69306	DNA Replication	3	168	0.0108639	0.370233	0.370233	3	58	0.00393941	9606	Homo sapiens	Psme1;Psmb9;Psmb8		R-HSA-1655848;R-HSA-194083;R-HSA-1655850;R-HSA-1655826
						R-HSA-2424491	DAP12 signaling	1	36	0.00232799	0.372581	0.372581	9	17	0.00115466	9606	Homo sapiens	Lcp2		R-HSA-9013145;R-HSA-9018808;R-HSA-9696271;R-HSA-9014294
						R-HSA-456926	Thrombin signalling through proteinase activated receptors (PARs)	1	36	0.00232799	0.372581	0.372581	7	16	0.00108674	9606	Homo sapiens	F2rl2		R-HSA-70420;R-HSA-71802
						R-HSA-9013508	NOTCH3 Intracellular Domain Regulates Transcription	1	36	0.00232799	0.372581	0.372581	4	22	0.00149426	9606	Homo sapiens	Stat1		R-HSA-8868071;R-HSA-8868230;R-HSA-8866277;R-HSA-8867756;R-HSA-8868236;R-HSA-8868651;R-HSA-8847883;R-HSA-8867754;R-HSA-8868072;R-HSA-8868648;R-HSA-8847880;R-HSA-8868661;R-HSA-8868660;R-HSA-8868659;R-HSA-8868658;R-HSA-8869438;R-HSA-8871194;R-HSA-8871193
						R-HSA-186763	Downstream signal transduction	1	37	0.00239265	0.380662	0.380662	1	16	0.00108674	9606	Homo sapiens	Stat1		R-HSA-9013145;R-HSA-9018808;R-HSA-2130194;R-HSA-2029469;R-HSA-2029466;R-HSA-442592;R-HSA-2029465;R-HSA-2197690;R-HSA-9696271;R-HSA-9014294
						R-HSA-2029481	FCGR activation	2	103	0.00666063	0.384905	0.384905	1	6	0.000407526	9606	Homo sapiens	Fgr;Hck		R-HSA-9013145;R-HSA-9018808;R-HSA-2130194;R-HSA-2029469;R-HSA-2029466;R-HSA-442592;R-HSA-2029465;R-HSA-2197690;R-HSA-9696271;R-HSA-9014294
						R-HSA-1296065	Inwardly rectifying K+ channels	1	38	0.00245732	0.38864	0.38864	1	7	0.000475447	9606	Homo sapiens	Abcc9		R-HSA-5602549
						R-HSA-2173795	Downregulation of SMAD2/3:SMAD4 transcriptional activity	1	38	0.00245732	0.38864	0.38864	1	27	0.00183387	9606	Homo sapiens	Stat1		R-HSA-5661184
						R-HSA-1643685	Disease	36	2637	0.170525	0.389205	0.389205	87	1927	0.130884	9606	Homo sapiens	Lst1;Mlkl;Unc93b1;Eif2ak2;Il10ra;Trim25;Psme1;Ddx58;Ccr5;Psmb9;Psmb8;Parp9;Cd80;Sting1;Nckap1l;Nlrp3;Nmi;Pml;Fgr;Bst2;Hck;Irf7;Tlr8;Stat2;Abcc9;Tlr7;Stat1;Isg15;Ube2l6;Parp10;Tlr3;Coro1a		R-HSA-5602712
						R-HSA-453279	Mitotic G1 phase and G1/S transition	3	174	0.0112519	0.391141	0.391141	1	101	0.00686001	9606	Homo sapiens	Psme1;Psmb9;Psmb8		R-HSA-168896
						R-HSA-159418	Recycling of bile acids and salts	1	39	0.00252199	0.396515	0.396515	1	17	0.00115466	9606	Homo sapiens	Lst1		R-HSA-5602624
						R-HSA-1839124	FGFR1 mutant receptor activation	1	39	0.00252199	0.396515	0.396515	1	25	0.00169802	9606	Homo sapiens	Stat1		R-HSA-5678418
						R-HSA-1855204	Synthesis of IP3 and IP4 in the cytosol	1	39	0.00252199	0.396515	0.396515	1	12	0.000815051	9606	Homo sapiens	Inpp5d		R-HSA-844617;R-HSA-874084
						R-HSA-397795	G-protein beta:gamma signalling	1	39	0.00252199	0.396515	0.396515	2	15	0.00101881	9606	Homo sapiens	Pik3r5		R-HSA-3249378;R-HSA-3249371;R-HSA-3249390
						R-HSA-6804758	Regulation of TP53 Activity through Acetylation	1	39	0.00252199	0.396515	0.396515	3	14	0.000950893	9606	Homo sapiens	Pml		R-HSA-9013963;R-HSA-9013889;R-HSA-9013895
						R-HSA-5663202	Diseases of signal transduction by growth factor receptors and second messengers	8	540	0.0349198	0.398838	0.398838	11	512	0.0347755	9606	Homo sapiens	Cd80;Stat1;Il10ra;Psme1;Psmb9;Psmb8		R-HSA-1369017
						R-HSA-9758941	Gastrulation	3	177	0.0114459	0.401533	0.401533	1	104	0.00706378	9606	Homo sapiens	Psme1;Psmb9;Psmb8		R-HSA-9609274
						R-HSA-198933	Immunoregulatory interactions between a Lymphoid and a non-Lymphoid cell	4	249	0.0161019	0.40241	0.40241	5	44	0.00298852	9606	Homo sapiens	Slamf6;Slamf7;Siglec1;Itgal		R-HSA-3245943;R-HSA-3244605
						R-HSA-1257604	PIP3 activates AKT signaling	5	322	0.0208226	0.403599	0.403599	3	88	0.00597704	9606	Homo sapiens	Cd80;Psme1;Psmb9;Psmb8;Pml		R-HSA-9604487
						R-HSA-1461957	Beta defensins	1	40	0.00258665	0.40429	0.40429	1	5	0.000339605	9606	Homo sapiens	Ccr2		R-HSA-141139;R-HSA-75187;R-HSA-141316;R-HSA-75238;R-HSA-75146
						R-HSA-189483	Heme degradation	1	40	0.00258665	0.40429	0.40429	1	22	0.00149426	9606	Homo sapiens	Lst1		R-HSA-77609
						R-HSA-199220	Vitamin B5 (pantothenate) metabolism	1	40	0.00258665	0.40429	0.40429	1	16	0.00108674	9606	Homo sapiens	Enpp3		R-HSA-428007
						R-HSA-69242	S Phase	3	179	0.0115753	0.408433	0.408433	4	55	0.00373565	9606	Homo sapiens	Psme1;Psmb9;Psmb8		R-HSA-200858
						R-HSA-389356	CD28 co-stimulation	1	41	0.00265132	0.411965	0.411965	10	19	0.0012905	9606	Homo sapiens	Cd80		R-HSA-77609;R-HSA-83677
						R-HSA-5663213	RHO GTPases Activate WASPs and WAVEs	1	41	0.00265132	0.411965	0.411965	6	10	0.000679209	9606	Homo sapiens	Nckap1l		R-HSA-6807118
						R-HSA-8951664	Neddylation	4	254	0.0164252	0.416876	0.416876	5	44	0.00298852	9606	Homo sapiens	Ubd;Psme1;Psmb9;Psmb8		R-HSA-9686343;R-HSA-9698677
						R-HSA-9010553	Regulation of expression of SLITs and ROBOs	3	183	0.0118339	0.422163	0.422163	1	20	0.00135842	9606	Homo sapiens	Psme1;Psmb9;Psmb8		R-HSA-3465448;R-HSA-3371359
						R-HSA-1483255	PI Metabolism	2	112	0.00724263	0.425356	0.425356	3	89	0.00604496	9606	Homo sapiens	Inpp5d;Pik3r5		R-HSA-8985929;R-HSA-8985981;R-HSA-8985900;R-HSA-8985966;R-HSA-8985988;R-HSA-8985943
						R-HSA-70171	Glycolysis	2	112	0.00724263	0.425356	0.425356	2	24	0.0016301	9606	Homo sapiens	Hk3;Pfkfb3		R-HSA-141156
						R-HSA-1368108	BMAL1:CLOCK,NPAS2 activates circadian gene expression	1	43	0.00278065	0.42702	0.42702	1	20	0.00135842	9606	Homo sapiens	Helz2		R-HSA-3465429;R-HSA-5675456
						R-HSA-3232142	SUMOylation of ubiquitinylation proteins	1	43	0.00278065	0.42702	0.42702	1	3	0.000203763	9606	Homo sapiens	Pml		R-HSA-9006873;R-HSA-9006870
						R-HSA-8853659	RET signaling	1	43	0.00278065	0.42702	0.42702	1	24	0.0016301	9606	Homo sapiens	Dok2		R-HSA-77609;R-HSA-83677
						R-HSA-9696273	RND1 GTPase cycle	1	43	0.00278065	0.42702	0.42702	1	2	0.000135842	9606	Homo sapiens	Epsti1		R-HSA-9834809
						R-HSA-157118	Signaling by NOTCH	4	258	0.0166839	0.428395	0.428395	5	154	0.0104598	9606	Homo sapiens	Stat1;Psme1;Psmb9;Psmb8		R-HSA-8851044
						R-HSA-8878171	Transcriptional regulation by RUNX1	4	259	0.0167486	0.431266	0.431266	2	132	0.00896556	9606	Homo sapiens	Psme1;Psmb9;Psmb8;Pml		R-HSA-847070;R-HSA-450259;R-HSA-177690;R-HSA-177694;R-HSA-177692;R-HSA-9628444
						R-HSA-983705	Signaling by the B Cell Receptor (BCR)	3	189	0.0122219	0.442552	0.442552	1	45	0.00305644	9606	Homo sapiens	Psme1;Psmb9;Psmb8		R-HSA-164515;R-HSA-164500;R-HSA-164507;R-HSA-164521;R-HSA-164524;R-HSA-164508
						R-HSA-975138	TRAF6 mediated induction of NFkB and MAP kinases upon TLR7/8 or 9 activation	2	116	0.00750129	0.442891	0.442891	4	60	0.00407526	9606	Homo sapiens	Tlr7;Nlrc5		R-HSA-435171
						R-HSA-2029480	Fcgamma receptor (FCGR) dependent phagocytosis	3	193	0.0124806	0.45599	0.45599	7	42	0.00285268	9606	Homo sapiens	Fgr;Hck;Nckap1l		R-HSA-8950441;R-HSA-8950733;R-HSA-8950782;R-HSA-8950485;R-HSA-8950518
						R-HSA-2467813	Separation of Sister Chromatids	3	195	0.0126099	0.46266	0.46266	1	8	0.000543368	9606	Homo sapiens	Psme1;Psmb9;Psmb8		R-HSA-9686343;R-HSA-9698677
						R-HSA-71240	Tryptophan catabolism	1	48	0.00310398	0.463003	0.463003	1	16	0.00108674	9606	Homo sapiens	Kmo		R-HSA-210290
						R-HSA-9607240	FLT3 Signaling	1	48	0.00310398	0.463003	0.463003	1	43	0.0029206	9606	Homo sapiens	Hck		R-HSA-8983371;R-HSA-8983307;R-HSA-8983309;R-HSA-8983374;R-HSA-8983425;R-HSA-8983424;R-HSA-8983299;R-HSA-8983394;R-HSA-9009700;R-HSA-8983300;R-HSA-8983335;R-HSA-8983384;R-HSA-8983378;R-HSA-449115
						R-HSA-166166	MyD88-independent TLR4 cascade	2	121	0.00782462	0.464391	0.464391	7	72	0.00489031	9606	Homo sapiens	Irf7;Nlrc5		R-HSA-9021627;R-HSA-9027275;R-HSA-9012657;R-HSA-9027280
						R-HSA-937061	TRIF(TICAM1)-mediated TLR4 signaling	2	121	0.00782462	0.464391	0.464391	7	70	0.00475447	9606	Homo sapiens	Irf7;Nlrc5		R-HSA-8950522;R-HSA-8983835;R-HSA-8983996;R-HSA-8983983;R-HSA-8984014;R-HSA-8983841;R-HSA-8984963;R-HSA-8983845;R-HSA-8984021;R-HSA-8984964;R-HSA-8950453;R-HSA-8984023
						R-HSA-3000480	Scavenging by Class A Receptors	1	49	0.00316865	0.469925	0.469925	3	10	0.000679209	9606	Homo sapiens	Msr1		R-HSA-8985153
						R-HSA-5655302	Signaling by FGFR1 in disease	1	49	0.00316865	0.469925	0.469925	1	35	0.00237723	9606	Homo sapiens	Stat1		R-HSA-389348;R-HSA-389350;R-HSA-388814;R-HSA-389352;R-HSA-389354
						R-HSA-5675221	Negative regulation of MAPK pathway	1	49	0.00316865	0.469925	0.469925	2	17	0.00115466	9606	Homo sapiens	Ptpn7		R-HSA-114577;R-HSA-432295;R-HSA-210282
						R-HSA-6811438	Intra-Golgi traffic	1	49	0.00316865	0.469925	0.469925	2	10	0.000679209	9606	Homo sapiens	Cyth4		R-HSA-5676599;R-HSA-5676596
						R-HSA-2871796	FCERI mediated MAPK activation	2	124	0.00801862	0.477055	0.477055	9	20	0.00135842	9606	Homo sapiens	Fcer1g;Lcp2		R-HSA-71802
						R-HSA-1461973	Defensins	1	51	0.00329798	0.483503	0.483503	1	19	0.0012905	9606	Homo sapiens	Ccr2		R-HSA-1433410
						R-HSA-73621	Pyrimidine catabolism	1	51	0.00329798	0.483503	0.483503	1	17	0.00115466	9606	Homo sapiens	Nt5c3		R-HSA-391151
						R-HSA-9637690	Response of Mtb to phagocytosis	1	51	0.00329798	0.483503	0.483503	1	30	0.00203763	9606	Homo sapiens	Coro1a		R-HSA-168930;R-HSA-9014343;R-HSA-9014342
						R-HSA-2172127	DAP12 interactions	1	52	0.00336265	0.490162	0.490162	9	33	0.00224139	9606	Homo sapiens	Lcp2		R-HSA-168910
						R-HSA-5683826	Surfactant metabolism	1	52	0.00336265	0.490162	0.490162	2	29	0.00196971	9606	Homo sapiens	Napsa		R-HSA-9672159
						R-HSA-2871809	FCERI mediated Ca+2 mobilization	2	129	0.00834196	0.497755	0.497755	5	11	0.00074713	9606	Homo sapiens	Fcer1g;Lcp2		R-HSA-9672176
						R-HSA-983712	Ion channel transport	3	209	0.0135153	0.508294	0.508294	4	51	0.00346397	9606	Homo sapiens	Trpm2;Mlkl;Ttyh2		R-HSA-373746
						R-HSA-445989	TAK1-dependent IKK and NF-kappa-B activation	1	55	0.00355665	0.509631	0.509631	3	17	0.00115466	9606	Homo sapiens	Nlrc5		R-HSA-139952;R-HSA-141156;R-HSA-3465448;R-HSA-3371359
						R-HSA-166058	MyD88:MAL(TIRAP) cascade initiated on plasma membrane	2	133	0.00860062	0.513936	0.513936	4	76	0.00516199	9606	Homo sapiens	Socs1;Nlrc5		R-HSA-177671;R-HSA-166245;R-HSA-168933;R-HSA-166271
						R-HSA-168188	Toll Like Receptor TLR6:TLR2 Cascade	2	133	0.00860062	0.513936	0.513936	4	78	0.00529783	9606	Homo sapiens	Socs1;Nlrc5		R-HSA-9750946;R-HSA-9750226;R-HSA-9750942
						R-HSA-69275	G2/M Transition	3	212	0.0137093	0.517812	0.517812	3	78	0.00529783	9606	Homo sapiens	Psme1;Psmb9;Psmb8		R-HSA-9757010
						R-HSA-9006925	Intracellular signaling by second messengers	5	369	0.0238619	0.520408	0.520408	3	116	0.00787883	9606	Homo sapiens	Cd80;Psme1;Psmb9;Psmb8;Pml		R-HSA-432148;R-HSA-432129;R-HSA-8948034
						R-HSA-453274	Mitotic G2-G2/M phases	3	214	0.0138386	0.524103	0.524103	3	80	0.00543368	9606	Homo sapiens	Psme1;Psmb9;Psmb8		R-HSA-168910
						R-HSA-168179	Toll Like Receptor TLR1:TLR2 Cascade	2	136	0.00879462	0.525846	0.525846	4	78	0.00529783	9606	Homo sapiens	Socs1;Nlrc5		R-HSA-1888198
						R-HSA-181438	Toll Like Receptor 2 (TLR2) Cascade	2	136	0.00879462	0.525846	0.525846	4	80	0.00543368	9606	Homo sapiens	Socs1;Nlrc5		R-HSA-204850
						R-HSA-201681	TCF dependent signaling in response to WNT	3	215	0.0139033	0.527232	0.527232	4	71	0.00482239	9606	Homo sapiens	Psme1;Psmb9;Psmb8		R-HSA-879917;R-HSA-912629;R-HSA-912627
						R-HSA-9748787	Azathioprine ADME	1	58	0.00375065	0.52836	0.52836	1	18	0.00122258	9606	Homo sapiens	Xdh		R-HSA-8854738;R-HSA-6787737
						R-HSA-9664323	FCGR3A-mediated IL10 synthesis	2	141	0.00911795	0.545256	0.545256	2	20	0.00135842	9606	Homo sapiens	Fgr;Hck		R-HSA-388833;R-HSA-388829;R-HSA-388809
						R-HSA-70326	Glucose metabolism	2	143	0.00924728	0.552864	0.552864	2	50	0.00339605	9606	Homo sapiens	Hk3;Pfkfb3		R-HSA-1801587
						R-HSA-8956319	Nucleotide catabolism	2	144	0.00931195	0.556635	0.556635	5	63	0.00427902	9606	Homo sapiens	Xdh;Nt5c3		R-HSA-164515;R-HSA-164500;R-HSA-164507;R-HSA-164521;R-HSA-164524;R-HSA-164508
						R-HSA-418597	G alpha (z) signalling events	1	63	0.00407398	0.558006	0.558006	4	13	0.000882972	9606	Homo sapiens	Rgs1		R-HSA-9636396
						R-HSA-9012852	Signaling by NOTCH3	1	63	0.00407398	0.558006	0.558006	4	37	0.00251307	9606	Homo sapiens	Stat1		R-HSA-9672176;R-HSA-9672159
						R-HSA-2173793	Transcriptional activity of SMAD2/SMAD3:SMAD4 heterotrimer	1	64	0.00413864	0.563709	0.563709	1	51	0.00346397	9606	Homo sapiens	Stat1		R-HSA-9603719
						R-HSA-5578775	Ion homeostasis	1	64	0.00413864	0.563709	0.563709	2	17	0.00115466	9606	Homo sapiens	Abcc9		R-HSA-9631987;R-HSA-194083;R-HSA-879575
						R-HSA-5621480	Dectin-2 family	1	65	0.00420331	0.569339	0.569339	10	12	0.000815051	9606	Homo sapiens	Fcer1g		R-HSA-389158;R-HSA-388832
						R-HSA-9006934	Signaling by Receptor Tyrosine Kinases	8	631	0.0408044	0.572576	0.572576	11	749	0.0508728	9606	Homo sapiens	Cd274;Socs1;Ptpro;Nckap1l;Stat1		R-HSA-392295;R-HSA-392300
						R-HSA-376176	Signaling by ROBO receptors	3	235	0.0151966	0.587321	0.587321	1	60	0.00407526	9606	Homo sapiens	Psme1;Psmb9;Psmb8		R-HSA-913374
						R-HSA-109582	Hemostasis	10	804	0.0519917	0.595293	0.595293	27	342	0.023229	9606	Homo sapiens	Fgr;Inpp5d;Dok2;Fcer1g;Pik3r5;Cd48;Lgals3bp;Itgal;Lcp2;F2rl2		R-HSA-200858
						R-HSA-186797	Signaling by PDGF	1	70	0.00452664	0.596421	0.596421	1	31	0.00210555	9606	Homo sapiens	Stat1		R-HSA-5676607
						R-HSA-9707616	Heme signaling	1	70	0.00452664	0.596421	0.596421	1	25	0.00169802	9606	Homo sapiens	Helz2		R-HSA-8869425
						R-HSA-381119	Unfolded Protein Response (UPR)	2	156	0.0100879	0.600118	0.600118	1	99	0.00672417	9606	Homo sapiens	Ccl12;Ccl2		R-HSA-435171
						R-HSA-5673001	RAF/MAP kinase cascade	4	322	0.0208226	0.600286	0.600286	3	75	0.00509407	9606	Homo sapiens	Ptpn7;Psme1;Psmb9;Psmb8		R-HSA-139952;R-HSA-141156;R-HSA-3465448;R-HSA-3371359
						R-HSA-2426168	Activation of gene expression by SREBF (SREBP)	1	71	0.00459131	0.601631	0.601631	3	42	0.00285268	9606	Homo sapiens	Helz2		R-HSA-5691439
						R-HSA-373755	Semaphorin interactions	1	71	0.00459131	0.601631	0.601631	1	41	0.00278476	9606	Homo sapiens	Ptprc		R-HSA-9636396
						R-HSA-5684996	MAPK1/MAPK3 signaling	4	329	0.0212752	0.61717	0.61717	3	82	0.00556952	9606	Homo sapiens	Ptpn7;Psme1;Psmb9;Psmb8		R-HSA-8938887
						R-HSA-68882	Mitotic Anaphase	3	249	0.0161019	0.626386	0.626386	1	32	0.00217347	9606	Homo sapiens	Psme1;Psmb9;Psmb8		R-HSA-389762;R-HSA-388828;R-HSA-389759;R-HSA-389758
						R-HSA-189445	Metabolism of porphyrins	1	76	0.00491464	0.626692	0.626692	1	42	0.00285268	9606	Homo sapiens	Lst1		R-HSA-202214;R-HSA-202233
						R-HSA-2555396	Mitotic Metaphase and Anaphase	3	250	0.0161666	0.629078	0.629078	1	33	0.00224139	9606	Homo sapiens	Psme1;Psmb9;Psmb8		R-HSA-9021627;R-HSA-9027275;R-HSA-9012657;R-HSA-9027280
						R-HSA-9679191	Potential therapeutics for SARS	2	168	0.0108639	0.640332	0.640332	3	36	0.00244515	9606	Homo sapiens	Stat2;Tlr7		R-HSA-2424484;R-HSA-2424485;R-HSA-2424486;R-HSA-2424487;R-HSA-2396561;R-HSA-2424481;R-HSA-2396594;R-HSA-2424476;R-HSA-2396606
						R-HSA-74259	Purine catabolism	1	80	0.00517331	0.645606	0.645606	4	33	0.00224139	9606	Homo sapiens	Xdh		R-HSA-396996;R-HSA-397891;R-HSA-114697;R-HSA-114552;R-HSA-396941;R-HSA-397835;R-HSA-114558
						R-HSA-3108214	SUMOylation of DNA damage response and repair proteins	1	81	0.00523797	0.650184	0.650184	4	24	0.0016301	9606	Homo sapiens	Pml		R-HSA-9021325;R-HSA-9013567;R-HSA-9014129;R-HSA-9021334
						R-HSA-1222556	ROS and RNS production in phagocytes	1	82	0.00530264	0.654703	0.654703	1	45	0.00305644	9606	Homo sapiens	Slc11a1		R-HSA-380782
						R-HSA-1226099	Signaling by FGFR in disease	1	82	0.00530264	0.654703	0.654703	1	99	0.00672417	9606	Homo sapiens	Stat1		R-HSA-1369017
						R-HSA-196849	Metabolism of water-soluble vitamins and cofactors	3	261	0.0168779	0.657807	0.657807	2	147	0.00998438	9606	Homo sapiens	Enpp3;Parp10;Parp9		R-HSA-9730967
						R-HSA-216083	Integrin cell surface interactions	1	86	0.0055613	0.672204	0.672204	2	55	0.00373565	9606	Homo sapiens	Itgal		R-HSA-6805638;R-HSA-6805620;R-HSA-6805650
						R-HSA-1655829	Regulation of cholesterol biosynthesis by SREBP (SREBF)	1	87	0.00562597	0.67644	0.67644	3	52	0.00353189	9606	Homo sapiens	Helz2		R-HSA-392295;R-HSA-392300
						R-HSA-2151201	Transcriptional activation of mitochondrial biogenesis	1	88	0.00569064	0.680621	0.680621	1	32	0.00217347	9606	Homo sapiens	Helz2		R-HSA-1855218
						R-HSA-977225	Amyloid fiber formation	1	89	0.0057553	0.684749	0.684749	3	33	0.00224139	9606	Homo sapiens	Ube2l6		R-HSA-194083
						R-HSA-1483249	Inositol phosphate metabolism	1	90	0.00581997	0.688823	0.688823	1	71	0.00482239	9606	Homo sapiens	Inpp5d		R-HSA-1888198
						R-HSA-3108232	SUMO E3 ligases SUMOylate target proteins	2	184	0.0118986	0.688936	0.688936	6	132	0.00896556	9606	Homo sapiens	Eif2ak2;Pml		R-HSA-1973968
						R-HSA-9013404	RAC2 GTPase cycle	1	92	0.0059493	0.696816	0.696816	1	10	0.000679209	9606	Homo sapiens	Nckap1l		R-HSA-8938314
						R-HSA-69620	Cell Cycle Checkpoints	3	279	0.0180419	0.701316	0.701316	3	56	0.00380357	9606	Homo sapiens	Psme1;Psmb9;Psmb8		R-HSA-9661397
						R-HSA-2219530	Constitutive Signaling by Aberrant PI3K in Cancer	1	96	0.00620797	0.712192	0.712192	1	2	0.000135842	9606	Homo sapiens	Cd80		R-HSA-2130194;R-HSA-2029469;R-HSA-2029466;R-HSA-442592;R-HSA-2029465;R-HSA-2197690
						R-HSA-447115	Interleukin-12 family signaling	1	96	0.00620797	0.712192	0.712192	17	114	0.00774299	9606	Homo sapiens	Stat1		R-HSA-389381;R-HSA-389348;R-HSA-389158;R-HSA-389350;R-HSA-388832;R-HSA-388831;R-HSA-388814;R-HSA-389352;R-HSA-388811;R-HSA-389354
						R-HSA-2990846	SUMOylation	2	193	0.0124806	0.713836	0.713836	6	141	0.00957685	9606	Homo sapiens	Eif2ak2;Pml		R-HSA-9696271
						R-HSA-9662851	Anti-inflammatory response favouring Leishmania parasite infection	2	193	0.0124806	0.713836	0.713836	2	40	0.00271684	9606	Homo sapiens	Fgr;Hck		R-HSA-3000434
						R-HSA-9664433	Leishmania parasite growth and survival	2	193	0.0124806	0.713836	0.713836	2	40	0.00271684	9606	Homo sapiens	Fgr;Hck		R-HSA-879724
						R-HSA-173623	Classical antibody-mediated complement activation	1	97	0.00627263	0.715914	0.715914	2	2	0.000135842	9606	Homo sapiens	C1qb		R-HSA-8855617
						R-HSA-9645723	Diseases of programmed cell death	1	97	0.00627263	0.715914	0.715914	2	37	0.00251307	9606	Homo sapiens	Mlkl		R-HSA-71200
						R-HSA-373080	Class B/2 (Secretin family receptors)	1	99	0.00640197	0.723214	0.723214	1	24	0.0016301	9606	Homo sapiens	Adgre1		R-HSA-9609274
						R-HSA-5683057	MAPK family signaling cascades	4	380	0.0245732	0.726243	0.726243	4	122	0.00828635	9606	Homo sapiens	Ptpn7;Psme1;Psmb9;Psmb8		R-HSA-3221843;R-HSA-2173778;R-HSA-2507854
						R-HSA-73894	DNA Repair	4	380	0.0245732	0.726243	0.726243	6	339	0.0230252	9606	Homo sapiens	Trim25;Isg15;Uba7;Ube2l6		R-HSA-8847883;R-HSA-8847880
						R-HSA-9013423	RAC3 GTPase cycle	1	100	0.00646663	0.726793	0.726793	1	6	0.000407526	9606	Homo sapiens	Nckap1l		R-HSA-9635739;R-HSA-9635743
						R-HSA-168255	Influenza Infection	2	198	0.0128039	0.726938	0.726938	2	59	0.00400734	9606	Homo sapiens	Eif2ak2;Isg15		R-HSA-1888198
						R-HSA-400253	Circadian Clock	1	105	0.00678996	0.744012	0.744012	3	59	0.00400734	9606	Homo sapiens	Helz2		R-HSA-109449
						R-HSA-1296071	Potassium Channels	1	107	0.0069193	0.750593	0.750593	1	20	0.00135842	9606	Homo sapiens	Abcc9		R-HSA-1973968
						R-HSA-2730905	Role of LAT2/NTAL/LAB on calcium mobilization	1	107	0.0069193	0.750593	0.750593	2	7	0.000475447	9606	Homo sapiens	Fcer1g		R-HSA-9636396
						R-HSA-170834	Signaling by TGF-beta Receptor Complex	1	108	0.00698396	0.75382	0.75382	1	100	0.00679209	9606	Homo sapiens	Stat1		R-HSA-2424484;R-HSA-2424485;R-HSA-2424486;R-HSA-2424487;R-HSA-2396561;R-HSA-2424481;R-HSA-2396594;R-HSA-2424476;R-HSA-2396606
						R-HSA-168142	Toll Like Receptor 10 (TLR10) Cascade	1	109	0.00704863	0.757006	0.757006	3	71	0.00482239	9606	Homo sapiens	Nlrc5		R-HSA-5684864;R-HSA-5685902
						R-HSA-168176	Toll Like Receptor 5 (TLR5) Cascade	1	109	0.00704863	0.757006	0.757006	3	71	0.00482239	9606	Homo sapiens	Nlrc5		R-HSA-9750946;R-HSA-9750226;R-HSA-9750942
						R-HSA-381340	Transcriptional regulation of white adipocyte differentiation	1	109	0.00704863	0.757006	0.757006	10	19	0.0012905	9606	Homo sapiens	Helz2		R-HSA-9748991
						R-HSA-425397	Transport of vitamins, nucleosides, and related molecules	1	109	0.00704863	0.757006	0.757006	3	40	0.00271684	9606	Homo sapiens	Lst1		R-HSA-392133;R-HSA-8982018;R-HSA-8982021;R-HSA-8981892
						R-HSA-8957275	Post-translational protein phosphorylation	1	109	0.00704863	0.757006	0.757006	1	1	6.79209e-05	9606	Homo sapiens	C4b		R-HSA-9021325;R-HSA-9013567;R-HSA-9014129;R-HSA-9021334
						R-HSA-975871	MyD88 cascade initiated on plasma membrane	1	109	0.00704863	0.757006	0.757006	3	70	0.00475447	9606	Homo sapiens	Nlrc5		R-HSA-5678261;R-HSA-9691566
						R-HSA-166786	Creation of C4 and C2 activators	1	111	0.00717796	0.763254	0.763254	2	8	0.000543368	9606	Homo sapiens	C1qb		R-HSA-9730967
						R-HSA-1483257	Phospholipid metabolism	3	314	0.0203052	0.773703	0.773703	4	218	0.0148068	9606	Homo sapiens	Inpp5d;Pik3r5;Pla1a		R-HSA-5621366;R-HSA-5621347;R-HSA-5621363;R-HSA-5621356;R-HSA-5621353;R-HSA-5621352;R-HSA-5621355;R-HSA-5621371;R-HSA-5621354;R-HSA-5621370
						R-HSA-163125	Post-translational modification: synthesis of GPI-anchored proteins	1	115	0.00743663	0.775276	0.775276	1	16	0.00108674	9606	Homo sapiens	Fcgr4		R-HSA-1368065
						R-HSA-8856825	Cargo recognition for clathrin-mediated endocytosis	1	115	0.00743663	0.775276	0.775276	1	15	0.00101881	9606	Homo sapiens	Il7r		R-HSA-380782
						R-HSA-418346	Platelet homeostasis	1	118	0.00763063	0.783892	0.783892	3	31	0.00210555	9606	Homo sapiens	Fgr		R-HSA-1655848;R-HSA-1655850;R-HSA-1655826
						R-HSA-2219528	PI3K/AKT Signaling in Cancer	1	124	0.00801862	0.80015	0.80015	1	21	0.00142634	9606	Homo sapiens	Cd80		R-HSA-373746
						R-HSA-194068	Bile acid and bile salt metabolism	1	125	0.00808329	0.802739	0.802739	1	99	0.00672417	9606	Homo sapiens	Lst1		R-HSA-9661397
						R-HSA-195721	Signaling by WNT	3	331	0.0214046	0.803357	0.803357	6	157	0.0106636	9606	Homo sapiens	Psme1;Psmb9;Psmb8		R-HSA-9727349;R-HSA-74258;R-HSA-74247;R-HSA-9727347
						R-HSA-381426	Regulation of Insulin-like Growth Factor (IGF) transport and uptake by Insulin-like Growth Factor Binding Proteins (IGFBPs)	1	127	0.00821262	0.807817	0.807817	1	14	0.000950893	9606	Homo sapiens	C4b		R-HSA-3000383;R-HSA-5228508;R-HSA-3000411;R-HSA-3000433
						R-HSA-1592230	Mitochondrial biogenesis	1	128	0.00827729	0.810307	0.810307	1	36	0.00244515	9606	Homo sapiens	Helz2		R-HSA-435171
						R-HSA-4420097	VEGFA-VEGFR2 Pathway	1	129	0.00834196	0.812765	0.812765	1	79	0.00536575	9606	Homo sapiens	Nckap1l		R-HSA-1888198
						R-HSA-6811558	PI5P, PP2A and IER3 Regulate PI3K/AKT Signaling	1	129	0.00834196	0.812765	0.812765	1	7	0.000475447	9606	Homo sapiens	Cd80		R-HSA-199050;R-HSA-202718
						R-HSA-9748784	Drug ADME	2	239	0.0154553	0.816326	0.816326	2	121	0.00821843	9606	Homo sapiens	Lst1;Xdh		R-HSA-1655848;R-HSA-1655850;R-HSA-1655826
						R-HSA-9635486	Infection with Mycobacterium tuberculosis	1	135	0.00872995	0.82686	0.82686	1	73	0.00495823	9606	Homo sapiens	Coro1a		R-HSA-1592238
						R-HSA-199418	Negative regulation of the PI3K/AKT network	1	137	0.00885929	0.83132	0.83132	1	10	0.000679209	9606	Homo sapiens	Cd80		R-HSA-5660757;R-HSA-5658496;R-HSA-5660753
						R-HSA-9006936	Signaling by TGFB family members	1	138	0.00892395	0.833507	0.833507	1	125	0.00849012	9606	Homo sapiens	Stat1		R-HSA-1855218
						R-HSA-194138	Signaling by VEGF	1	140	0.00905329	0.837796	0.837796	1	86	0.0058412	9606	Homo sapiens	Nckap1l		R-HSA-9014294
						R-HSA-114608	Platelet degranulation	1	141	0.00911795	0.8399	0.8399	1	11	0.00074713	9606	Homo sapiens	Lgals3bp		R-HSA-2400009
						R-HSA-15869	Metabolism of nucleotides	2	256	0.0165546	0.845047	0.845047	5	142	0.00964477	9606	Homo sapiens	Xdh;Nt5c3		R-HSA-8950441;R-HSA-8950733;R-HSA-8983983;R-HSA-8984014;R-HSA-8983841;R-HSA-8984963;R-HSA-8983845;R-HSA-8984964;R-HSA-8950522;R-HSA-8983835;R-HSA-8983996;R-HSA-8950782;R-HSA-8984021;R-HSA-8950453;R-HSA-8950485;R-HSA-8984023;R-HSA-8950518
						R-HSA-382551	Transport of small molecules	10	1013	0.065507	0.849597	0.849597	12	460	0.0312436	9606	Homo sapiens	Lst1;Slc11a1;Trpm2;Mlkl;Ttyh2;Abcc9;Slc15a3;Psme1;Psmb9;Psmb8		R-HSA-173626;R-HSA-173631
						R-HSA-5576891	Cardiac conduction	1	147	0.00950595	0.851962	0.851962	2	33	0.00224139	9606	Homo sapiens	Abcc9		R-HSA-9686343;R-HSA-9698677
						R-HSA-76005	Response to elevated platelet cytosolic Ca2+	1	148	0.00957062	0.853882	0.853882	1	14	0.000950893	9606	Homo sapiens	Lgals3bp		R-HSA-444773
						R-HSA-2029482	Regulation of actin dynamics for phagocytic cup formation	1	158	0.0102173	0.871775	0.871775	6	24	0.0016301	9606	Homo sapiens	Nckap1l		R-HSA-9018808
						R-HSA-8856828	Clathrin-mediated endocytosis	1	161	0.0104113	0.876704	0.876704	16	35	0.00237723	9606	Homo sapiens	Il7r		R-HSA-879724;R-HSA-1368065;R-HSA-1801587
						R-HSA-196854	Metabolism of vitamins and cofactors	3	385	0.0248965	0.876775	0.876775	2	209	0.0141955	9606	Homo sapiens	Enpp3;Parp10;Parp9		R-HSA-2730860;R-HSA-2730884
						R-HSA-422475	Axon guidance	5	585	0.0378298	0.877491	0.877491	3	298	0.0202404	9606	Homo sapiens	Ptprc;Dok2;Psme1;Psmb9;Psmb8		R-HSA-1369017
						R-HSA-425366	Transport of bile salts and organic acids, metal ions and amine compounds	1	163	0.0105406	0.879886	0.879886	1	67	0.0045507	9606	Homo sapiens	Slc11a1		R-HSA-9730967
						R-HSA-1500931	Cell-Cell communication	1	165	0.0106699	0.882985	0.882985	1	93	0.00631665	9606	Homo sapiens	Fyb		R-HSA-8952289
						R-HSA-166520	Signaling by NTRKs	1	166	0.0107346	0.884505	0.884505	1	164	0.011139	9606	Homo sapiens	Ptpro		R-HSA-1183058;R-HSA-560472;R-HSA-560473;R-HSA-560491;R-HSA-560493;R-HSA-560510;R-HSA-381309;R-HSA-1183003;R-HSA-560498;R-HSA-560517
						R-HSA-425393	Transport of inorganic cations/anions and amino acids/oligopeptides	1	167	0.0107993	0.886005	0.886005	1	76	0.00516199	9606	Homo sapiens	Slc15a3		R-HSA-9631987;R-HSA-194083;R-HSA-879575
						R-HSA-2173782	Binding and Uptake of Ligands by Scavenger Receptors	1	168	0.0108639	0.887486	0.887486	3	33	0.00224139	9606	Homo sapiens	Msr1		R-HSA-9750946;R-HSA-9750226;R-HSA-9750942
						R-HSA-73887	Death Receptor Signaling	1	172	0.0111226	0.89322	0.89322	5	119	0.00808259	9606	Homo sapiens	Tnfsf10		R-HSA-9750946;R-HSA-9750226;R-HSA-9750942
						R-HSA-162587	HIV Life Cycle	1	175	0.0113166	0.897329	0.897329	6	117	0.00794675	9606	Homo sapiens	Ccr5		R-HSA-9750946;R-HSA-9750226;R-HSA-9750942
						R-HSA-1989781	PPARA activates gene expression	1	175	0.0113166	0.897329	0.897329	41	41	0.00278476	9606	Homo sapiens	Helz2		R-HSA-173626;R-HSA-173631
						R-HSA-400206	Regulation of lipid metabolism by PPARalpha	1	177	0.0114459	0.89998	0.89998	42	45	0.00305644	9606	Homo sapiens	Helz2		R-HSA-8866277
						R-HSA-5633007	Regulation of TP53 Activity	1	178	0.0115106	0.901281	0.901281	3	98	0.00665625	9606	Homo sapiens	Pml		R-HSA-8940388
						R-HSA-68886	M Phase	3	415	0.0268365	0.906116	0.906116	1	91	0.00618081	9606	Homo sapiens	Psme1;Psmb9;Psmb8		R-HSA-432148;R-HSA-432129;R-HSA-8948034
						R-HSA-9675108	Nervous system development	5	621	0.0401578	0.906755	0.906755	3	324	0.0220064	9606	Homo sapiens	Ptprc;Dok2;Psme1;Psmb9;Psmb8		R-HSA-2400009
						R-HSA-425407	SLC-mediated transmembrane transport	3	419	0.0270952	0.909513	0.909513	5	194	0.0131767	9606	Homo sapiens	Lst1;Slc11a1;Slc15a3		R-HSA-194083
						R-HSA-5619102	SLC transporter disorders	1	185	0.0119633	0.909922	0.909922	1	65	0.00441486	9606	Homo sapiens	Lst1		R-HSA-8952289
						R-HSA-9013149	RAC1 GTPase cycle	1	191	0.0123513	0.916727	0.916727	1	6	0.000407526	9606	Homo sapiens	Nckap1l		R-HSA-1592238
						R-HSA-162582	Signal Transduction	32	3036	0.196327	0.919424	0.919424	87	2539	0.172451	9606	Homo sapiens	Socs1;Cxcl10;Adgre1;Ptpn7;Ccl19;Epsti1;Psme1;Ccl12;Ptpro;Gpr65;Rgs1;Ccl2;Ccr5;Psmb9;Psmb8;Ccr2;Cd80;Ccrl2;Nckap1l;Tnfsf10;Pml;Cd274;Gpr35;Pik3r5;Xcl1;Stat1;F2rl2		R-HSA-2316434
						R-HSA-8957322	Metabolism of steroids	2	336	0.0217279	0.932749	0.932749	4	251	0.0170482	9606	Homo sapiens	Lst1;Helz2		R-HSA-2029465
						R-HSA-9824439	Bacterial Infection Pathways	1	209	0.0135153	0.934223	0.934223	1	152	0.010324	9606	Homo sapiens	Coro1a		R-HSA-9636396
						R-HSA-9609690	HCMV Early Events	1	215	0.0139033	0.9392	0.9392	2	12	0.000815051	9606	Homo sapiens	Pml		R-HSA-2316434
						R-HSA-6811442	Intra-Golgi and retrograde Golgi-to-ER traffic	1	219	0.0141619	0.942308	0.942308	2	48	0.00326021	9606	Homo sapiens	Cyth4		R-HSA-9730967
						R-HSA-1483206	Glycerophospholipid biosynthesis	1	221	0.0142913	0.943802	0.943802	1	133	0.00903349	9606	Homo sapiens	Pla1a		R-HSA-2029465
						R-HSA-3700989	Transcriptional Regulation by TP53	3	484	0.0312985	0.951158	0.951158	5	259	0.0175915	9606	Homo sapiens	Nlrc4;Pml		R-HSA-481009
						R-HSA-397014	Muscle contraction	1	232	0.0150026	0.951357	0.951357	2	53	0.00359981	9606	Homo sapiens	Abcc9		R-HSA-5678261;R-HSA-9691566
						R-HSA-2262752	Cellular responses to stress	8	1038	0.0671236	0.961754	0.961754	11	500	0.0339605	9606	Homo sapiens	Helz2;Ccl12;Ccl2;Nlrp3;Psme1;Psmb9;Psmb8;Trim21		R-HSA-481009
						R-HSA-8953897	Cellular responses to stimuli	8	1056	0.0682876	0.966529	0.966529	11	531	0.036066	9606	Homo sapiens	Helz2;Ccl12;Ccl2;Nlrp3;Psme1;Psmb9;Psmb8;Trim21		R-HSA-2130194;R-HSA-2029469;R-HSA-2029466;R-HSA-442592;R-HSA-2029465;R-HSA-2197690
						R-HSA-9609646	HCMV Infection	1	270	0.0174599	0.970484	0.970484	2	31	0.00210555	9606	Homo sapiens	Pml		R-HSA-8868071;R-HSA-8868230;R-HSA-8866277;R-HSA-8867756;R-HSA-8868236;R-HSA-8868651;R-HSA-8867754;R-HSA-8868072;R-HSA-8868648;R-HSA-8868661;R-HSA-8868660;R-HSA-8868659;R-HSA-8868658;R-HSA-8869438;R-HSA-8871194;R-HSA-8871193
						R-HSA-71291	Metabolism of amino acids and derivatives	4	667	0.0431324	0.974723	0.974723	2	285	0.0193575	9606	Homo sapiens	Psme1;Kmo;Psmb9;Psmb8		R-HSA-435171
						R-HSA-9012999	RHO GTPase cycle	2	460	0.0297465	0.983008	0.983008	4	91	0.00618081	9606	Homo sapiens	Nckap1l;Epsti1		R-HSA-391151
						R-HSA-71387	Metabolism of carbohydrates	2	463	0.0299405	0.98358	0.98358	2	241	0.0163689	9606	Homo sapiens	Hk3;Pfkfb3		R-HSA-9603719
						R-HSA-69278	Cell Cycle, Mitotic	3	595	0.0384765	0.984027	0.984027	13	352	0.0239082	9606	Homo sapiens	Psme1;Psmb9;Psmb8		R-HSA-428007
						R-HSA-195258	RHO GTPase Effectors	1	325	0.0210166	0.985709	0.985709	6	113	0.00767507	9606	Homo sapiens	Nckap1l		R-HSA-3221843;R-HSA-2173778;R-HSA-2507854
						R-HSA-1474244	Extracellular matrix organization	1	328	0.0212106	0.986264	0.986264	2	319	0.0216668	9606	Homo sapiens	Itgal		R-HSA-141139;R-HSA-75187;R-HSA-141316;R-HSA-75238;R-HSA-75146
						R-HSA-1852241	Organelle biogenesis and maintenance	1	337	0.0217926	0.987805	0.987805	1	86	0.0058412	9606	Homo sapiens	Helz2		R-HSA-1655826;R-HSA-1989778;R-HSA-1989779;R-HSA-560517;R-HSA-1989776;R-HSA-1989777;R-HSA-1989774;R-HSA-560473;R-HSA-1989775;R-HSA-1989772;R-HSA-1989773;R-HSA-1989770;R-HSA-1368065;R-HSA-1989771;R-HSA-1989768;R-HSA-1989767;R-HSA-1989764;R-HSA-1989765;R-HSA-1989762;R-HSA-1989760;R-HSA-1989761;R-HSA-1989758;R-HSA-1989759;R-HSA-879724;R-HSA-1989756;R-HSA-1989757;R-HSA-1989754;R-HSA-1989755;R-HSA-1989…
						R-HSA-8953854	Metabolism of RNA	4	841	0.0543844	0.995439	0.995439	3	199	0.0135163	9606	Homo sapiens	Psme1;Psmb9;Psmb8;Apobec1		R-HSA-164515;R-HSA-164500;R-HSA-164507;R-HSA-164521;R-HSA-164524;R-HSA-164508
						R-HSA-597592	Post-translational protein modification	11	1639	0.105988	0.99611	0.99611	22	549	0.0372886	9606	Homo sapiens	C4b;Fcgr4;Ubd;Ddx58;Eif2ak2;Nlrp3;Trim25;Psme1;Psmb9;Psmb8;Pml		R-HSA-400143;R-HSA-1655826;R-HSA-1989778;R-HSA-1989779;R-HSA-560517;R-HSA-1989776;R-HSA-1989777;R-HSA-1989774;R-HSA-560473;R-HSA-1989775;R-HSA-1989772;R-HSA-1989773;R-HSA-1989770;R-HSA-1368065;R-HSA-1989771;R-HSA-1989768;R-HSA-1989767;R-HSA-1989764;R-HSA-1989765;R-HSA-1989762;R-HSA-1989760;R-HSA-1989761;R-HSA-1989758;R-HSA-1989759;R-HSA-879724;R-HSA-1989756;R-HSA-1989757;R-HSA-1989754;R-HSA-19897…
						R-HSA-1640170	Cell Cycle	3	733	0.0474004	0.996354	0.996354	15	451	0.0306323	9606	Homo sapiens	Psme1;Psmb9;Psmb8		R-HSA-6805638;R-HSA-6805620;R-HSA-6805650
						R-HSA-212436	Generic Transcription Pathway	10	1586	0.102561	0.99747	0.99747	17	884	0.0600421	9606	Homo sapiens	Nlrc4;Stat1;Psme1;Psmb9;Itgal;Psmb8;Pml		R-HSA-5661184
						R-HSA-1266738	Developmental Biology	9	1524	0.0985515	0.998305	0.998305	18	780	0.0529783	9606	Homo sapiens	Csf3r;Ptprc;Helz2;Dok2;Psme1;Psmb9;Psmb8;Pml		R-HSA-9013145
						R-HSA-112316	Neuronal System	1	490	0.0316865	0.998403	0.998403	1	221	0.0150105	9606	Homo sapiens	Abcc9		R-HSA-9636396
						R-HSA-199991	Membrane Trafficking	2	668	0.0431971	0.998535	0.998535	18	219	0.0148747	9606	Homo sapiens	Cyth4;Il7r		R-HSA-9614816;R-HSA-9614810
						R-HSA-5653656	Vesicle-mediated transport	3	828	0.0535437	0.998738	0.998738	21	252	0.0171161	9606	Homo sapiens	Msr1;Cyth4;Il7r		R-HSA-8847883;R-HSA-8847880
						R-HSA-194315	Signaling by Rho GTPases	2	708	0.0457838	0.999099	0.999099	10	203	0.013788	9606	Homo sapiens	Nckap1l;Epsti1		R-HSA-8869425
						R-HSA-9716542	Signaling by Rho GTPases, Miro GTPases and RHOBTB3	2	724	0.0468184	0.99926	0.99926	10	212	0.0143992	9606	Homo sapiens	Nckap1l;Epsti1		R-HSA-5678261;R-HSA-9691566
						R-HSA-73857	RNA Polymerase II Transcription	10	1728	0.111743	0.999271	0.999271	17	945	0.0641853	9606	Homo sapiens	Nlrc4;Stat1;Psme1;Psmb9;Itgal;Psmb8;Pml		R-HSA-9614816;R-HSA-9614810
						R-HSA-74160	Gene expression (Transcription)	10	1917	0.123965	0.999875	0.999875	17	1090	0.0740338	9606	Homo sapiens	Nlrc4;Stat1;Psme1;Psmb9;Itgal;Psmb8;Pml		R-HSA-2130194;R-HSA-2029469;R-HSA-2029466;R-HSA-442592;R-HSA-2029465;R-HSA-2197690
						R-HSA-392499	Metabolism of proteins	13	2334	0.150931	0.999943	0.999943	27	843	0.0572574	9606	Homo sapiens	Fcgr4;Eif2ak2;Nlrp3;Trim25;Psme1;Pml;C4b;Napsa;Ubd;Ddx58;Ube2l6;Psmb9;Psmb8		R-HSA-199050;R-HSA-202718
						R-HSA-556833	Metabolism of lipids	5	1508	0.0975168	0.999987	0.999987	47	981	0.0666304	9606	Homo sapiens	Inpp5d;Lst1;Helz2;Pik3r5;Pla1a		R-HSA-1592238
						R-HSA-1430728	Metabolism	16	3691	0.238683	0.9999999988836449	1	60	2288	0.155403	9606	Homo sapiens	Inpp5d;Lst1;Helz2;Enpp3;Psme1;Kmo;Pla1a;Hk3;Pfkfb3;Pik3r5;Psmb9;Psmb8;Xdh;Parp10;Nt5c3;Parp9		R-HSA-1369017

## Sheet: Dual vs SARS2 Only Day 1 and 2 
From Supp Data 1:DEGs Dual H1N1/SARS-CoV-2 vs SARS-CoV-2 (padj<0.05)									REACTOME PATHWAYS, OVEREXPRESSED, DAY 1 (Entities pval<0.05)
								Genes not identified	Pathway identifier	Pathway name	#Entities found	#Entities total	Entities ratio	Entities pValue	Entities FDR	#Reactions found	#Reactions total	Reactions ratio	Species identifier	Species name	Submitted entities found	Mapped entities	Found reaction identifiers
	Day 1	Day 1			Day 2	Day 2		BC031181	R-HSA-9716542	Signaling by Rho GTPases, Miro GTPases and RHOBTB3	18	724	0.0468184	0.0409127	0.465821	77	212	0.0143992	9606	Homo sapiens	Arhgap26;Dsp;Git2;Slc4a7;Taok3;Fam83b;Myh14;Plxnb1;Add3;Srrm1;Ankle2;Fgd3;Cpsf7;Als2;Rac1;Uhrf1bp1l;Tjp2		R-HSA-2029469;R-HSA-2029466;R-HSA-5623632;R-HSA-2029465;R-HSA-9018766;R-HSA-9018754;R-HSA-8981637;R-HSA-9018756;R-HSA-2029456;R-HSA-9018758;R-HSA-9013145;R-HSA-9013144;R-HSA-5668932;R-HSA-9013147;R-HSA-9018778;R-HSA-5623622;R-HSA-9013022;R-HSA-9013009;R-HSA-9696266;R-HSA-9017488;R-HSA-2197690;R-HSA-9696271;R-HSA-9693198;R-HSA-9014295;R-HSA-9013143;R-HSA-9696268;R-HSA-9014294;R-HSA-9013161;R-HSA-8…
GeneName	log2FoldChange	padj		GeneName	log2FoldChange	padj		Bola3	R-HSA-194315	Signaling by Rho GTPases	18	708	0.0457838	0.0341146	0.465821	77	203	0.013788	9606	Homo sapiens	Arhgap26;Dsp;Git2;Slc4a7;Taok3;Fam83b;Myh14;Plxnb1;Add3;Srrm1;Ankle2;Fgd3;Cpsf7;Als2;Rac1;Uhrf1bp1l;Tjp2		R-HSA-2029469;R-HSA-2029466;R-HSA-5623632;R-HSA-2029465;R-HSA-9018766;R-HSA-9018754;R-HSA-8981637;R-HSA-9018756;R-HSA-2029456;R-HSA-9018758;R-HSA-9013145;R-HSA-9013144;R-HSA-5668932;R-HSA-9013147;R-HSA-9018778;R-HSA-5623622;R-HSA-9013022;R-HSA-9013009;R-HSA-9696266;R-HSA-9017488;R-HSA-2197690;R-HSA-9696271;R-HSA-9693198;R-HSA-9014295;R-HSA-9013143;R-HSA-9696268;R-HSA-9014294;R-HSA-9013161;R-HSA-8…
Dsg3	2.44871	0.000227027		Cd3d	2.38288	0.00046352		Zfp276	R-HSA-9012999	RHO GTPase cycle	17	460	0.0297465	0.00120587	0.0964697	38	91	0.00618081	9606	Homo sapiens	Arhgap26;Dsp;Git2;Slc4a7;Taok3;Fam83b;Plxnb1;Add3;Srrm1;Ankle2;Fgd3;Cpsf7;Als2;Rac1;Uhrf1bp1l;Tjp2		R-HSA-9018766;R-HSA-9014467;R-HSA-9018754;R-HSA-8981637;R-HSA-9018756;R-HSA-9018758;R-HSA-9013145;R-HSA-9013144;R-HSA-9013147;R-HSA-9018778;R-HSA-9693125;R-HSA-9013022;R-HSA-9013009;R-HSA-9696266;R-HSA-9017488;R-HSA-9696271;R-HSA-9693198;R-HSA-9014295;R-HSA-9013143;R-HSA-9696268;R-HSA-9014294;R-HSA-9013161;R-HSA-9018794;R-HSA-9714481;R-HSA-9013024;R-HSA-9017507;R-HSA-9018787;R-HSA-9013157;R-HSA-9…
7SK	2.29545	0.00533262		Ctsw	2.10573	0.00216824		A430005L14Rik	R-HSA-6805567	Keratinization	8	226	0.0146146	0.0289278	0.465821	16	34	0.00230931	9606	Homo sapiens	Dsp;Perp;Krt14;Krt15;Dsg3;Krt5		R-HSA-6814695;R-HSA-6806629;R-HSA-6805573;R-HSA-6814734;R-HSA-6814764;R-HSA-6805546;R-HSA-6810357;R-HSA-6806613;R-HSA-6814387;R-HSA-6811539;R-HSA-6806610;R-HSA-6809393;R-HSA-8942224;R-HSA-6809663;R-HSA-6814298;R-HSA-6810937
Tmprss11b	2.14247	0.000133235		Themis	1.73695	0.0448084		5S_rRNA	R-HSA-6809371	Formation of the cornified envelope	8	138	0.00892395	0.00179124	0.10549	9	27	0.00183387	9606	Homo sapiens	Dsp;Perp;Krt14;Krt15;Dsg3;Krt5		R-HSA-6814695;R-HSA-6810357;R-HSA-6814387;R-HSA-6811539;R-HSA-8942224;R-HSA-6814734;R-HSA-6814764;R-HSA-6814298;R-HSA-6810937
U1	2.02273	0.0331701		Kirrel2	1.41828	0.00837153		Uxs1	R-HSA-400253	Circadian Clock	5	105	0.00678996	0.0268736	0.465821	37	59	0.00400734	9606	Homo sapiens	Noct;Sik1;Arntl		R-HSA-5663127;R-HSA-5663124;R-HSA-1368087;R-HSA-5663122;R-HSA-5663120;R-HSA-400256;R-HSA-5663132;R-HSA-421320;R-HSA-8878679;R-HSA-5663174;R-HSA-400342;R-HSA-1368133;R-HSA-1368069;R-HSA-549467;R-HSA-5663170;R-HSA-549533;R-HSA-879770;R-HSA-5663105;R-HSA-5663118;R-HSA-879762;R-HSA-5669302;R-HSA-879724;R-HSA-5663156;R-HSA-400228;R-HSA-549355;R-HSA-5663155;R-HSA-8878702;R-HSA-879782;R-HSA-5663165;R-HS…
Ttc6	1.9641	0.0305432		Aurkb	1.07611	0.0367629		Irf2bp1	R-HSA-9020591	Interleukin-12 signaling	4	84	0.00543197	0.0457623	0.465821	2	56	0.00380357	9606	Homo sapiens	Hspa9;Serpinb2		R-HSA-8950389;R-HSA-8950567
Serpinb2	1.80996	0.0227869		Osbpl1a	-0.494188	0.0340094		Serf2	R-HSA-1445148	Translocation of SLC2A4 (GLUT4) to the plasma membrane	5	81	0.00523797	0.00990842	0.416154	7	15	0.00101881	9606	Homo sapiens	Kif3b;Rab14;Ralgapa2;Rac1;C2cd5		R-HSA-1445143;R-HSA-1458485;R-HSA-2316352;R-HSA-2316347;R-HSA-1458463;R-HSA-5260201;R-HSA-2255343
Ctrl	1.75694	0.00840485						Smim20	R-HSA-8950505	Gene and protein expression by JAK-STAT signaling after Interleukin-12 stimulation	4	73	0.00472064	0.0297696	0.465821	2	36	0.00244515	9606	Homo sapiens	Hspa9;Serpinb2		R-HSA-8950389;R-HSA-8950567
Duoxa1	1.67065	0.0040676						Sh3glb2	R-HSA-9634815	Transcriptional Regulation by NPAS4	6	60	0.00387998	0.000437612	0.0964697	45	47	0.00319228	9606	Homo sapiens	Plk2;Arntl;Npas4		R-HSA-9769044;R-HSA-9768788;R-HSA-9634897;R-HSA-9769302;R-HSA-9769235;R-HSA-9769042;R-HSA-9768925;R-HSA-9769177;R-HSA-9634846;R-HSA-9770072;R-HSA-9769115;R-HSA-9769307;R-HSA-9769345;R-HSA-9634886;R-HSA-9768832;R-HSA-9769347;R-HSA-9634884;R-HSA-9769165;R-HSA-9768782;R-HSA-9644879;R-HSA-9639567;R-HSA-9769419;R-HSA-9638156;R-HSA-9769418;R-HSA-9769141;R-HSA-9769143;R-HSA-9768950;R-HSA-9769014;R-HSA-9…
Abca12	1.64619	0.0401152						Snora78	R-HSA-9013405	RHOD GTPase cycle	4	57	0.00368598	0.0134184	0.435623	2	9	0.000611288	9606	Homo sapiens	Arhgap26;Slc4a7;Plxnb1;Add3		R-HSA-9013437;R-HSA-9693198
AA986860	1.62992	0.0062266						Paqr7	R-HSA-75153	Apoptotic execution phase	4	54	0.00349198	0.0112089	0.435623	5	57	0.00387149	9606	Homo sapiens	Dsp;Hmgb2;Dsg3;Tjp2		R-HSA-201636;R-HSA-266204;R-HSA-351871;R-HSA-201631;R-HSA-211247
Macc1	1.59316	0.0485024						Tmem109	R-HSA-5689896	Ovarian tumor domain proteases	4	44	0.00284532	0.00557963	0.256203	7	14	0.000950893	9606	Homo sapiens	Tnip2;Traf3;Otud7b;Ripk1		R-HSA-5690870;R-HSA-936381;R-HSA-8869506;R-HSA-5690845;R-HSA-5690827;R-HSA-5690843;R-HSA-5690856
Foxa1	1.55918	0.0285127						Tm2d2	R-HSA-3899300	SUMOylation of transcription cofactors	3	44	0.00284532	0.0335653	0.465821	4	27	0.00183387	9606	Homo sapiens	Sin3a;Safb;Pias2		R-HSA-4085372;R-HSA-4085994;R-HSA-4085347;R-HSA-4085331
Npas4	1.54993	0.0414253						Pde4dip	R-HSA-1368108	BMAL1:CLOCK,NPAS2 activates circadian gene expression	3	43	0.00278065	0.0316857	0.465821	20	20	0.00135842	9606	Homo sapiens	Noct;Arntl		R-HSA-879724;R-HSA-5663127;R-HSA-5663156;R-HSA-5663124;R-HSA-5663122;R-HSA-8878702;R-HSA-5663132;R-HSA-879782;R-HSA-5663165;R-HSA-1368889;R-HSA-8878679;R-HSA-5663138;R-HSA-5663170;R-HSA-879770;R-HSA-5663105;R-HSA-549424;R-HSA-879798;R-HSA-549364;R-HSA-549428;R-HSA-879762
Snora28	1.54943	0.0257819						Paqr4	R-HSA-2559585	Oncogene Induced Senescence	3	42	0.00271599	0.029863	0.465821	2	19	0.0012905	9606	Homo sapiens	Cdk6;Cdkn2b		R-HSA-182594;R-HSA-3209114
Rskr	1.52849	0.0284101						Iffo2	R-HSA-9768919	NPAS4 regulates expression of target genes	6	41	0.00265132	5.71313e-05	0.0411917	35	36	0.00244515	9606	Homo sapiens	Plk2;Arntl;Npas4		R-HSA-9769044;R-HSA-9634897;R-HSA-9769302;R-HSA-9769235;R-HSA-9769042;R-HSA-9768925;R-HSA-9769177;R-HSA-9634846;R-HSA-9770072;R-HSA-9769115;R-HSA-9769307;R-HSA-9634886;R-HSA-9634884;R-HSA-9769165;R-HSA-9644879;R-HSA-9769419;R-HSA-9638156;R-HSA-9769418;R-HSA-9769141;R-HSA-9769143;R-HSA-9768950;R-HSA-9769014;R-HSA-9768945;R-HSA-9634934;R-HSA-9769011;R-HSA-9634850;R-HSA-9769316;R-HSA-9769249;R-HSA-9…
Henmt1	1.52823	0.0117213						Dhx57	R-HSA-111465	Apoptotic cleavage of cellular proteins	3	38	0.00245732	0.0231469	0.465821	3	38	0.002581	9606	Homo sapiens	Dsp;Dsg3;Tjp2		R-HSA-201636;R-HSA-351871;R-HSA-201631
Ttll13	1.50755	0.0239224						Bola1	R-HSA-5357956	TNFR1-induced NF-kappa-B signaling pathway	3	33	0.00213399	0.0160499	0.465821	5	5	0.000339605	9606	Homo sapiens	Ikbkb;Otud7b;Ripk1		R-HSA-5357776;R-HSA-5357904;R-HSA-5357780;R-HSA-5357860;R-HSA-5357757
Nup210l	1.45745	0.00562995						Tex261	R-HSA-400685	Sema4D in semaphorin signaling	3	31	0.00200466	0.0136132	0.435623	10	13	0.000882972	9606	Homo sapiens	Myh14;Rac1;Plxnb1		R-HSA-373750;R-HSA-400677;R-HSA-416562;R-HSA-416546;R-HSA-416594;R-HSA-419646;R-HSA-416559;R-HSA-416588;R-HSA-419197;R-HSA-400682
Slamf8	1.40325	0.0220614						Tmem222	R-HSA-9768759	Regulation of NPAS4 gene expression	3	22	0.00142266	0.00539628	0.256203	10	11	0.00074713	9606	Homo sapiens	Npas4		R-HSA-9768788;R-HSA-9769345;R-HSA-9768832;R-HSA-9769347;R-HSA-9768829;R-HSA-9768764;R-HSA-9768782;R-HSA-9639567;R-HSA-9768762;R-HSA-9640060
Cd244a	1.33923	2.37525e-05						SNORD96	R-HSA-168927	TICAM1, RIP1-mediated IKK complex recruitment	2	19	0.00122866	0.0370678	0.465821	3	3	0.000203763	9606	Homo sapiens	Ikbkb;Ripk1		R-HSA-168930;R-HSA-9014343;R-HSA-9014342
Plek2	1.313	0.0137608						Tspan12	R-HSA-1810476	RIP-mediated NFkB activation via ZBP1	2	19	0.00122866	0.0370678	0.465821	3	4	0.000271684	9606	Homo sapiens	Ikbkb;Ripk1		R-HSA-1810457;R-HSA-168910;R-HSA-168140
Scel	1.30217	0.00711911						Tmem223	R-HSA-5684264	MAP3K8 (TPL2)-dependent MAPK1/3 activation	2	18	0.00116399	0.0336106	0.465821	7	8	0.000543368	9606	Homo sapiens	Ikbkb;Tnip2		R-HSA-5684261;R-HSA-451634;R-HSA-5684275;R-HSA-5684273;R-HSA-5684250;R-HSA-5684267;R-HSA-5684248
Traf3ip3	1.27323	0.0292038						Ss18l2	R-HSA-416550	Sema4D mediated inhibition of cell attachment and migration	2	15	0.000969995	0.0240698	0.465821	6	6	0.000407526	9606	Homo sapiens	Rac1;Plxnb1		R-HSA-400677;R-HSA-416562;R-HSA-416546;R-HSA-419646;R-HSA-416559;R-HSA-400682
Sdr42e1	1.26087	0.00961803						Hes6	R-HSA-75205	Dissolution of Fibrin Clot	3	14	0.000905329	0.00152559	0.10549	6	21	0.00142634	9606	Homo sapiens	Serpinb8;Plau;Serpinb2		R-HSA-158982;R-HSA-159001;R-HSA-158942;R-HSA-158959;R-HSA-159005;R-HSA-158925
Aspm	1.2457	0.0493055						Pof1b	R-HSA-933543	NF-kB activation through FADD/RIP-1 pathway mediated by caspase-8 and -10	2	14	0.000905329	0.0211842	0.465821	5	5	0.000339605	9606	Homo sapiens	Ikbkb;Ripk1		R-HSA-933532;R-HSA-168934;R-HSA-933526;R-HSA-933539;R-HSA-933523
Krt15	1.24365	0.00446429						Prr15	R-HSA-391908	Prostanoid ligand receptors	2	14	0.000905329	0.0211842	0.465821	1	9	0.000611288	9606	Homo sapiens	Ptger2		R-HSA-391940
Ush1c	1.20843	0.0325771						Plek2	R-HSA-9768777	Regulation of NPAS4 gene transcription	2	12	0.000775996	0.0158879	0.465821	8	9	0.000611288	9606	Homo sapiens	Npas4		R-HSA-9769345;R-HSA-9768832;R-HSA-9769347;R-HSA-9768829;R-HSA-9768764;R-HSA-9639567;R-HSA-9768762;R-HSA-9640060
F3	1.19191	0.0367968						Pdxp	R-HSA-446107	Type I hemidesmosome assembly	3	11	0.00071133	0.000766269	0.0964697	5	6	0.000407526	9606	Homo sapiens	Col17a1;Krt14;Krt5		R-HSA-446083;R-HSA-432956;R-HSA-446077;R-HSA-432952;R-HSA-446089
Mastl	1.17577	0.039563						Myoz3	R-HSA-351906	Apoptotic cleavage of cell adhesion proteins	3	11	0.00071133	0.000766269	0.0964697	3	10	0.000679209	9606	Homo sapiens	Dsp;Dsg3;Tjp2		R-HSA-201636;R-HSA-351871;R-HSA-201631
Fanca	1.16755	0.00113124						Endog	R-HSA-9768778	Regulation of NPAS4 mRNA translation	2	11	0.00071133	0.0134887	0.435623	2	2	0.000135842	9606	Homo sapiens	Npas4		R-HSA-9768788;R-HSA-9768782
Tgm3	1.1591	0.00779017						Accs	R-HSA-8939242	RUNX1 regulates transcription of genes involved in differentiation of keratinocytes	2	11	0.00071133	0.0134887	0.435623	2	8	0.000543368	9606	Homo sapiens	Socs4		R-HSA-8955822;R-HSA-8955893
Krt14	1.13232	0.0411372						Pex11g	R-HSA-9673768	Signaling by membrane-tethered fusions of PDGFRA or PDGFRB	2	7	0.000452664	0.00569341	0.256203	2	2	0.000135842	9606	Homo sapiens	Golga4;Bin2		R-HSA-9673761;R-HSA-9673760
Krt5	1.12994	0.0130764						Cttnbp2	R-HSA-9630747	Diseases of Cellular Senescence	2	4	0.000258665	0.001918	0.10549	2	3	0.000203763	9606	Homo sapiens	Cdk6;Cdkn2b		R-HSA-9630795;R-HSA-9630792
Sdcbp2	1.11739	0.0347348						Fam222a	R-HSA-9675132	Diseases of cellular response to stress	2	4	0.000258665	0.001918	0.10549	2	3	0.000203763	9606	Homo sapiens	Cdk6;Cdkn2b		R-HSA-9630795;R-HSA-9630792
Fat2	1.11683	0.00257242						Smim26	R-HSA-9630750	Evasion of Oncogene Induced Senescence Due to p16INK4A Defects	2	3	0.000193999	0.00109019	0.0964697	2	2	0.000135842	9606	Homo sapiens	Cdk6;Cdkn2b		R-HSA-9630795;R-HSA-9630792
Pgap1	1.08811	0.0113662						Ankrd13c	R-HSA-9632693	Evasion of Oxidative Stress Induced Senescence Due to p16INK4A Defects	2	3	0.000193999	0.00109019	0.0964697	2	2	0.000135842	9606	Homo sapiens	Cdk6;Cdkn2b		R-HSA-9630795;R-HSA-9630792
Kcnu1	1.08067	0.0286307						Ccdc124	R-HSA-9632700	Evasion of Oxidative Stress Induced Senescence Due to Defective p16INK4A binding to CDK4 and CDK6	2	3	0.000193999	0.00109019	0.0964697	1	1	6.79209e-05	9606	Homo sapiens	Cdk6;Cdkn2b		R-HSA-9630795
Havcr2	1.07973	0.00381538						Ythdf3	R-HSA-9630794	Evasion of Oncogene Induced Senescence Due to Defective p16INK4A binding to CDK4 and CDK6	2	3	0.000193999	0.00109019	0.0964697	1	1	6.79209e-05	9606	Homo sapiens	Cdk6;Cdkn2b		R-HSA-9630795
SNORD96	1.07893	0.0195157							R-HSA-5602636	IKBKB deficiency causes SCID	1	3	0.000193999	0.0464223	0.465821	1	1	6.79209e-05	9606	Homo sapiens	Ikbkb		R-HSA-5228840
P3h2	1.0735	0.000596747							R-HSA-5603027	IKBKG deficiency causes anhidrotic ectodermal dysplasia with immunodeficiency (EDA-ID) (via TLR)	1	3	0.000193999	0.0464223	0.465821	1	1	6.79209e-05	9606	Homo sapiens	Ikbkb		R-HSA-5262921
Nckap5	1.07304	0.0256307							R-HSA-5602571	TRAF3 deficiency - HSE	1	3	0.000193999	0.0464223	0.465821	1	1	6.79209e-05	9606	Homo sapiens	Traf3		R-HSA-5602624
Sash3	1.05357	0.0459207							R-HSA-9632697	Evasion of Oxidative Stress Induced Senescence Due to Defective p16INK4A binding to CDK4	1	2	0.000129333	0.0311917	0.465821	1	1	6.79209e-05	9606	Homo sapiens	Cdkn2b		R-HSA-9630792
Irag2	1.05223	0.0215011							R-HSA-9630791	Evasion of Oncogene Induced Senescence Due to Defective p16INK4A binding to CDK4	1	2	0.000129333	0.0311917	0.465821	1	1	6.79209e-05	9606	Homo sapiens	Cdkn2b		R-HSA-9630792
Tmprss4	1.05142	0.0144291
Dennd3	1.0381	0.0323602							REACTOME PATHWAYS, UNDERREXPRESSED, DAY 1 (Entities pval<0.05)
Gngt2	1.03522	0.0365588							Pathway identifier	Pathway name	#Entities found	#Entities total	Entities ratio	Entities pValue	Entities FDR	#Reactions found	#Reactions total	Reactions ratio	Species identifier	Species name	Submitted entities found	Mapped entities	Found reaction identifiers
Plxnb1	1.00495	0.0164487							R-HSA-1430728	Metabolism	263	3691	0.238683	0.0194542	0.330721	458	2288	0.155403	9606	Homo sapiens	Gamt;Rps15;Rps16;Rps17;Cyp2u1;Eci1;Atp5c1;Rpl36;Chst13;Eno3;Rps11;Cox7a2l;Gstk1;Entpd2;Pex11a;Hmbs;Suclg1;Mlycd;Uqcrfs1;Rpl34;Tstd1;Hacd2;Pdk2;Gnpat;Rpl24;Btd;Mboat7;Fdx1;Ppa2;Far2;Mboat2;Hspg2;Pycr1;Hsd17b4;Dhrs7b;Oaz1;Acad11;Cd320;Phospho1;Trap1;Slc19a1;Pemt;Rps25;Rps28;Sult1a1;B4gat1;Rpl27a;B4galt2;Cox8a;Hykk;Cmbl;Apoe;Gng13;Psma6;Slc27a1;Prxl2b;G0s2;Gpt;Decr1;Khk;Decr2;Ndufa11;Gys1;Cox7b;Gsto…		R-HSA-1655833;R-HSA-1655832;R-HSA-1482775;R-HSA-1655837;R-HSA-1655839;R-HSA-1655824;R-HSA-70664;R-HSA-1655827;R-HSA-1655826;R-HSA-1655830;R-HSA-1482777;R-HSA-1368065;R-HSA-1655823;R-HSA-376851;R-HSA-141341;R-HSA-1299507;R-HSA-9638064;R-HSA-1482811;R-HSA-1655848;R-HSA-189488;R-HSA-1655850;R-HSA-1655852;R-HSA-71732;R-HSA-1655843;R-HSA-1655844;R-HSA-1655847;R-HSA-1655846;R-HSA-9708759;R-HSA-70724;R-…
ND6	0.99987	0.0401152							R-HSA-392499	Metabolism of proteins	178	2334	0.150931	0.00551971	0.137993	211	843	0.0572574	9606	Homo sapiens	Eef1a2;Rps15;Rps16;Rps17;Mrpl57;Eci1;Atp5c1;Mpi;Sars;Msrb1;Mrps33;Rpl36;Aurkaip1;Mrps34;Rpsa;Rps11;Tufm;Hsd17b10;Megf6;Srd5a3;Dctn3;Rpl34;Nicn1;Cog7;Napa;Acta1;Mrpl43;Mrpl45;Smdt1;Rps8;Mrpl48;Rps5;Ech1;Adamts2;Rpl24;Mrps23;Mrps24;Ank1;Lgals1;Mrps28;Svbp;Ppa2;Sphk1;Trappc2l;Josd2;Hspg2;Thsd1;Mrpl51;Mrpl52;Mrpl53;Mrpl33;Mrpl34;Mrpl35;Uqcrq;Mrpl37;Ntm;Mettl22;Mrps10;Eif4ebp1;Tbcb;Mrps15;Kdelr2;Mrps1…		R-HSA-8956040;R-HSA-9023627;R-HSA-9023626;R-HSA-8956045;R-HSA-8850560;R-HSA-2022412;R-HSA-2022411;R-HSA-9023633;R-HSA-5665871;R-HSA-9023632;R-HSA-2022405;R-HSA-2022403;R-HSA-975919;R-HSA-9755303;R-HSA-71732;R-HSA-9755306;R-HSA-5389842;R-HSA-8956106;R-HSA-9638097;R-HSA-5691411;R-HSA-5389845;R-HSA-9838289;R-HSA-5389848;R-HSA-5389849;R-HSA-8956099;R-HSA-532549;R-HSA-400459;R-HSA-8956103;R-HSA-963809…
Trp63	0.970175	0.0356598							R-HSA-8953897	Cellular responses to stimuli	83	1056	0.0682876	0.0288087	0.403322	108	531	0.036066	9606	Homo sapiens	H2ax;Rps15;Mydgf;Rps16;Extl1;Psma6;Rps17;Asns;Mrpl18;Rpl36;Rpsa;Rps11;Phb2;Cryab;Mapk3;Cox7a2l;Yif1a;Cox7b;H1f2;H1f4;Dctn3;H1f3;Rpl34;Cox4i1;Cox7c;Stoml2;Rps27l;Prdx2;Psmb4;Psmb7;Prdx5;Rps19bp1;Lamtor4;Lamtor1;Nr1d1;Lamtor2;Rps8;Gpx3;Rps5;Rpl24;H2aj;Btd;Cat;Tuba4a;Nfyc;Creb3l1;Ndufa4;Anapc2;Rpl18;Cox20;Tuba8;Mt2a;Pxmp4;Smarcd3;Rps3;Cox5a;Rpl10a;Cap2;Rps25;Rps28;Serpinh1;Rpl27a;Nprl2;Cox14;Sod1;Co…		R-HSA-3790137;R-HSA-400143;R-HSA-3790130;R-HSA-3240765;R-HSA-3240766;R-HSA-1368069;R-HSA-3371554;R-HSA-450325;R-HSA-1368065;R-HSA-9646468;R-HSA-8951723;R-HSA-1368119;R-HSA-3341343;R-HSA-3371531;R-HSA-9755306;R-HSA-182594;R-HSA-3322995;R-HSA-3780979;R-HSA-5663258;R-HSA-5082369;R-HSA-8874184;R-HSA-3299682;R-HSA-8874194;R-HSA-3240295;R-HSA-8874193;R-HSA-1368140;R-HSA-3299691;R-HSA-198746;R-HSA-56632…
Plau	0.969276	0.0499209							R-HSA-2262752	Cellular responses to stress	82	1038	0.0671236	0.0268069	0.382428	105	500	0.0339605	9606	Homo sapiens	H2ax;Rps15;Mydgf;Rps16;Extl1;Psma6;Rps17;Asns;Mrpl18;Rpl36;Rpsa;Rps11;Phb2;Cryab;Mapk3;Cox7a2l;Yif1a;Cox7b;H1f2;H1f4;Dctn3;H1f3;Rpl34;Cox4i1;Cox7c;Stoml2;Rps27l;Prdx2;Psmb4;Psmb7;Prdx5;Rps19bp1;Lamtor4;Lamtor1;Nr1d1;Lamtor2;Rps8;Gpx3;Rps5;Rpl24;H2aj;Btd;Cat;Tuba4a;Nfyc;Creb3l1;Ndufa4;Anapc2;Rpl18;Cox20;Tuba8;Pxmp4;Smarcd3;Rps3;Cox5a;Rpl10a;Cap2;Rps25;Rps28;Serpinh1;Rpl27a;Nprl2;Cox14;Sod1;Cox8a;C…		R-HSA-3790137;R-HSA-400143;R-HSA-3790130;R-HSA-3240765;R-HSA-3240766;R-HSA-1368069;R-HSA-3371554;R-HSA-450325;R-HSA-1368065;R-HSA-9646468;R-HSA-8951723;R-HSA-1368119;R-HSA-3341343;R-HSA-3371531;R-HSA-9755306;R-HSA-182594;R-HSA-3322995;R-HSA-3780979;R-HSA-5663258;R-HSA-5082369;R-HSA-8874184;R-HSA-3299682;R-HSA-8874194;R-HSA-3240295;R-HSA-8874193;R-HSA-1368140;R-HSA-3299691;R-HSA-198746;R-HSA-56632…
Zfp326	0.968465	0.000185838							R-HSA-72766	Translation	73	339	0.0219219	1.11022e-16	1.72085e-14	48	99	0.00672417	9606	Homo sapiens	Eef1a2;Rps15;Mrpl11;Rps16;Mrpl12;Rps17;Mrpl57;Mrpl14;Mrpl15;Mrpl18;Mrps33;Sars;Aurkaip1;Rpl36;Mrps34;Mrpl19;Rpsa;Rps11;Farsa;Tufm;Gadd45gip1;Rpl34;Rps27l;Mrpl43;Mrpl45;Rps8;Mrpl48;Rps5;Ssr2;Rpl24;Mrps23;Mrps24;Mrps28;Ppa2;Mrpl51;Mrpl52;Mrpl53;Mrpl33;Mrpl34;Mrpl35;Wbp1;Mrpl37;Eif3i;Mrps10;Eif4ebp1;Eif3g;Mrps15;Mrps16;Rpl18;Mrps17;Mrps2;Rps3;Mrps7;Rpl10a;Mrpl41;Mrpl21;Rps25;Mrpl23;Spcs1;Rps28;Sec61…		R-HSA-5389842;R-HSA-5419281;R-HSA-1799326;R-HSA-5368279;R-HSA-5389845;R-HSA-156808;R-HSA-5389848;R-HSA-5389849;R-HSA-379848;R-HSA-5419264;R-HSA-156823;R-HSA-380176;R-HSA-5419271;R-HSA-5419268;R-HSA-449937;R-HSA-5419269;R-HSA-156826;R-HSA-157849;R-HSA-5419273;R-HSA-379992;R-HSA-5419279;R-HSA-5389839;R-HSA-72671;R-HSA-5419277;R-HSA-72673;R-HSA-72672;R-HSA-72676;R-HSA-141671;R-HSA-156907;R-HSA-72619…
Noct	0.961778	0.038255							R-HSA-1428517	The citric acid (TCA) cycle and respiratory electron transport	69	238	0.0153906	1.11022e-16	1.72085e-14	34	67	0.0045507	9606	Homo sapiens	Ndufaf6;Ndufc1;Atp5g3;Ndufc2;Atp5c1;Sdhd;Ndufaf3;Sdhb;Ndufaf2;Cox7a2l;Ndufa11;Cox7b;Suclg1;Uqcrfs1;Ndufs3;Mpc2;Ndufa13;Ndufs2;Tmem126a;Ndufs5;Cox4i1;Ndufs4;Ndufs7;Ndufs6;Cox7c;Ndufs8;Pdk2;Dlst;Ldhb;Uqcrq;Ndufa1;Atp5d;Atp5e;Ndufa3;Ndufa2;Ndufa4;Ndufa7;Cox20;Ndufa9;Ndufa8;Ndufb11;Ndufb10;Trap1;Atp5j;Cox5a;Atp5j2;Cyc1;Ndufb2;Idh2;Ndufb4;Uqcrc2;Ndufb3;Etfb;Ndufb6;Cox14;Etfa;Ndufb5;Ndufb8;Ndufb7;Idh3b…		R-HSA-6800870;R-HSA-6800868;R-HSA-6799203;R-HSA-6799202;R-HSA-6788523;R-HSA-163214;R-HSA-163213;R-HSA-163217;R-HSA-70994;R-HSA-70997;R-HSA-450975;R-HSA-71775;R-HSA-9011543;R-HSA-164834;R-HSA-164832;R-HSA-71401;R-HSA-71849;R-HSA-164651;R-HSA-203946;R-HSA-164840;R-HSA-6788556;R-HSA-6799179;R-HSA-6799178;R-HSA-169260;R-HSA-450984;R-HSA-70510;R-HSA-6799191;R-HSA-372342;R-HSA-169270;R-HSA-70967;R-HSA-…
Cd180	0.960234	0.0292716							R-HSA-163200	Respiratory electron transport, ATP synthesis by chemiosmotic coupling, and heat production by uncoupling proteins.	61	153	0.00989395	1.11022e-16	1.72085e-14	21	31	0.00210555	9606	Homo sapiens	Ndufaf6;Ndufc1;Atp5g3;Ndufc2;Atp5c1;Sdhd;Ndufaf3;Sdhb;Ndufaf2;Cox7a2l;Ndufa11;Cox7b;Uqcrfs1;Ndufs3;Ndufa13;Ndufs2;Tmem126a;Ndufs5;Cox4i1;Ndufs4;Ndufs7;Ndufs6;Cox7c;Ndufs8;Uqcrq;Ndufa1;Atp5d;Atp5e;Ndufa3;Ndufa2;Ndufa4;Ndufa7;Cox20;Ndufa9;Ndufa8;Ndufb11;Ndufb10;Trap1;Atp5j;Cox5a;Atp5j2;Cyc1;Ndufb2;Ndufb4;Uqcrc2;Ndufb3;Etfb;Ndufb6;Cox14;Etfa;Ndufb5;Ndufb8;Ndufb7;Ndufb9;Cox8a;Cox6b1;Ndufv2;Uqcrb;Nduf…		R-HSA-164834;R-HSA-6800870;R-HSA-164832;R-HSA-6800868;R-HSA-6799203;R-HSA-6799202;R-HSA-164651;R-HSA-164840;R-HSA-6788556;R-HSA-6799179;R-HSA-6788523;R-HSA-163214;R-HSA-6799178;R-HSA-169260;R-HSA-163213;R-HSA-6799191;R-HSA-163217;R-HSA-169270;R-HSA-6799199;R-HSA-6799197;R-HSA-6799196
Bin2	0.959574	0.044433							R-HSA-611105	Respiratory electron transport	54	118	0.00763063	1.11022e-16	1.72085e-14	18	19	0.0012905	9606	Homo sapiens	Ndufaf6;Ndufc1;Ndufc2;Sdhd;Ndufaf3;Sdhb;Ndufaf2;Cox7a2l;Ndufa11;Cox7b;Uqcrfs1;Ndufs3;Ndufa13;Ndufs2;Tmem126a;Ndufs5;Cox4i1;Ndufs4;Ndufs7;Ndufs6;Cox7c;Ndufs8;Uqcrq;Ndufa1;Ndufa3;Ndufa2;Ndufa4;Ndufa7;Cox20;Ndufa9;Ndufa8;Ndufb11;Ndufb10;Trap1;Cox5a;Cyc1;Ndufb2;Ndufb4;Uqcrc2;Ndufb3;Etfb;Ndufb6;Cox14;Etfa;Ndufb5;Ndufb8;Ndufb7;Ndufb9;Cox8a;Cox6b1;Ndufv2;Uqcrb;Ndufv3;Uqcr11		R-HSA-6800870;R-HSA-6800868;R-HSA-6799203;R-HSA-6799202;R-HSA-164651;R-HSA-6788556;R-HSA-6799179;R-HSA-6788523;R-HSA-163214;R-HSA-6799178;R-HSA-169260;R-HSA-163213;R-HSA-6799191;R-HSA-163217;R-HSA-169270;R-HSA-6799199;R-HSA-6799197;R-HSA-6799196
Prr15	0.940651	0.0045118							R-HSA-5389840	Mitochondrial translation elongation	38	94	0.00607863	1.11022e-16	1.72085e-14	8	8	0.000543368	9606	Homo sapiens	Mrpl33;Mrpl11;Mrpl34;Mrpl12;Mrpl57;Mrpl35;Mrpl14;Mrpl37;Mrpl15;Mrps10;Mrpl18;Mrps33;Aurkaip1;Mrps34;Mrpl19;Mrps15;Mrps16;Mrps17;Tufm;Gadd45gip1;Mrps2;Mrps7;Mrpl41;Mrpl43;Mrpl21;Mrpl23;Mrpl45;Mrpl48;Mrpl27;Mrpl28;Mrps23;Mrps24;Mrps28;Mrpl51;Mrpl52;Mrpl53		R-HSA-5389842;R-HSA-5389857;R-HSA-5419268;R-HSA-5419269;R-HSA-5389845;R-HSA-5389848;R-HSA-5419279;R-HSA-5419261
Fads2b	0.935055	0.0499209							R-HSA-5368287	Mitochondrial translation	38	102	0.00659596	1.11022e-16	1.72085e-14	16	17	0.00115466	9606	Homo sapiens	Mrpl33;Mrpl11;Mrpl34;Mrpl12;Mrpl57;Mrpl35;Mrpl14;Mrpl37;Mrpl15;Mrps10;Mrpl18;Mrps33;Aurkaip1;Mrps34;Mrpl19;Mrps15;Mrps16;Mrps17;Tufm;Gadd45gip1;Mrps2;Mrps7;Mrpl41;Mrpl43;Mrpl21;Mrpl23;Mrpl45;Mrpl48;Mrpl27;Mrpl28;Mrps23;Mrps24;Mrps28;Mrpl51;Mrpl52;Mrpl53		R-HSA-5389842;R-HSA-5419281;R-HSA-5368279;R-HSA-5389845;R-HSA-5389848;R-HSA-5389849;R-HSA-5419261;R-HSA-5419264;R-HSA-5389857;R-HSA-5419271;R-HSA-5419268;R-HSA-5419269;R-HSA-5419273;R-HSA-5419279;R-HSA-5389839;R-HSA-5419277
Fam83b	0.930906	0.0157916							R-HSA-5419276	Mitochondrial translation termination	37	94	0.00607863	1.11022e-16	1.72085e-14	5	5	0.000339605	9606	Homo sapiens	Mrpl33;Mrpl11;Mrpl34;Mrpl12;Mrpl57;Mrpl35;Mrpl14;Mrpl37;Mrpl15;Mrps10;Mrpl18;Mrps33;Aurkaip1;Mrps34;Mrpl19;Mrps15;Mrps16;Mrps17;Gadd45gip1;Mrps2;Mrps7;Mrpl41;Mrpl43;Mrpl21;Mrpl23;Mrpl45;Mrpl48;Mrpl27;Mrpl28;Mrps23;Mrps24;Mrps28;Mrpl51;Mrpl52;Mrpl53		R-HSA-5419264;R-HSA-5419281;R-HSA-5419271;R-HSA-5419273;R-HSA-5419277
Cdkn2b	0.926244	0.0229302							R-HSA-5368286	Mitochondrial translation initiation	37	96	0.00620797	1.11022e-16	1.72085e-14	3	4	0.000271684	9606	Homo sapiens	Mrpl33;Mrpl11;Mrpl34;Mrpl12;Mrpl57;Mrpl35;Mrpl14;Mrpl37;Mrpl15;Mrps10;Mrpl18;Mrps33;Aurkaip1;Mrps34;Mrpl19;Mrps15;Mrps16;Mrps17;Gadd45gip1;Mrps2;Mrps7;Mrpl41;Mrpl43;Mrpl21;Mrpl23;Mrpl45;Mrpl48;Mrpl27;Mrpl28;Mrps23;Mrps24;Mrps28;Mrpl51;Mrpl52;Mrpl53		R-HSA-5368279;R-HSA-5389849;R-HSA-5389839
Ptger2	0.925132	0.0118971							R-HSA-6799198	Complex I biogenesis	33	59	0.00381531	1.11022e-16	1.72085e-14	12	13	0.000882972	9606	Homo sapiens	Ndufaf6;Ndufc1;Ndufa1;Ndufc2;Ndufa3;Ndufa2;Ndufa7;Ndufaf3;Ndufaf2;Ndufa9;Ndufa8;Ndufb11;Ndufa11;Ndufb10;Ndufs3;Ndufa13;Ndufs2;Tmem126a;Ndufs5;Ndufs4;Ndufs7;Ndufs6;Ndufs8;Ndufb2;Ndufb4;Ndufb3;Ndufb6;Ndufb5;Ndufb8;Ndufb7;Ndufb9;Ndufv2;Ndufv3		R-HSA-6799191;R-HSA-6800870;R-HSA-6800868;R-HSA-6799203;R-HSA-6799202;R-HSA-6799199;R-HSA-6799197;R-HSA-6788556;R-HSA-6799196;R-HSA-6799179;R-HSA-6788523;R-HSA-6799178
Slc4a7	0.916909	0.0261036							R-HSA-397014	Muscle contraction	29	232	0.0150026	0.000601219	0.0204415	23	53	0.00359981	9606	Homo sapiens	Tnnt3;Atp2a1;Atp1a2;Fxyd1;Fxyd2;Anxa6;Casq1;Fxyd6;Rangrf;Scn1b;Tnnc2;Tmod4;Acta1;Atp2b2;Atp1b2;Tpm2;Tpm1;Neb;Scn2b;Tnni2;Gucy1a2;Des;Mybpc1;Myl1;Mybpc2;Myl6b		R-HSA-390597;R-HSA-427910;R-HSA-445700;R-HSA-390598;R-HSA-418309;R-HSA-390593;R-HSA-445699;R-HSA-390595;R-HSA-2855020;R-HSA-9621179;R-HSA-392143;R-HSA-5576895;R-HSA-5617182;R-HSA-445704;R-HSA-5617179;R-HSA-936897;R-HSA-445705;R-HSA-5617178;R-HSA-445813;R-HSA-9684068;R-HSA-9620456;R-HSA-5263628;R-HSA-392152
Ccdc88c	0.905303	0.0246772							R-HSA-9609507	Protein localization	28	170	0.0109933	7.92539e-06	0.000475524	32	53	0.00359981	9606	Homo sapiens	Timm50;Phyh;Chchd10;Atp5g3;Timm13;Hsd17b4;Chchd5;Timm8b;Tomm7;Decr2;Gstk1;Mlycd;Pxmp4;Coa4;Gnpat;Sec61g;Cyc1;Ech1;Grpel1;Stx5a;Ndufb8;Ldhd;Cox17;Cat;Aco2;Slc25a4;Dnajc19;Pex16		R-HSA-1299475;R-HSA-1299478;R-HSA-1299476;R-HSA-9603797;R-HSA-1307803;R-HSA-1307802;R-HSA-1299482;R-HSA-1299481;R-HSA-1299480;R-HSA-1299487;R-HSA-8986181;R-HSA-9603804;R-HSA-1299484;R-HSA-9033240;R-HSA-9609921;R-HSA-9609860;R-HSA-9610442;R-HSA-9033233;R-HSA-9033232;R-HSA-9033235;R-HSA-9603784;R-HSA-9033490;R-HSA-9033236;R-HSA-9603791;R-HSA-9033238;R-HSA-9033514;R-HSA-1268022;R-HSA-1955380;R-HSA-9…
Ralgapa2	0.899534	0.0137648							R-HSA-168255	Influenza Infection	28	198	0.0128039	0.000108209	0.00389552	4	59	0.00400734	9606	Homo sapiens	Rps15;Rps16;Rps17;Polr2g;Rpl36;Rpsa;Polr2f;Polr2k;Polr2l;Rps11;Rpl18;Polr2i;Polr2j;Rpl34;Rps3;Rpl10a;Rps27l;Rps25;Rps28;Rps8;Rps5;Rpl27a;Rpl24;Cpsf4;Fau		R-HSA-192704;R-HSA-168326;R-HSA-168859;R-HSA-192841
Pof1b	0.877564	0.0389176							R-HSA-376176	Signaling by ROBO receptors	28	235	0.0151966	0.00148379	0.0430299	8	60	0.00407526	9606	Homo sapiens	Rps25;Psmb4;Nell2;Rps15;Psmb7;Rps16;Psma6;Rps17;Rps28;Rps8;Rps5;Rpl27a;Rpl24;Rpl36;Rpsa;Slit3;Rps11;Rpl18;Rpl34;Rps3;Fau;Rpl10a;Rps27l;Cap2		R-HSA-9014652;R-HSA-428883;R-HSA-9010815;R-HSA-373715;R-HSA-9010190;R-HSA-9011313;R-HSA-9014610;R-HSA-9014834
Arntl	0.875591	0.00861489							R-HSA-168273	Influenza Viral RNA Transcription and Replication	27	173	0.0111873	2.86153e-05	0.00137353	3	14	0.000950893	9606	Homo sapiens	Rps25;Rps15;Rps16;Rps17;Rps28;Rps8;Rps5;Rpl27a;Rpl24;Polr2g;Rpl36;Rpsa;Polr2f;Polr2k;Polr2l;Rps11;Rpl18;Polr2i;Polr2j;Rpl34;Rps3;Fau;Rpl10a;Rps27l		R-HSA-192704;R-HSA-168326;R-HSA-192841
Tnip2	0.875465	0.00105548							R-HSA-9711097	Cellular response to starvation	27	176	0.0113813	3.81285e-05	0.00171578	18	28	0.00190179	9606	Homo sapiens	Rps25;Rps15;Rps16;Rps17;Rps28;Lamtor4;Lamtor1;Rps8;Lamtor2;Rps5;Rpl27a;Rpl24;Asns;Nprl2;Rpl36;Rpsa;Rps11;Rpl18;Rpl34;Rps3;Fau;Rpl10a;Rps27l		R-HSA-9657619;R-HSA-9633008;R-HSA-9639287;R-HSA-9639286;R-HSA-9645598;R-HSA-9640254;R-HSA-9640195;R-HSA-9640167;R-HSA-1791118;R-HSA-9646468;R-HSA-9635915;R-HSA-9640168;R-HSA-9645608;R-HSA-9633742;R-HSA-9640175;R-HSA-9634669;R-HSA-9640237;R-HSA-9633005
Dsp	0.872252	0.029685							R-HSA-1799339	SRP-dependent cotranslational protein targeting to membrane	25	119	0.00769529	3.7566e-07	4.77088e-05	5	5	0.000339605	9606	Homo sapiens	Rps25;Rps15;Rps16;Spcs1;Rps28;Rps17;Sec61g;Rps8;Wbp1;Rps5;Ssr2;Rpl27a;Rpl24;Rpl36;Rpsa;Rps11;Rpl18;Rpl34;Rps3;Fau;Rpl10a;Rps27l		R-HSA-1799326;R-HSA-1799330;R-HSA-1799329;R-HSA-1799335;R-HSA-1799332
Cbll1	0.864252	0.0186925							R-HSA-9010553	Regulation of expression of SLITs and ROBOs	25	183	0.0118339	0.000406178	0.0142162	3	20	0.00135842	9606	Homo sapiens	Rps25;Psmb4;Rps15;Psmb7;Psma6;Rps16;Rps28;Rps17;Rps8;Rps5;Rpl27a;Rpl24;Rpl36;Rpsa;Rps11;Rpl18;Rpl34;Rps3;Fau;Rpl10a;Rps27l		R-HSA-9014652;R-HSA-9011313;R-HSA-9014610
Agrn	0.863203	0.00102261							R-HSA-9837999	Mitochondrial protein degradation	24	104	0.0067253	1.22712e-07	1.71796e-05	14	20	0.00135842	9606	Homo sapiens	Mrpl12;Smdt1;Uqcrq;Eci1;Ech1;Idh2;Atp5c1;Mrps10;Ndufa2;Uqcrc2;Ndufb6;Iars2;Hmgcs2;Ldhd;Hsd17b10;Ndufv3;Ndufs3;Ndufa13;Mrps2;Cox4i1;Atp5j;Aco2;Cox5a;Hadh		R-HSA-9838004;R-HSA-9838035;R-HSA-9839059;R-HSA-9838289;R-HSA-9837978;R-HSA-9839064;R-HSA-9839110;R-HSA-9838627;R-HSA-9838081;R-HSA-9839073;R-HSA-9838093;R-HSA-9839053;R-HSA-9839146;R-HSA-9839113
Hjurp	0.856533	0.0281946							R-HSA-72613	Eukaryotic Translation Initiation	24	130	0.00840662	5.59359e-06	0.000352396	13	21	0.00142634	9606	Homo sapiens	Rps25;Rps15;Rps16;Rps28;Rps17;Rps8;Eif3i;Rps5;Rpl27a;Rpl24;Rpl36;Eif4ebp1;Rpsa;Eif3g;Rps11;Rpl18;Rpl34;Rps3;Fau;Rpl10a;Rps27l		R-HSA-72673;R-HSA-72672;R-HSA-72676;R-HSA-72619;R-HSA-156808;R-HSA-72621;R-HSA-72622;R-HSA-72691;R-HSA-156823;R-HSA-72697;R-HSA-156826;R-HSA-157849;R-HSA-72671
Mctp2	0.845377	0.0129116							R-HSA-72737	Cap-dependent Translation Initiation	24	130	0.00840662	5.59359e-06	0.000352396	11	18	0.00122258	9606	Homo sapiens	Rps25;Rps15;Rps16;Rps28;Rps17;Rps8;Eif3i;Rps5;Rpl27a;Rpl24;Rpl36;Eif4ebp1;Rpsa;Eif3g;Rps11;Rpl18;Rpl34;Rps3;Fau;Rpl10a;Rps27l		R-HSA-72673;R-HSA-72672;R-HSA-72691;R-HSA-72676;R-HSA-72697;R-HSA-72619;R-HSA-156808;R-HSA-157849;R-HSA-72621;R-HSA-72671;R-HSA-72622
Spag1	0.843029	0.047141							R-HSA-72312	rRNA processing	24	247	0.0159726	0.0295558	0.413781	5	21	0.00142634	9606	Homo sapiens	Rps25;Rps15;Rps16;Rps28;Rps17;Trmt112;Rps8;Rps5;Rpl27a;Rpl24;Rpl36;Rpp21;Rpsa;Rps11;Rpl18;Hsd17b10;Rpl34;Rps3;Fau;Rpl10a;Rps27l		R-HSA-6791223;R-HSA-6790982;R-HSA-6791221;R-HSA-6791218;R-HSA-6785722
Adgre1	0.831784	0.00961803							R-HSA-72689	Formation of a pool of free 40S subunits	23	106	0.00685463	6.33035e-07	7.34321e-05	2	2	0.000135842	9606	Homo sapiens	Rps25;Rps15;Rps16;Rps28;Rps17;Rps8;Eif3i;Rps5;Rpl27a;Rpl24;Rpl36;Rpsa;Eif3g;Rps11;Rpl18;Rpl34;Rps3;Fau;Rpl10a;Rps27l		R-HSA-72673;R-HSA-72676
Taok3	0.821103	0.00109354							R-HSA-9633012	Response of EIF2AK4 (GCN2) to amino acid deficiency	23	115	0.00743663	2.4258e-06	0.000211044	6	16	0.00108674	9606	Homo sapiens	Rps25;Rps15;Rps16;Rps28;Rps17;Rps8;Rps5;Rpl27a;Rpl24;Asns;Rpl36;Rpsa;Rps11;Rpl18;Rpl34;Rps3;Fau;Rpl10a;Rps27l		R-HSA-9633008;R-HSA-1791118;R-HSA-9635915;R-HSA-9633742;R-HSA-9634669;R-HSA-9633005
Iffo2	0.820735	0.0286766							R-HSA-72706	GTP hydrolysis and joining of the 60S ribosomal subunit	23	120	0.00775996	4.80816e-06	0.000350996	3	3	0.000203763	9606	Homo sapiens	Rps25;Rps15;Rps16;Rps28;Rps17;Rps8;Eif3i;Rps5;Rpl27a;Rpl24;Rpl36;Rpsa;Eif3g;Rps11;Rpl18;Rpl34;Rps3;Fau;Rpl10a;Rps27l		R-HSA-72672;R-HSA-72619;R-HSA-72671
Kcnj15	0.815803	0.0410573							R-HSA-156827	L13a-mediated translational silencing of Ceruloplasmin expression	23	120	0.00775996	4.80816e-06	0.000350996	2	3	0.000203763	9606	Homo sapiens	Rps25;Rps15;Rps16;Rps28;Rps17;Rps8;Eif3i;Rps5;Rpl27a;Rpl24;Rpl36;Rpsa;Eif3g;Rps11;Rpl18;Rpl34;Rps3;Fau;Rpl10a;Rps27l		R-HSA-156823;R-HSA-156826
Col17a1	0.815642	0.0423367							R-HSA-2408522	Selenoamino acid metabolism	23	180	0.0116399	0.00159888	0.0463674	6	33	0.00224139	9606	Homo sapiens	Rps25;Rps15;Rps16;Rps28;Rps17;Rps8;Rps5;Rpl27a;Rpl24;Sars;Rpl36;Rpsa;Rps11;Rpl18;Cth;Rpl34;Rps3;Fau;Rpl10a;Rps27l		R-HSA-2408529;R-HSA-2408526;R-HSA-2408543;R-HSA-2408537;R-HSA-5333615;R-HSA-2408539
Perp	0.810124	0.000133235							R-HSA-8868773	rRNA processing in the nucleus and cytosol	23	207	0.0133859	0.00828084	0.182178	4	15	0.00101881	9606	Homo sapiens	Rps25;Rps15;Rps16;Rps28;Rps17;Trmt112;Rps8;Rps5;Rpl27a;Rpl24;Rpl36;Rpp21;Rpsa;Rps11;Rpl18;Rpl34;Rps3;Fau;Rpl10a;Rps27l		R-HSA-6791223;R-HSA-6790982;R-HSA-6791221;R-HSA-6791218
Tspan12	0.805076	0.0215011							R-HSA-156842	Eukaryotic Translation Elongation	22	102	0.00659596	1.21146e-06	0.000129626	5	9	0.000611288	9606	Homo sapiens	Eef1a2;Rps25;Rps15;Rps16;Rps28;Rps17;Rps8;Rps5;Rpl27a;Rpl24;Rpl36;Rpsa;Rps11;Rpl18;Rpl34;Rps3;Fau;Rpl10a;Rps27l		R-HSA-156915;R-HSA-156912;R-HSA-156923;R-HSA-156907;R-HSA-156909
Il17ra	0.803904	0.0159379							R-HSA-72764	Eukaryotic Translation Termination	22	106	0.00685463	2.23102e-06	0.000207485	4	5	0.000339605	9606	Homo sapiens	Rps25;Rps15;Rps16;Rps28;Rps17;Trmt112;Rps8;Rps5;Rpl27a;Rpl24;Rpl36;Rpsa;Rps11;Rpl18;Rpl34;Rps3;Fau;Rpl10a;Rps27l		R-HSA-141671;R-HSA-141691;R-HSA-141673;R-HSA-6800138
Ccdc112	0.794483	0.0425848							R-HSA-2408557	Selenocysteine synthesis	22	112	0.00724263	5.26236e-06	0.000352396	3	7	0.000475447	9606	Homo sapiens	Rps25;Rps15;Rps16;Rps28;Rps17;Rps8;Rps5;Rpl27a;Rpl24;Sars;Rpl36;Rpsa;Rps11;Rpl18;Rpl34;Rps3;Fau;Rpl10a;Rps27l		R-HSA-2408529;R-HSA-2408526;R-HSA-5333615
Taf1d	0.780246	0.0149013							R-HSA-6791226	Major pathway of rRNA processing in the nucleolus and cytosol	22	189	0.0122219	0.00584003	0.140161	3	7	0.000475447	9606	Homo sapiens	Rps25;Rps15;Rps16;Rps28;Rps17;Rps8;Rps5;Rpl27a;Rpl24;Rpl36;Rpp21;Rpsa;Rps11;Rpl18;Rpl34;Rps3;Fau;Rpl10a;Rps27l		R-HSA-6791223;R-HSA-6791221;R-HSA-6791218
Cdk6	0.778331	0.0194663							R-HSA-156902	Peptide chain elongation	21	97	0.00627263	1.98177e-06	0.000198177	4	5	0.000339605	9606	Homo sapiens	Rps25;Rps15;Rps16;Rps28;Rps17;Rps8;Rps5;Rpl27a;Rpl24;Rpl36;Rpsa;Rps11;Rpl18;Rpl34;Rps3;Fau;Rpl10a;Rps27l		R-HSA-156915;R-HSA-156912;R-HSA-156923;R-HSA-156907
0610040J01Rik	0.777025	0.0373164							R-HSA-975956	Nonsense Mediated Decay (NMD) independent of the Exon Junction Complex (EJC)	21	101	0.0065313	3.65983e-06	0.000300106	1	1	6.79209e-05	9606	Homo sapiens	Rps25;Rps15;Rps16;Rps28;Rps17;Rps8;Rps5;Rpl27a;Rpl24;Rpl36;Rpsa;Rps11;Rpl18;Rpl34;Rps3;Fau;Rpl10a;Rps27l		R-HSA-927789
Luc7l2	0.762289	0.0354593							R-HSA-192823	Viral mRNA Translation	21	114	0.00737196	2.16877e-05	0.00108439	2	2	0.000135842	9606	Homo sapiens	Rps25;Rps15;Rps16;Rps28;Rps17;Rps8;Rps5;Rpl27a;Rpl24;Rpl36;Rpsa;Rps11;Rpl18;Rpl34;Rps3;Fau;Rpl10a;Rps27l		R-HSA-192704;R-HSA-192841
Zfp78	0.761541	0.0132015							R-HSA-927802	Nonsense-Mediated Decay (NMD)	21	124	0.00801862	7.0561e-05	0.00268132	5	6	0.000407526	9606	Homo sapiens	Rps25;Rps15;Rps16;Rps28;Rps17;Rps8;Rps5;Rpl27a;Rpl24;Rpl36;Rpsa;Rps11;Rpl18;Rpl34;Rps3;Fau;Rpl10a;Rps27l		R-HSA-927836;R-HSA-927789;R-HSA-927832;R-HSA-927813;R-HSA-927889
Susd1	0.760832	0.0442596							R-HSA-975957	Nonsense Mediated Decay (NMD) enhanced by the Exon Junction Complex (EJC)	21	124	0.00801862	7.0561e-05	0.00268132	4	5	0.000339605	9606	Homo sapiens	Rps25;Rps15;Rps16;Rps28;Rps17;Rps8;Rps5;Rpl27a;Rpl24;Rpl36;Rpsa;Rps11;Rpl18;Rpl34;Rps3;Fau;Rpl10a;Rps27l		R-HSA-927836;R-HSA-927832;R-HSA-927813;R-HSA-927889
Map3k2	0.750679	0.0120535							R-HSA-1989781	PPARA activates gene expression	19	175	0.0113166	0.0189522	0.32701	41	41	0.00278476	9606	Homo sapiens	Med11;Slc27a1;Nr1d1;Nfyc;G0s2;Acadm;Hmgcs2;Agt;Btd;Pex11a;Smarcd3;Med16;Med28		R-HSA-1655826;R-HSA-1989778;R-HSA-560517;R-HSA-1989779;R-HSA-1989776;R-HSA-1989777;R-HSA-1989774;R-HSA-560473;R-HSA-1989775;R-HSA-1989772;R-HSA-1989773;R-HSA-1989770;R-HSA-1368065;R-HSA-1989771;R-HSA-1989768;R-HSA-1989767;R-HSA-1989764;R-HSA-1989765;R-HSA-1989762;R-HSA-1989760;R-HSA-1989761;R-HSA-1989758;R-HSA-1989759;R-HSA-879724;R-HSA-1989756;R-HSA-1989757;R-HSA-1989754;R-HSA-1989755;R-HSA-1989…
Ampd3	0.748505	0.0490685							R-HSA-400206	Regulation of lipid metabolism by PPARalpha	19	177	0.0114459	0.0209806	0.33826	42	45	0.00305644	9606	Homo sapiens	Med11;Slc27a1;Nr1d1;Nfyc;G0s2;Acadm;Hmgcs2;Agt;Btd;Pex11a;Smarcd3;Med16;Med28		R-HSA-400143;R-HSA-1655826;R-HSA-1989778;R-HSA-560517;R-HSA-1989779;R-HSA-1989776;R-HSA-1989777;R-HSA-1989774;R-HSA-560473;R-HSA-1989775;R-HSA-1989772;R-HSA-1989773;R-HSA-1989770;R-HSA-1368065;R-HSA-1989771;R-HSA-1989768;R-HSA-1989767;R-HSA-1989764;R-HSA-1989765;R-HSA-1989762;R-HSA-1989760;R-HSA-1989761;R-HSA-1989758;R-HSA-1989759;R-HSA-879724;R-HSA-1989756;R-HSA-1989757;R-HSA-1989754;R-HSA-19897…
Il6ra	0.746206	0.0110914							R-HSA-1268020	Mitochondrial protein import	16	69	0.00446198	1.40113e-05	0.000757542	13	14	0.000950893	9606	Homo sapiens	Timm50;Chchd10;Cyc1;Atp5g3;Timm13;Chchd5;Grpel1;Ndufb8;Timm8b;Tomm7;Ldhd;Cox17;Aco2;Slc25a4;Dnajc19;Coa4		R-HSA-1299475;R-HSA-1299478;R-HSA-1268022;R-HSA-1299476;R-HSA-1307803;R-HSA-1307802;R-HSA-1299482;R-HSA-1955380;R-HSA-1299481;R-HSA-1299480;R-HSA-1299487;R-HSA-8986181;R-HSA-1299484
Cav2	0.740838	0.0122861							R-HSA-1474290	Collagen formation	16	104	0.0067253	0.0013164	0.0408083	46	77	0.00522991	9606	Homo sapiens	Col1a2;Col3a1;Col1a1;Col11a1;Col5a2;Col11a2;Col6a2;Serpinh1;Col5a1;Adamts2;Col6a3;Col8a2;Loxl2;Loxl1;Ppib		R-HSA-8948232;R-HSA-8944266;R-HSA-8948234;R-HSA-2002460;R-HSA-2395302;R-HSA-2299620;R-HSA-8948224;R-HSA-8948226;R-HSA-1474266;R-HSA-8948228;R-HSA-8948230;R-HSA-8948231;R-HSA-8944218;R-HSA-1981128;R-HSA-2002440;R-HSA-2395314;R-HSA-1980233;R-HSA-8944223;R-HSA-2395324;R-HSA-2395257;R-HSA-1981120;R-HSA-2395322;R-HSA-8944214;R-HSA-2250301;R-HSA-1650808;R-HSA-2002428;R-HSA-2022141;R-HSA-1614460;R-HSA-1…
Sik1	0.731369	0.0483219							R-HSA-72662	Activation of the mRNA upon binding of the cap-binding complex and eIFs, and subsequent binding to 43S	15	66	0.00426798	3.22018e-05	0.00148128	3	6	0.000407526	9606	Homo sapiens	Rps25;Rps15;Rps16;Rps28;Rps17;Rps8;Eif3i;Rps5;Eif4ebp1;Rpsa;Eif3g;Rps11;Rps3;Fau;Rps27l		R-HSA-156808;R-HSA-157849;R-HSA-72622
Slc25a24	0.727149	0.0164028							R-HSA-5628897	TP53 Regulates Metabolic Genes	15	126	0.00814796	0.0170023	0.306041	3	34	0.00230931	9606	Homo sapiens	Prdx2;Prdx5;Lamtor4;Lamtor1;Lamtor2;Ndufa4;Cox14;Cox20;Cox7a2l;Cox8a;Cox6b1;Cox7b;Cox4i1;Cox7c;Cox5a		R-HSA-380979;R-HSA-163214;R-HSA-3341343
Chd7	0.727027	0.0101092							R-HSA-1592230	Mitochondrial biogenesis	15	128	0.00827729	0.0192359	0.32701	6	36	0.00244515	9606	Homo sapiens	Atp5j2;Nr1d1;Atp5g3;Atp5d;Tmem11;Atp5c1;Atp5e;Idh2;Smarcd3;Sirt3;Atp5j;Micos10;Micos13		R-HSA-8949609;R-HSA-8949580;R-HSA-1592238;R-HSA-5688289;R-HSA-1605535;R-HSA-1368140
Kdm7a	0.720788	0.0458783							R-HSA-72695	Formation of the ternary complex, and subsequently, the 43S complex	14	54	0.00349198	1.42932e-05	0.000757542	1	3	0.000203763	9606	Homo sapiens	Rps25;Rps15;Rps16;Rps28;Rps17;Rps8;Eif3i;Rps5;Rpsa;Eif3g;Rps11;Rps3;Fau;Rps27l		R-HSA-72691
Hmgb2	0.719798	0.0272292							R-HSA-72649	Translation initiation complex formation	14	62	0.00400931	6.23709e-05	0.00255721	2	2	0.000135842	9606	Homo sapiens	Rps25;Rps15;Rps16;Rps28;Rps17;Rps8;Eif3i;Rps5;Rpsa;Eif3g;Rps11;Rps3;Fau;Rps27l		R-HSA-156808;R-HSA-157849
Myh14	0.719093	0.0286209							R-HSA-9754678	SARS-CoV-2 modulates host translation machinery	14	62	0.00400931	6.23709e-05	0.00255721	2	6	0.000407526	9606	Homo sapiens	Rps25;Rps15;Rps16;Rps28;Rps17;Rps8;Rps5;Rpsa;Snrpg;Rps11;Snrpn;Rps3;Fau;Rps27l		R-HSA-191786;R-HSA-9729849
Grk3	0.709976	0.0390324							R-HSA-72702	Ribosomal scanning and start codon recognition	14	64	0.00413864	8.67109e-05	0.0032083	2	2	0.000135842	9606	Homo sapiens	Rps25;Rps15;Rps16;Rps28;Rps17;Rps8;Eif3i;Rps5;Rpsa;Eif3g;Rps11;Rps3;Fau;Rps27l		R-HSA-72697;R-HSA-72621
Agfg1	0.705874	0.00372042							R-HSA-6807878	COPI-mediated anterograde transport	14	107	0.0069193	0.00997357	0.209445	9	12	0.000815051	9606	Homo sapiens	Napa;Cope;Tmed3;Stx5a;Sptb;Ank1;Kdelr2;Tuba8;Dctn3;Copz2;Tuba4a;Cog7;Cap2		R-HSA-6809015;R-HSA-6809014;R-HSA-6807877;R-HSA-6809011;R-HSA-6807875;R-HSA-6809010;R-HSA-6807872;R-HSA-6809006;R-HSA-6809003
Plk2	0.703154	0.0131127							R-HSA-9692914	SARS-CoV-1-host interactions	14	118	0.00763063	0.0211412	0.33826	3	48	0.00326021	9606	Homo sapiens	Rps25;Rps15;Rps16;Rps28;Rps17;Rps8;Rps5;Rpsa;Rps11;Btd;Rps3;Fau;Rps27l;Ppib		R-HSA-9728804;R-HSA-9729232;R-HSA-9737710
Ripk1	0.700565	0.0404484							R-HSA-2022090	Assembly of collagen fibrils and other multimeric structures	13	67	0.00433264	0.000471974	0.0165191	18	26	0.00176594	9606	Homo sapiens	Col1a2;Col3a1;Col1a1;Col11a1;Col5a2;Col11a2;Col6a2;Col5a1;Loxl2;Loxl1;Col6a3;Col8a2		R-HSA-2395302;R-HSA-2022141;R-HSA-2299620;R-HSA-2395340;R-HSA-1474266;R-HSA-2396234;R-HSA-2213201;R-HSA-2395223;R-HSA-2243926;R-HSA-2213205;R-HSA-2213207;R-HSA-2395314;R-HSA-2395324;R-HSA-2243931;R-HSA-2002466;R-HSA-2395257;R-HSA-2395322;R-HSA-2250301
Mfsd1	0.690754	0.0347519							R-HSA-1650814	Collagen biosynthesis and modifying enzymes	13	76	0.00491464	0.00145637	0.0430299	28	51	0.00346397	9606	Homo sapiens	Col1a2;Col3a1;Col1a1;Col11a1;Col5a2;Col11a2;Col6a2;Serpinh1;Col5a1;Adamts2;Col6a3;Col8a2;Ppib		R-HSA-8948232;R-HSA-8944266;R-HSA-8948234;R-HSA-2002460;R-HSA-8948224;R-HSA-8948226;R-HSA-8948228;R-HSA-8948230;R-HSA-8948231;R-HSA-8944218;R-HSA-1981128;R-HSA-2002440;R-HSA-1980233;R-HSA-8944223;R-HSA-1981120;R-HSA-8944214;R-HSA-1650808;R-HSA-2002428;R-HSA-1614460;R-HSA-1614461;R-HSA-2022073;R-HSA-2089971;R-HSA-1981104;R-HSA-8948219;R-HSA-8948222;R-HSA-8944240;R-HSA-1981157;R-HSA-8944247
Zfp398	0.688196	0.0262303							R-HSA-3000178	ECM proteoglycans	13	79	0.00510864	0.00203222	0.0569023	15	23	0.00156218	9606	Homo sapiens	Col1a2;Col3a1;Col1a1;Tnxb;Col5a2;Col6a2;Col5a1;Itga7;Bgn;Col6a3;Vtn;Sparc;Hspg2		R-HSA-2426471;R-HSA-4086204;R-HSA-2327909;R-HSA-2396079;R-HSA-2681667;R-HSA-2327886;R-HSA-2396395;R-HSA-2424246;R-HSA-2396370;R-HSA-2424243;R-HSA-2424252;R-HSA-2681681;R-HSA-2466238;R-HSA-2465883;R-HSA-2466106
Prrg4	0.686292	0.0181005							R-HSA-390522	Striated Muscle Contraction	12	40	0.00258665	1.42396e-05	0.000757542	4	4	0.000271684	9606	Homo sapiens	Tnnt3;Acta1;Tnnc2;Des;Tmod4;Mybpc1;Myl1;Mybpc2;Tpm2;Tpm1;Neb;Tnni2		R-HSA-390597;R-HSA-390598;R-HSA-390593;R-HSA-390595
Fgd3	0.679852	0.0372408							R-HSA-9735869	SARS-CoV-1 modulates host translation machinery	12	41	0.00265132	1.80868e-05	0.000922426	1	3	0.000203763	9606	Homo sapiens	Rps25;Rps15;Rps16;Rps28;Rps17;Rps8;Rps5;Rps3;Rpsa;Fau;Rps11;Rps27l		R-HSA-9729232
Tjp2	0.677871	0.00692444							R-HSA-5578775	Ion homeostasis	11	64	0.00413864	0.00314865	0.0881621	8	17	0.00115466	9606	Homo sapiens	Atp2a1;Atp2b2;Atp1a2;Atp1b2;Fxyd1;Fxyd2;Casq1;Fxyd6		R-HSA-427910;R-HSA-418309;R-HSA-9684068;R-HSA-2855020;R-HSA-5617182;R-HSA-5617179;R-HSA-936897;R-HSA-5617178
Slc25a36	0.67505	0.0494505							R-HSA-936837	Ion transport by P-type ATPases	11	72	0.00465598	0.00736399	0.162008	6	17	0.00115466	9606	Homo sapiens	Pdzd11;Atp2a1;Atp2b2;Atp1a2;Atp1b2;Fxyd1;Fxyd2;Fxyd6		R-HSA-427910;R-HSA-418309;R-HSA-9684068;R-HSA-418365;R-HSA-936802;R-HSA-936897
Slc8a1	0.671766	0.0233882							R-HSA-216083	Integrin cell surface interactions	11	86	0.0055613	0.0239662	0.382428	8	55	0.00373565	9606	Homo sapiens	Col1a2;Col3a1;Vtn;Col1a1;Col5a2;Col6a2;Col5a1;Itga7;Col6a3;Col8a2;Hspg2		R-HSA-4088220;R-HSA-114563;R-HSA-4088281;R-HSA-4084903;R-HSA-2467436;R-HSA-2327695;R-HSA-216045;R-HSA-216076
Senp2	0.667083	0.0121501							R-HSA-9707564	Cytoprotection by HMOX1	11	91	0.00588464	0.0339097	0.440826	3	22	0.00149426	9606	Homo sapiens	Cox7a2l;Cox8a;Cox6b1;Cox7b;Smarcd3;Cox4i1;Ndufa4;Cox14;Cox7c;Cox5a;Cox20		R-HSA-400143;R-HSA-9709406;R-HSA-163214
Hus1	0.657895	0.0488797							R-HSA-8949613	Cristae formation	10	31	0.00200466	3.99609e-05	0.00171832	2	2	0.000135842	9606	Homo sapiens	Atp5j2;Atp5g3;Atp5d;Atp5c1;Atp5e;Tmem11;Atp5j;Micos10;Micos13		R-HSA-8949609;R-HSA-8949580
Atp7a	0.652608	0.0253058							R-HSA-8948216	Collagen chain trimerization	10	44	0.00284532	0.000639263	0.0210957	6	28	0.00190179	9606	Homo sapiens	Col1a2;Col3a1;Col1a1;Col5a2;Col11a1;Col11a2;Col6a2;Col5a1;Col6a3;Col8a2		R-HSA-8944266;R-HSA-8944218;R-HSA-8944223;R-HSA-8944240;R-HSA-8944214;R-HSA-8944247
Cttnbp2	0.649987	0.0462331							R-HSA-1442490	Collagen degradation	10	69	0.00446198	0.01439	0.273409	14	34	0.00230931	9606	Homo sapiens	Col1a2;Col3a1;Col1a1;Col5a2;Col11a1;Col11a2;Col6a2;Col5a1;Col6a3;Col8a2		R-HSA-2482180;R-HSA-1564179;R-HSA-1564112;R-HSA-1454822;R-HSA-2485111;R-HSA-1454757;R-HSA-1564164;R-HSA-1474213;R-HSA-1474210;R-HSA-2473584;R-HSA-1458433;R-HSA-2473596;R-HSA-2537499;R-HSA-1564169
Galnt4	0.643294	0.0229722							R-HSA-9670095	Inhibition of DNA recombination at telomere	9	47	0.00303932	0.00364371	0.0983802	3	4	0.000271684	9606	Homo sapiens	H2ax;H2aj;Polr2g;Polr2f;Polr2k;Polr2l;Polr2i;Polr2j		R-HSA-9670114;R-HSA-9670149;R-HSA-9670101
Xpc	0.635376	0.00893346							R-HSA-3000171	Non-integrin membrane-ECM interactions	9	61	0.00394465	0.0177244	0.319039	6	22	0.00149426	9606	Homo sapiens	Col1a2;Col3a1;Vtn;Col1a1;Col5a2;Col11a1;Col11a2;Col5a1;Hspg2		R-HSA-2396113;R-HSA-2396337;R-HSA-2465890;R-HSA-2327738;R-HSA-2731075;R-HSA-2731122
Safb	0.624744	0.00530388							R-HSA-3299685	Detoxification of Reactive Oxygen Species	9	68	0.00439731	0.0322698	0.424602	16	34	0.00230931	9606	Homo sapiens	Prdx2;Ccs;Prdx5;Gpx3;Cat;Sod1;Atox1		R-HSA-3777112;R-HSA-3322995;R-HSA-3697882;R-HSA-8951723;R-HSA-3780958;R-HSA-3341397;R-HSA-3780979;R-HSA-3341343;R-HSA-3299682;R-HSA-3697838;R-HSA-3299691;R-HSA-3299753;R-HSA-3697860;R-HSA-4837364;R-HSA-3697894;R-HSA-76031
Arglu1	0.624474	0.00465061							R-HSA-72165	mRNA Splicing - Minor Pathway	8	54	0.00349198	0.0240039	0.382428	5	5	0.000339605	9606	Homo sapiens	Snrpn;Polr2g;Snrpg;Polr2f;Polr2k;Polr2l;Polr2i;Polr2j		R-HSA-75079;R-HSA-75081;R-HSA-75080;R-HSA-75083;R-HSA-75082
Ubxn4	0.623453	0.00258557							R-HSA-6781823	Formation of TC-NER Pre-Incision Complex	8	56	0.00362131	0.028857	0.403997	7	7	0.000475447	9606	Homo sapiens	Gps1;Polr2g;Polr2f;Polr2k;Polr2l;Cops8;Polr2i;Polr2j		R-HSA-6782069;R-HSA-6782004;R-HSA-6781840;R-HSA-6781824;R-HSA-6781867;R-HSA-6781818;R-HSA-6781833
Kif3b	0.623062	0.0099872							R-HSA-163210	Formation of ATP by chemiosmotic coupling	7	23	0.00148733	0.000788852	0.0252433	3	3	0.000203763	9606	Homo sapiens	Atp5j2;Atp5g3;Atp5d;Atp5c1;Atp5e;Atp5j		R-HSA-164834;R-HSA-164832;R-HSA-164840
Nop14	0.622762	0.0268905							R-HSA-167242	Abortive elongation of HIV-1 transcript in the absence of Tat	7	24	0.00155199	0.00100674	0.031209	2	2	0.000135842	9606	Homo sapiens	Polr2g;Polr2f;Polr2k;Polr2l;Polr2i;Nelfe;Polr2j		R-HSA-167147;R-HSA-167087
Taf3	0.620197	0.000366495							R-HSA-8874081	MET activates PTK2 signaling	7	32	0.00206932	0.00490607	0.127558	1	5	0.000339605	9606	Homo sapiens	Col1a2;Col3a1;Col1a1;Col5a2;Col11a1;Col11a2;Col5a1		R-HSA-8874079
Phf20l1	0.619826	0.0342413							R-HSA-167243	Tat-mediated HIV elongation arrest and recovery	7	33	0.00213399	0.00576842	0.140161	3	3	0.000203763	9606	Homo sapiens	Polr2g;Polr2f;Polr2k;Polr2l;Polr2i;Nelfe;Polr2j		R-HSA-167090;R-HSA-167459;R-HSA-167148
Ap4b1	0.619176	0.000762965							R-HSA-167238	Pausing and recovery of Tat-mediated HIV elongation	7	33	0.00213399	0.00576842	0.140161	2	2	0.000135842	9606	Homo sapiens	Polr2g;Polr2f;Polr2k;Polr2l;Polr2i;Nelfe;Polr2j		R-HSA-167076;R-HSA-167150
Etv3	0.618088	0.0164474							R-HSA-167158	Formation of the HIV-1 Early Elongation Complex	7	34	0.00219865	0.00673931	0.148265	5	5	0.000339605	9606	Homo sapiens	Polr2g;Polr2f;Polr2k;Polr2l;Polr2i;Nelfe;Polr2j		R-HSA-167072;R-HSA-167089;R-HSA-167478;R-HSA-167083;R-HSA-167085
Usp53	0.616233	0.0330519							R-HSA-113418	Formation of the Early Elongation Complex	7	34	0.00219865	0.00673931	0.148265	3	3	0.000203763	9606	Homo sapiens	Polr2g;Polr2f;Polr2k;Polr2l;Polr2i;Nelfe;Polr2j		R-HSA-113402;R-HSA-113407;R-HSA-112383
Ino80	0.611106	0.0406612							R-HSA-167287	HIV elongation arrest and recovery	7	34	0.00219865	0.00673931	0.148265	3	3	0.000203763	9606	Homo sapiens	Polr2g;Polr2f;Polr2k;Polr2l;Polr2i;Nelfe;Polr2j		R-HSA-167284;R-HSA-167288;R-HSA-167481
Foxp1	0.608447	0.0396058							R-HSA-167290	Pausing and recovery of HIV elongation	7	34	0.00219865	0.00673931	0.148265	2	2	0.000135842	9606	Homo sapiens	Polr2g;Polr2f;Polr2k;Polr2l;Polr2i;Nelfe;Polr2j		R-HSA-167282;R-HSA-167292
Megf9	0.601101	0.0385618							R-HSA-1566948	Elastic fibre formation	7	45	0.00290998	0.0267605	0.382428	6	17	0.00115466	9606	Homo sapiens	Efemp2;Vtn;Mfap2;Loxl2;Loxl1		R-HSA-2161282;R-HSA-2328048;R-HSA-2129353;R-HSA-2129385;R-HSA-1592387;R-HSA-2129375
Nucks1	0.599531	0.00209508							R-HSA-8875878	MET promotes cell motility	7	45	0.00290998	0.0267605	0.382428	1	12	0.000815051	9606	Homo sapiens	Col1a2;Col3a1;Col1a1;Col5a2;Col11a1;Col11a2;Col5a1		R-HSA-8874079
Zfp445	0.598117	0.0462331							R-HSA-167200	Formation of HIV-1 elongation complex containing HIV-1 Tat	7	46	0.00297465	0.0296121	0.41457	4	5	0.000339605	9606	Homo sapiens	Polr2g;Polr2f;Polr2k;Polr2l;Polr2i;Nelfe;Polr2j		R-HSA-170706;R-HSA-170704;R-HSA-167191;R-HSA-167196
Kmt2e	0.595642	0.0345747							R-HSA-167152	Formation of HIV elongation complex in the absence of HIV Tat	7	47	0.00303932	0.0326617	0.424602	2	2	0.000135842	9606	Homo sapiens	Polr2g;Polr2f;Polr2k;Polr2l;Polr2i;Nelfe;Polr2j		R-HSA-167077;R-HSA-167084
Zfp318	0.594688	0.0415931							R-HSA-167169	HIV Transcription Elongation	7	47	0.00303932	0.0326617	0.424602	14	15	0.00101881	9606	Homo sapiens	Polr2g;Polr2f;Polr2k;Polr2l;Polr2i;Nelfe;Polr2j		R-HSA-167072;R-HSA-167147;R-HSA-167083;R-HSA-167087;R-HSA-167181;R-HSA-167085;R-HSA-170706;R-HSA-170704;R-HSA-167089;R-HSA-167478;R-HSA-167191;R-HSA-167192;R-HSA-167196;R-HSA-167197
Akap7	0.590582	0.00456898							R-HSA-167246	Tat-mediated elongation of the HIV-1 transcript	7	47	0.00303932	0.0326617	0.424602	7	8	0.000543368	9606	Homo sapiens	Polr2g;Polr2f;Polr2k;Polr2l;Polr2i;Nelfe;Polr2j		R-HSA-170706;R-HSA-170704;R-HSA-167191;R-HSA-167192;R-HSA-167196;R-HSA-167197;R-HSA-167181
Crlf3	0.584993	0.0257819							R-HSA-71403	Citric acid cycle (TCA cycle)	7	50	0.00323332	0.0430431	0.558483	8	17	0.00115466	9606	Homo sapiens	Suclg1;Idh2;Dlst;Aco2;Sdhd;Sdhb;Idh3b		R-HSA-70994;R-HSA-70997;R-HSA-70967;R-HSA-71401;R-HSA-450975;R-HSA-70971;R-HSA-71775;R-HSA-450984
Traf3	0.583027	0.00851995							R-HSA-8851708	Signaling by FGFR2 IIIa TM	6	24	0.00155199	0.00478816	0.124492	1	2	0.000135842	9606	Homo sapiens	Polr2g;Polr2f;Polr2k;Polr2l;Polr2i;Polr2j		R-HSA-8851710
Mfsd8	0.581711	0.0221646							R-HSA-6803529	FGFR2 alternative splicing	6	28	0.00181066	0.00979041	0.205599	4	4	0.000271684	9606	Homo sapiens	Polr2g;Polr2f;Polr2k;Polr2l;Polr2i;Polr2j		R-HSA-6803527;R-HSA-6803523;R-HSA-6803838;R-HSA-6803836
Lmo7	0.578485	0.00779365							R-HSA-167160	RNA Pol II CTD phosphorylation and interaction with CE during HIV infection	6	29	0.00187532	0.01147	0.229399	5	5	0.000339605	9606	Homo sapiens	Polr2g;Polr2f;Polr2k;Polr2l;Polr2i;Polr2j		R-HSA-167153;R-HSA-167111;R-HSA-167098;R-HSA-167128;R-HSA-167133
Slc20a1	0.57741	0.0218878							R-HSA-77075	RNA Pol II CTD phosphorylation and interaction with CE	6	29	0.00187532	0.01147	0.229399	5	5	0.000339605	9606	Homo sapiens	Polr2g;Polr2f;Polr2k;Polr2l;Polr2i;Polr2j		R-HSA-77073;R-HSA-113430;R-HSA-77069;R-HSA-77068;R-HSA-77071
Cwc25	0.576101	0.0192855							R-HSA-3000170	Syndecan interactions	6	29	0.00187532	0.01147	0.229399	2	15	0.00101881	9606	Homo sapiens	Col1a2;Col3a1;Vtn;Col1a1;Col5a2;Col5a1		R-HSA-2731075;R-HSA-2731122
Cep44	0.575075	0.0307656							R-HSA-203927	MicroRNA (miRNA) biogenesis	6	31	0.00200466	0.0154203	0.288298	1	8	0.000543368	9606	Homo sapiens	Polr2g;Polr2f;Polr2k;Polr2l;Polr2i;Polr2j		R-HSA-203901
Pigw	0.572961	0.0310543							R-HSA-5601884	PIWI-interacting RNA (piRNA) biogenesis	6	31	0.00200466	0.0154203	0.288298	1	15	0.00101881	9606	Homo sapiens	Polr2g;Polr2f;Polr2k;Polr2l;Polr2i;Polr2j		R-HSA-5601926
Usp6nl	0.568894	0.0345747							R-HSA-72086	mRNA Capping	6	35	0.00226332	0.0259565	0.382428	10	11	0.00074713	9606	Homo sapiens	Polr2g;Polr2f;Polr2k;Polr2l;Polr2i;Polr2j		R-HSA-77073;R-HSA-77090;R-HSA-77077;R-HSA-77095;R-HSA-77078;R-HSA-77081;R-HSA-77083;R-HSA-77069;R-HSA-77085;R-HSA-77068
Tut7	0.568654	0.0231175							R-HSA-8982491	Glycogen metabolism	6	41	0.00265132	0.0492629	0.591155	33	37	0.00251307	9606	Homo sapiens	Epm2a;Gys1;Gyg;Pygm		R-HSA-71552;R-HSA-3322041;R-HSA-3322019;R-HSA-3322016;R-HSA-453342;R-HSA-3781024;R-HSA-71515;R-HSA-3322025;R-HSA-453338;R-HSA-453339;R-HSA-453337;R-HSA-3322003;R-HSA-3322001;R-HSA-3781018;R-HSA-3781021;R-HSA-453346;R-HSA-3781023;R-HSA-3322005;R-HSA-71590;R-HSA-453358;R-HSA-71593;R-HSA-3781009;R-HSA-3781011;R-HSA-453356;R-HSA-3322009;R-HSA-3322014;R-HSA-3781001;R-HSA-71541;R-HSA-3780995;R-HSA-3322…
Zfp276	0.568499	0.0257819							R-HSA-3229121	Glycogen storage diseases	5	22	0.00142266	0.0141203	0.273409	8	10	0.000679209	9606	Homo sapiens	Epm2a;Gys1;Gyg;Slc37a4		R-HSA-9036729;R-HSA-3858506;R-HSA-3878762;R-HSA-3797226;R-HSA-3828061;R-HSA-3814838;R-HSA-3791349;R-HSA-3229118
Iws1	0.563787	0.0133126							R-HSA-2243919	Crosslinking of collagen fibrils	5	24	0.00155199	0.0197128	0.335117	12	13	0.000882972	9606	Homo sapiens	Col1a2;Col1a1;Loxl2;Loxl1		R-HSA-2395302;R-HSA-2022141;R-HSA-2395223;R-HSA-2243926;R-HSA-2395314;R-HSA-2395340;R-HSA-2395324;R-HSA-2243931;R-HSA-2002466;R-HSA-2395257;R-HSA-2395322;R-HSA-2250301
Uhrf1bp1l	0.563745	0.0371315							R-HSA-8949664	Processing of SMDT1	4	17	0.00109933	0.0242607	0.382428	5	5	0.000339605	9606	Homo sapiens	Smdt1;Phb;Stoml2;Phb2		R-HSA-8949659;R-HSA-8949661;R-HSA-8949649;R-HSA-8949668;R-HSA-8953461
Tc2n	0.563714	0.0467458							R-HSA-77348	Beta oxidation of octanoyl-CoA to hexanoyl-CoA	4	18	0.00116399	0.0290453	0.406634	4	4	0.000271684	9606	Homo sapiens	Echs1;Acadm;Hadh		R-HSA-77329;R-HSA-77331;R-HSA-77333;R-HSA-77338
Mtf1	0.560373	0.0152938							R-HSA-77288	mitochondrial fatty acid beta-oxidation of unsaturated fatty acids	4	21	0.00135799	0.0465403	0.558483	6	6	0.000407526	9606	Homo sapiens	Eci1;Acadm;Decr1;Hadh		R-HSA-109339;R-HSA-109338;R-HSA-109341;R-HSA-109343;R-HSA-109342;R-HSA-109998
Golga4	0.559395	0.0132235							R-HSA-77346	Beta oxidation of decanoyl-CoA to octanoyl-CoA-CoA	4	21	0.00135799	0.0465403	0.558483	4	5	0.000339605	9606	Homo sapiens	Echs1;Acadm;Hadh		R-HSA-77345;R-HSA-77344;R-HSA-77340;R-HSA-77342
Abcc4	0.550843	0.0275254							R-HSA-163765	ChREBP activates metabolic gene expression	3	9	0.000581997	0.0204108	0.33826	2	6	0.000407526	9606	Homo sapiens	Acly;Acacb		R-HSA-163770;R-HSA-163743
Ythdf3	0.541752	0.0344567							R-HSA-3785653	Myoclonic epilepsy of Lafora	3	11	0.00071133	0.0339926	0.441904	2	2	0.000135842	9606	Homo sapiens	Epm2a;Gys1;Gyg		R-HSA-3797226;R-HSA-3791349
Synj2	0.540351	0.0203086							R-HSA-9845622	Defective VWF binding to collagen type I	2	3	0.000193999	0.0160166	0.288298	1	1	6.79209e-05	9606	Homo sapiens	Col1a2;Col1a1		R-HSA-9823593
Kctd9	0.539025	0.00978047							R-HSA-9845619	Enhanced cleavage of VWF variant by ADAMTS13	2	4	0.000258665	0.0273163	0.382428	1	1	6.79209e-05	9606	Homo sapiens	Col1a2;Col1a1		R-HSA-9844241
Tmbim1	0.537946	0.0390096							R-HSA-3814836	Glycogen storage disease type XV (GYG1)	2	4	0.000258665	0.0273163	0.382428	1	1	6.79209e-05	9606	Homo sapiens	Gys1;Gyg		R-HSA-3814838
Dnajc21	0.536306	0.0396495							R-HSA-9845621	Defective VWF cleavage by ADAMTS13 variant	2	4	0.000258665	0.0273163	0.382428	1	1	6.79209e-05	9606	Homo sapiens	Col1a2;Col1a1		R-HSA-9824402
9430015G10Rik	0.529793	0.0161244							R-HSA-3828062	Glycogen storage disease type 0 (muscle GYS1)	2	4	0.000258665	0.0273163	0.382428	1	1	6.79209e-05	9606	Homo sapiens	Gys1;Gyg		R-HSA-3828061
Marchf6	0.529599	0.0351726
Pias2	0.524912	0.0115943							REACTOME PATHWAYS, OVEREXPRESSED, DAY 2 (Entities pval<0.05)
Ubn2	0.524651	0.0226894							Pathway identifier	Pathway name	#Entities found	#Entities total	Entities ratio	Entities pValue	Entities FDR	#Reactions found	#Reactions total	Reactions ratio	Species identifier	Species name	Submitted entities found	Mapped entities	Found reaction identifiers
Arhgap26	0.524096	0.0444412							R-HSA-373753	Nephrin family interactions	1	23	0.00196129	0.00976804	0.0724202	1	13	0.000905986	9606	Homo sapiens	Kirrel2	Q6UWL6	R-HSA-451757
Cdk12	0.523869	0.0211617							R-HSA-202430	Translocation of ZAP-70 to Immunological synapse	1	26	0.00221711	0.0110365	0.0724202	4	4	0.000278765	9606	Homo sapiens	Cd3d	P04234	R-HSA-8855381;R-HSA-202168;R-HSA-202344;R-HSA-202174
Dok1	0.521738	0.0272292							R-HSA-202427	Phosphorylation of CD3 and TCR zeta chains	1	29	0.00247293	0.0123036	0.0724202	5	7	0.000487839	9606	Homo sapiens	Cd3d	P04234	R-HSA-202291;R-HSA-202214;R-HSA-202165;R-HSA-202233;R-HSA-8852200
Socs4	0.514367	0.00852256							R-HSA-389948	PD-1 signaling	1	30	0.0025582	0.0127257	0.0724202	1	5	0.000348456	9606	Homo sapiens	Cd3d	P04234	R-HSA-389758
Lgmn	0.505929	0.0116191							R-HSA-9022692	Regulation of MECP2 expression and activity	1	32	0.00272875	0.0135695	0.0724202	1	14	0.000975678	9606	Homo sapiens	Aurkb	Q96GD4	R-HSA-9023132
Scyl3	0.500976	0.0475096							R-HSA-202433	Generation of second messenger molecules	1	41	0.00349621	0.0173592	0.0724202	3	17	0.00118475	9606	Homo sapiens	Cd3d	P04234	R-HSA-202245;R-HSA-202248;R-HSA-202216
Rab14	0.497282	0.0035273							R-HSA-4615885	SUMOylation of DNA replication proteins	1	50	0.00426367	0.0211373	0.0724202	1	8	0.00055753	9606	Homo sapiens	Aurkb	Q96GD4	R-HSA-4655355
Otud7b	0.496702	0.0171915							R-HSA-8986944	Transcriptional Regulation by MECP2	1	61	0.00520167	0.0257392	0.0724202	1	77	0.00536623	9606	Homo sapiens	Aurkb	Q96GD4	R-HSA-9023132
Qtrt2	0.492975	0.0475036							R-HSA-174178	APC/C:Cdh1 mediated degradation of Cdc20 and other APC/C:Cdh1 targeted proteins in late mitosis/early G1	1	74	0.00631022	0.0311554	0.0724202	3	6	0.000418148	9606	Homo sapiens	Aurkb	Q96GD4	R-HSA-174195;R-HSA-174088;R-HSA-174105
Aggf1	0.489203	0.0101669							R-HSA-388841	Costimulation by the CD28 family	1	78	0.00665132	0.0328171	0.0724202	1	35	0.00243919	9606	Homo sapiens	Cd3d	P04234	R-HSA-389758
Cpsf7	0.478855	0.0195175							R-HSA-453276	Regulation of mitotic cell cycle	1	88	0.00750405	0.0369614	0.0724202	3	40	0.00278765	9606	Homo sapiens	Aurkb	Q96GD4	R-HSA-174195;R-HSA-174088;R-HSA-174105
Cdv3	0.47581	0.0374505							R-HSA-174143	APC/C-mediated degradation of cell cycle proteins	1	88	0.00750405	0.0369614	0.0724202	3	40	0.00278765	9606	Homo sapiens	Aurkb	Q96GD4	R-HSA-174195;R-HSA-174088;R-HSA-174105
Nom1	0.471061	0.0288381							R-HSA-6804756	Regulation of TP53 Activity through Phosphorylation	1	92	0.00784514	0.0386151	0.0724202	2	26	0.00181197	9606	Homo sapiens	Aurkb	Q96GD4	R-HSA-6805126;R-HSA-6805122
Mtmr12	0.469007	0.0314671							R-HSA-141424	Amplification of signal from the kinetochores	1	94	0.00801569	0.0394411	0.0724202	4	4	0.000278765	9606	Homo sapiens	Aurkb	Q96GD4	R-HSA-141409;R-HSA-141431;R-HSA-141422;R-HSA-141439
Dhx57	0.466304	0.0151059							R-HSA-141444	Amplification of signal from unattached kinetochores via a MAD2 inhibitory signal	1	94	0.00801569	0.0394411	0.0724202	4	4	0.000278765	9606	Homo sapiens	Aurkb	Q96GD4	R-HSA-141409;R-HSA-141431;R-HSA-141422;R-HSA-141439
Lsm14a	0.464732	0.00608275							R-HSA-202424	Downstream TCR signaling	1	104	0.00886842	0.0435626	0.0724202	1	24	0.00167259	9606	Homo sapiens	Cd3d	P04234	R-HSA-202307
Rac1	0.463186	0.0445372							R-HSA-8856825	Cargo recognition for clathrin-mediated endocytosis	1	105	0.0089537	0.0439739	0.0724202	1	15	0.00104537	9606	Homo sapiens	Cd3d	P04234	R-HSA-8866277
Mark1	0.461518	0.0452982							R-HSA-69618	Mitotic Spindle Checkpoint	1	111	0.00946534	0.0464392	0.0724202	4	7	0.000487839	9606	Homo sapiens	Aurkb	Q96GD4	R-HSA-141409;R-HSA-141431;R-HSA-141422;R-HSA-141439
Gabpb2	0.460478	0.0110658							R-HSA-9648025	EML4 and NUDC in mitotic spindle formation	1	117	0.00997698	0.0488994	0.0724202	1	5	0.000348456	9606	Homo sapiens	Aurkb	Q96GD4	R-HSA-9648114
Phf8	0.459769	0.0478725
Golm2	0.458953	0.0364264
Kri1	0.458739	0.0459207
Pdzd8	0.458718	0.0364264
Serpinb8	0.450356	0.0291935
Fkbp15	0.44842	0.0308617
Ylpm1	0.447039	0.0271352
Ikbkb	0.441529	0.0468519
Ubn1	0.435685	0.023153
Sin3a	0.433054	0.0194158
Prdm2	0.429991	0.0237897
1810030O07Rik	0.427536	0.0380501
Srrm1	0.427352	0.0462634
Git2	0.426106	0.0257525
Ankle2	0.423142	0.0364264
Als2	0.41911	0.0162939
Ing5	0.418977	0.0485892
Kmt5b	0.414843	0.038749
Scaf8	0.411957	0.0379191
Ankrd13c	0.406824	0.0478495
Gpatch8	0.405919	0.0188166
Pdp2	0.394741	0.0488797
Add3	0.380931	0.0211974
Fus	0.379977	0.0194389
Thrap3	0.374766	0.0322935
Dido1	0.374368	0.03469
Fgfr1op2	0.35114	0.0431959
Lima1	0.350709	0.0435275
Usp3	0.346902	0.0389176
Eif2b5	0.346686	0.00659184
C2cd5	0.344518	0.0389176
Cald1	0.341217	0.0447618
Brd1	0.329655	0.0440499
Ncstn	0.321872	0.0497456
Pacsin2	0.310711	0.0325962
Setdb1	0.306102	0.0359601
Hspa9	0.303936	0.0235885
Ahsa1	-0.284151	0.0385998
Dlst	-0.292458	0.00875257
Ilk	-0.352817	0.0310644
Uqcrc2	-0.366409	0.0171639
Schip1	-0.374555	0.0434795
Cog7	-0.377422	0.0193996
Sars	-0.379123	0.0304113
Stx5a	-0.387601	0.0123701
Nfyc	-0.39032	0.0198746
Etfa	-0.405011	0.0374505
Dtnb	-0.41092	0.0414872
Psma6	-0.421815	0.0389176
Selenof	-0.425125	0.0329784
Ppib	-0.425439	0.0121595
Ppa2	-0.435904	0.039994
Ovca2	-0.437188	0.0156007
Vps25	-0.439141	0.0355486
Phf5a	-0.440799	0.0439776
Mrpl45	-0.441784	0.00950341
Hax1	-0.445618	0.0395427
Mrpl48	-0.45099	0.0359601
Fam104a	-0.452652	0.0215011
Mpi	-0.45432	0.0496043
Itgb1bp1	-0.46121	0.0261036
Bcas2	-0.463521	0.0490227
Tor1a	-0.463886	0.0274173
Stk16	-0.465254	0.0129663
Eif3i	-0.46575	0.0237165
Tmem208	-0.466256	0.0423367
Gyg	-0.470741	0.0130496
Pdzd11	-0.475232	0.0286209
Tbcb	-0.475415	0.0136268
Suclg1	-0.475568	0.019688
Ndufs4	-0.478117	0.0400084
Rps19bp1	-0.482677	0.035512
Psmb7	-0.490046	0.00518125
Tm2d2	-0.491489	0.00779365
BC004004	-0.498025	0.0107152
Bex3	-0.500958	0.0463083
Mtg1	-0.503608	0.0231175
Gabarap	-0.510187	0.0236891
Iars2	-0.512487	0.0219847
Mrps10	-0.513411	0.0130496
Mrpl41	-0.515455	0.0132235
Cops8	-0.516105	0.000621513
Cpsf4	-0.523575	0.0121501
Pja1	-0.523615	0.00743345
Ncaph2	-0.527618	0.00258557
Miip	-0.52982	0.0470427
Nt5c3b	-0.52998	0.0347348
Trap1	-0.531718	0.0129116
Arfip2	-0.533983	0.0364264
Mrpl35	-0.535627	0.031037
Coa4	-0.539522	0.0458783
Kdelr2	-0.540947	0.0145615
Ormdl2	-0.546497	0.0117213
Commd1	-0.549117	0.0423367
Gps1	-0.549529	0.00773492
Cnpy2	-0.551694	0.0302955
Vti1b	-0.552761	0.0336133
Pttg1ip	-0.553139	0.0419124
Mrps23	-0.555029	0.0214215
Med28	-0.555245	0.00627537
Ormdl3	-0.562201	0.0363359
Acad11	-0.564577	0.00568227
Stn1	-0.565212	0.0192855
Sult1a1	-0.566934	0.0441109
Sdhd	-0.567302	0.00375617
Spcs1	-0.567469	0.0101316
Anapc2	-0.567738	0.0194389
Ssr2	-0.56978	0.00332792
Vapb	-0.56997	0.0258372
Dhrs7b	-0.571237	0.0335799
Dmap1	-0.575883	0.00423995
Pomk	-0.575936	0.0361805
Rtraf	-0.576641	0.00877368
Lsm6	-0.577421	0.00482054
Ndufa9	-0.578587	0.0359601
Tmem126a	-0.578788	0.00946761
Chid1	-0.579445	0.0013771
Abhd11	-0.580077	0.0489085
Ppan	-0.58147	0.0482782
Grpel1	-0.582028	0.0116116
Slc25a26	-0.582783	0.0299141
Sord	-0.585405	0.00909538
Mrpl19	-0.586616	0.0423367
Btbd6	-0.59021	0.0459188
Mrpl21	-0.595991	0.0121135
Nit2	-0.59609	0.0414872
Mrpl15	-0.596457	0.0209267
Rps8	-0.596628	0.0151057
Tufm	-0.597423	0.0364264
Coq7	-0.59982	0.0141183
Atp5c1	-0.605396	0.00805396
Idh3b	-0.606588	0.00340592
Stoml2	-0.608416	0.00221265
Sdhb	-0.611585	0.00698636
Tmem11	-0.612274	0.00628955
Mrpl11	-0.61644	0.0174504
Nedd8	-0.619669	0.0193996
Ndufs2	-0.620718	0.0313671
Nit1	-0.622716	0.00298871
Cby1	-0.626957	0.0292715
Cox20	-0.627798	0.0485337
Eif3g	-0.628967	0.0162415
Sec61g	-0.6335	0.0140151
Anxa6	-0.633605	0.0292716
Dynlt2b	-0.635182	0.0243427
Chn2	-0.63557	0.0356598
Smim20	-0.63774	0.031453
Pigp	-0.637778	0.0419239
Elf5	-0.638464	0.0465122
Jagn1	-0.640262	0.00244921
Nicn1	-0.640434	0.0448318
Polr1h	-0.642423	0.0246772
Marchf2	-0.6432	0.00997142
Rps3	-0.643518	0.0113964
Fdx1	-0.646474	0.0370872
Bod1	-0.64666	0.0299291
Zdhhc16	-0.647093	0.0237165
Gm10320	-0.647155	0.00381538
Slirp	-0.649517	0.0194663
Mpc2	-0.650874	0.00726808
Psmb4	-0.654036	0.0137816
Swi5	-0.656232	0.00766502
Eola1	-0.656293	0.0258051
Mmab	-0.657229	0.0271765
Gpr89	-0.657693	0.00487963
Vps28	-0.659445	0.00851995
Mageh1	-0.660251	0.0353127
Atg101	-0.660568	0.0423367
Lyrm7	-0.663912	0.0412265
Mrps33	-0.663976	0.0194389
Mrpl51	-0.665037	0.0246772
Xxylt1	-0.666462	0.0305432
Ndufc2	-0.667422	0.00197886
Mien1	-0.670818	0.0127167
Atpaf2	-0.671351	0.044809
Uqcrfs1	-0.673087	0.0275158
Polr2k	-0.675019	0.0149645
Sh3glb2	-0.677496	0.0194158
Cope	-0.677526	0.00946761
Rps27l	-0.677853	0.0258051
Dnajc15	-0.679316	0.0118971
Tamm41	-0.67948	0.023146
Acadm	-0.679529	0.00488122
A430005L14Rik	-0.680633	0.0194663
Snrpn	-0.681652	0.0142693
Tmed3	-0.684614	0.00451263
Ints5	-0.685456	0.030765
Mrpl53	-0.685776	0.00236944
Rpl24	-0.688208	0.0148962
Casp6	-0.689872	0.0175204
Polr2g	-0.690028	0.0259923
Ndufb3	-0.691211	0.00497112
Mea1	-0.691364	0.0142693
Hint2	-0.698058	0.0329376
Dynlrb1	-0.698153	0.00997142
Eri3	-0.698203	0.0079269
Cdyl	-0.699035	0.00105548
Nfs1	-0.703118	0.0485892
Lamtor1	-0.706049	0.0355524
Ptprd	-0.706445	0.0220118
Ptcd2	-0.707543	0.0120632
Hint1	-0.709428	0.00451263
Bcap31	-0.709702	0.034593
Ldhb	-0.713667	0.000810977
Phb	-0.714403	0.000639677
Psenen	-0.714876	0.01212
Snrpg	-0.71578	0.0175204
Rbfa	-0.717226	0.0165257
Pfdn5	-0.718493	0.00494364
Hdac11	-0.719942	0.0462331
Supt4a	-0.722724	0.00350289
Cox17	-0.723595	0.0121501
Coa3	-0.724466	0.0353211
Park7	-0.725436	0.0151057
Ndufv2	-0.725487	0.00380209
Rpsa	-0.726381	0.0470267
Nudt16l1	-0.726972	0.0214691
Asns	-0.727158	0.0152938
Gm9844	-0.727193	0.00539576
Mrpl37	-0.731402	0.0299651
Mydgf	-0.731512	0.000676647
Tex261	-0.732687	0.0293392
Mrpl28	-0.735707	0.00278662
Med11	-0.735942	0.0171639
Lrrc28	-0.736419	0.0257819
Mrpl27	-0.73887	0.00447001
Mrps2	-0.739557	0.0499209
Mmachc	-0.740085	0.000685993
Fxyd6	-0.74142	0.0416293
Poldip2	-0.744321	0.0214617
Lage3	-0.747364	0.0224592
Dph3	-0.748058	0.00379553
Cystm1	-0.748162	0.0135337
Spaca5	-0.749864	0.0371315
Dcakd	-0.752551	0.038993
Fbp1	-0.754068	0.044433
Msrb1	-0.758791	0.0367368
Nprl2	-0.759976	0.016518
Dad1	-0.761308	0.00393367
Auh	-0.762498	0.000824058
Tdp1	-0.762769	0.00488122
Sdhaf4	-0.76476	0.0299141
Nelfe	-0.766258	0.008658
Coa8	-0.768934	0.0125235
Urod	-0.769001	0.0286278
H1f4	-0.773425	0.00674414
Pepd	-0.776287	0.00175828
Ccs	-0.779726	0.0162543
Napa	-0.780513	0.0214986
Farsa	-0.78082	0.00842519
Emc6	-0.781305	0.000331944
Echs1	-0.782941	0.0254014
Trmt112	-0.7868	0.0275254
Trappc1	-0.787065	0.0035273
1110032A03Rik	-0.790843	0.0131212
Use1	-0.791365	0.014878
Cox14	-0.791998	0.0130764
Prxl2b	-0.793792	0.0227869
H1f2	-0.7944	0.0236429
Mest	-0.796041	0.00537202
Nrep	-0.798916	0.0129714
Tmem222	-0.799313	0.0339385
H1f3	-0.801171	0.0348905
Rpl34	-0.80242	0.0130532
Cox7a2l	-0.802439	0.00399536
Hdc	-0.802592	0.0305519
Dnajc19	-0.804646	0.0219653
Npm3	-0.805211	0.0227604
Mtg2	-0.806227	0.027289
Mcee	-0.808961	0.0335799
Cldn10	-0.809858	0.0284101
Aldh1l2	-0.810084	0.0481977
Apoe	-0.811792	0.0191316
Nt5m	-0.8119	0.0209428
Snurf	-0.813885	0.0106527
Polr2j	-0.815909	0.00458789
Ssna1	-0.817664	0.00608275
Ss18l2	-0.819155	0.0177994
Sod1	-0.819833	0.0194389
Gnpat	-0.820045	0.0275254
Timm50	-0.820656	0.016823
Naa38	-0.822431	0.0390324
Prdx5	-0.82338	0.0432174
Pex11a	-0.824531	0.0120409
Hes6	-0.825983	0.00254393
Fads2	-0.826988	0.0288125
Rps25	-0.830357	0.00656674
BC028528	-0.832238	0.0214617
Mrpl33	-0.833015	0.00391293
Cdk4	-0.838592	0.0218598
Lin37	-0.842396	0.0255462
Mrps15	-0.843244	0.00482058
Ciao2b	-0.843606	0.00511366
Nipsnap2	-0.846735	0.00697123
Ubtd1	-0.848113	0.0120409
Twf2	-0.85105	0.037615
Gale	-0.851322	0.0404353
U6	-0.852152	0.0110914
Ctsf	-0.852824	0.0312587
Serpinf1	-0.85313	0.0370291
Atp5j	-0.853442	0.00244562
Ldhd	-0.85861	0.0224445
Mrps17	-0.859398	0.00136316
Wbp1	-0.860515	0.002781
Ndufs5	-0.860628	0.00568227
Slc39a3	-0.863315	0.0305022
Mettl23	-0.863802	0.00599237
Mrpl18	-0.866163	0.00483609
Elof1	-0.867406	0.00250123
Sh3gl3	-0.868191	0.0183222
Pex16	-0.869101	0.0290833
Cmbl	-0.869605	0.0359469
Yif1a	-0.870015	0.0170912
Decr1	-0.870236	0.0373422
B4gat1	-0.873091	0.0236034
Accs	-0.873401	0.00323176
Mrpl57	-0.873934	0.0177994
Fau	-0.874898	0.0040676
Yipf3	-0.877162	0.0351397
Aco2	-0.87758	0.022169
U6	-0.877998	0.0274188
Rgs14	-0.878422	0.0409028
Mrps28	-0.879055	0.0357049
Smoc1	-0.879933	0.0152938
Phb2	-0.879963	0.00351988
Slc50a1	-0.881446	0.0310644
Svbp	-0.882271	0.00142774
Selenoh	-0.886755	0.0298162
Aurkaip1	-0.890743	0.000392781
Slc25a3	-0.891259	0.0209736
Nat9	-0.892731	0.0398595
Ndufs8	-0.893641	0.0152938
Cd320	-0.895269	0.0251458
Lyrm9	-0.896979	0.024948
Atraid	-0.898035	0.00754277
Galk1	-0.898731	0.045032
Vamp8	-0.903784	0.00711911
Htra1	-0.906702	0.0335799
Smim11	-0.907256	0.0244943
Mgmt	-0.907785	0.0314671
Mrps34	-0.908088	0.0448645
Nme3	-0.908193	0.00446429
Ubl7	-0.909833	0.0340821
Cend1	-0.909891	0.0448645
BC031181	-0.911271	0.0115562
Spc24	-0.911929	0.0482316
Cpq	-0.912223	0.0200497
Idh2	-0.914565	0.0120632
Lpl	-0.915702	0.0151057
Mrpl14	-0.915716	0.0134322
Mrps7	-0.91644	0.0160857
Islr	-0.917281	0.00628955
Cdkn1c	-0.917941	0.0470427
Bola3	-0.918008	0.0470196
Rpl10a	-0.919227	0.00589911
Hebp1	-0.920366	0.0414253
Fhit	-0.923524	0.0286019
Rhobtb1	-0.924119	0.00976875
Ndufaf3	-0.926622	0.025497
Resp18	-0.929307	0.0313318
Ubl5	-0.930202	0.00483609
Pax6	-0.930505	0.0169909
Smim26	-0.932822	0.00534167
Phpt1	-0.935606	0.00262342
Mlycd	-0.936734	0.0225592
Hdhd3	-0.947016	0.00842519
Ndufa1	-0.949123	0.00296977
Ndufs3	-0.95021	0.0050229
Ptp4a3	-0.952892	0.0319563
Hcfc1r1	-0.953381	0.0138206
Dctn3	-0.955892	0.00207239
Gatc	-0.959807	0.00623886
Rps16	-0.961107	0.00801919
Tmem80	-0.963383	0.0290607
Map1lc3a	-0.965031	0.0189614
Micos10	-0.965539	0.000608314
Rpl18	-0.966643	0.00562995
Lsm7	-0.96826	0.00146501
Mrpl23	-0.968871	0.00413447
Trappc2l	-0.97056	0.00120854
Mrps16	-0.970694	0.0152546
Nbdy	-0.971745	0.0259187
Wif1	-0.973253	0.0310644
Zfp511	-0.976491	0.00608275
Atp5g3	-0.982215	0.0109605
Slc25a11	-0.982993	0.0181005
Rps11	-0.989117	0.00477242
Lamtor2	-0.990208	0.000549415
Myo3b	-0.992303	0.0224377
Paxx	-0.995804	0.0246734
H2aw	-1.00006	0.0257819
Pcbp4	-1.00172	0.0411197
Pex11g	-1.00509	0.0299651
Smdt1	-1.00614	0.0151057
Ubac1	-1.00674	0.0178728
Prdx2	-1.00958	0.003061
Mrpl43	-1.01293	0.00483609
Smyd2	-1.01354	0.000648739
Slc19a1	-1.01569	0.0421412
7SK	-1.01717	0.0210057
Col11a1	-1.01932	0.0257819
Ost4	-1.02237	0.000858775
Higd2a	-1.02472	0.0286209
Fam89b	-1.02495	0.0227869
Ndufb5	-1.02605	0.00122544
Zfp784	-1.02675	0.0449307
Rps17	-1.02697	0.00364951
Coq9	-1.02817	0.0287676
Ptrhd1	-1.02898	0.00152326
Ntpcr	-1.03108	0.000227027
Ttyh3	-1.03262	0.040766
Got1	-1.03366	0.00340703
Mrpl52	-1.03458	0.0305432
Ndufb6	-1.03488	0.000824058
Mpnd	-1.03537	0.047141
Pafah1b3	-1.03556	0.00197444
Gpx4	-1.03844	0.00153305
Chchd5	-1.03876	0.00175828
Prickle4	-1.04131	0.0151895
Cenpv	-1.0452	0.00295453
Dnajc28	-1.04523	0.013961
Mvb12a	-1.04722	0.0478495
Cers2	-1.0493	0.044379
Slc29a1	-1.05038	0.0159479
Med16	-1.0516	0.0277013
Efemp2	-1.05676	0.0145615
Naa10	-1.05677	0.000440425
Etfb	-1.06173	0.0117213
Mapk3	-1.06273	0.0204928
Cox4i1	-1.06536	4.09825e-05
Sirt3	-1.06647	0.0310644
Gng13	-1.06751	0.0192855
Copz2	-1.06952	0.0365698
Ndufa4	-1.07034	0.00152326
Acyp2	-1.07181	0.00779365
Pold2	-1.07391	0.0118971
Ndufb11	-1.07513	0.00216159
Ndufb10	-1.07537	0.00213982
Azgp1	-1.07715	0.0354703
2310030G06Rik	-1.07768	0.00551032
Npw	-1.07785	0.0298926
Srd5a3	-1.07862	0.00686955
Timm8b	-1.0792	0.00360429
Borcs8	-1.08408	0.0239224
Serpinh1	-1.08498	0.0146879
Ech1	-1.08659	0.000917502
Rpl27a	-1.08897	0.00244921
Synpo	-1.09223	0.0118205
Atp1a2	-1.09235	0.0151815
Sema5a	-1.10121	0.0404184
Dhrs11	-1.10269	0.0157769
Acot13	-1.10346	0.000221605
Scarna10	-1.10505	0.00895731
Cox5a	-1.10536	0.0037799
Tmem120a	-1.10554	0.00100281
Tmem256	-1.10704	0.00961803
Ypel3	-1.10724	0.00343953
Cyc1	-1.10924	0.0205455
Cth	-1.10932	0.0231175
Dusp26	-1.10996	0.0231175
Hsd17b10	-1.11004	0.00226837
Ccdc124	-1.11125	0.000215819
Polr2f	-1.11179	0.0130532
Ndufaf6	-1.11435	0.0473427
Bcl7c	-1.11543	0.0254014
Pde4dip	-1.11575	0.0398695
Tstd1	-1.1206	0.0468948
Tomm7	-1.12244	0.00374883
Ndufs6	-1.12261	0.00766502
Gfra1	-1.12298	0.0388314
Serp2	-1.12479	0.0448645
S100a1	-1.12726	0.00380853
Col8a2	-1.12781	0.0444412
Slc37a4	-1.12794	0.0134689
Uqcrb	-1.12836	0.00250123
Fbxl15	-1.13046	0.0221646
Mtfp1	-1.13566	0.0117298
Dhodh	-1.13626	0.0468317
Ndufb4	-1.14705	0.00365221
Nell2	-1.14724	0.00990616
Olfml2b	-1.14737	0.00491873
Sptb	-1.14802	0.0351726
7SK	-1.14821	0.0171813
Thrb	-1.15141	0.00997142
Mrpl12	-1.15499	0.0170912
Dmac2	-1.15617	0.015127
Sbspon	-1.15642	0.00261534
Ptgis	-1.15644	0.0199598
Bgn	-1.15695	0.0478495
Lipt2	-1.1591	0.0271765
Bscl2	-1.16173	0.00812566
Uros	-1.16186	0.0162939
Alkbh6	-1.16332	0.0206254
Fam222a	-1.16687	0.0467458
Ndufaf2	-1.1679	0.0163944
Ndufb9	-1.16867	0.00226837
Nthl1	-1.16879	0.0123344
Rps5	-1.17045	0.00447001
Rex1bd	-1.17314	0.0112072
Mzt2	-1.17427	0.0198179
Pdxp	-1.17631	0.0336133
Nudt14	-1.17664	0.00748961
Card19	-1.17689	0.0155257
2300009A05Rik	-1.18186	0.0154522
Acly	-1.18224	0.0286766
B3galt2	-1.18575	0.0343095
Slc7a4	-1.18713	0.0171813
7SK	-1.18721	0.0312934
Tef	-1.18884	0.00255818
Kctd14	-1.18909	0.0404184
Dlx5	-1.18969	0.00723293
Nudt18	-1.19189	0.00296977
Ndufb2	-1.19335	0.00197886
Lgals1	-1.19352	0.00967881
Dtd2	-1.1969	0.0207068
Camkk2	-1.19853	0.042462
Bcat2	-1.19938	0.0256493
AI413582	-1.2043	0.017874
2610318N02Rik	-1.20921	0.0402604
Pink1	-1.20954	0.0141349
Tmem258	-1.2138	0.000392781
Ndrg2	-1.21615	0.0175082
Gucy1a2	-1.21796	0.0151438
Hadh	-1.22262	0.0150143
Ntm	-1.22415	0.00659184
Car11	-1.22561	0.0122861
St3gal3	-1.23083	0.0401152
Fam178b	-1.23103	0.0343095
Phyh	-1.23106	0.00131774
Abhd14a	-1.23211	0.00175828
Ifitm5	-1.23418	0.000339615
Vasn	-1.23768	0.0275345
Smarcd3	-1.2412	0.0269622
Cox6b1	-1.24228	0.000348564
Ndufa8	-1.24434	0.000794059
Btd	-1.2461	0.0141761
Slc27a1	-1.24763	0.0256844
Tmem223	-1.24907	0.000812235
Tst	-1.25142	0.0123701
Serf2	-1.25258	0.000639677
Neurl1b	-1.25413	0.0444166
Nrn1l	-1.2543	0.00801861
Grcc10	-1.2552	0.00413447
Adam12	-1.2552	0.000796028
Miga2	-1.25708	0.00551032
Fkbp11	-1.25729	0.0157916
Zfp358	-1.25811	0.0251005
Bloc1s1	-1.25839	0.0138422
Gstt1	-1.25862	0.00835053
Pycr1	-1.2598	0.0188713
Sparc	-1.26018	0.0108869
Col6a2	-1.26237	0.0485385
Ndufv3	-1.26431	0.000639677
Oaz1	-1.26506	0.0287193
Atox1	-1.26552	0.00391293
Atp1b2	-1.26671	0.0214215
Nrxn2	-1.26682	0.0490602
Lamtor4	-1.26749	0.000821883
Micos13	-1.26926	0.00113124
Ndufb7	-1.26979	0.0032051
Igdcc4	-1.26982	0.0482483
Mri1	-1.27232	0.0348905
Ddah2	-1.27331	0.0261036
Ddt	-1.27356	0.000218225
Col5a2	-1.27567	0.014166
Atp5j2	-1.2761	0.00300761
Apoc1	-1.27712	0.00974055
Mpst	-1.28135	0.00450595
Mt2a	-1.28852	0.000931463
7SK	-1.28923	0.00381538
B4galt2	-1.29058	0.000719593
Nr1d1	-1.298	0.0160626
C1qtnf2	-1.29896	0.0275254
Tnfrsf19	-1.29937	0.0198746
Podxl2	-1.30098	0.0174349
Srm	-1.30162	0.0199964
Hacd2	-1.30258	0.0351377
Pcx	-1.30395	0.0166235
2510002D24Rik	-1.30636	1.83567e-05
Acrbp	-1.30644	0.0323801
Chpf	-1.30649	0.0281028
Tbx2	-1.30696	0.021703
7SK	-1.3086	0.0446236
Abhd1	-1.30926	0.0381219
Znrd2	-1.31529	0.00710867
Irf2bp1	-1.31616	0.0420098
7SK	-1.31943	0.00711911
Glis2	-1.31959	0.0156763
Mrps24	-1.32095	0.00102051
Igsf10	-1.3308	0.0332134
Polr2l	-1.33335	0.00049612
7SK	-1.33358	0.0053659
Cela2a	-1.33792	0.0495873
Tuba4a	-1.34358	0.0117796
Rpp21	-1.34545	0.0404614
Cox7b	-1.34967	0.000337503
Alad	-1.35433	0.00365221
Gng3	-1.3548	0.0478495
Ndufc1	-1.35769	0.00490575
Rangrf	-1.36132	0.0268373
Extl1	-1.3627	0.0373082
Pdk2	-1.36609	0.0367368
Tafa5	-1.36673	0.0258051
Dusp27	-1.36674	0.0333583
Ilvbl	-1.3709	0.0292038
Rorc	-1.37312	0.0151057
Alpl	-1.37357	0.0190466
Tmem213	-1.37498	0.00971808
Reln	-1.37593	0.0207068
Gstk1	-1.3768	0.000929314
Slx1b	-1.38023	0.0145615
Ttc28	-1.38112	0.0447618
Ndufb8	-1.3814	0.0192855
Gjb1	-1.38384	0.0444166
1810037I17Rik	-1.38456	0.0116992
Cyp2u1	-1.38755	0.0310644
Tmem109	-1.38922	0.0414522
Slc25a1	-1.39049	0.0152546
Bckdk	-1.39122	0.0232497
Gchfr	-1.3929	0.00094689
1110065P20Rik	-1.39553	0.00991689
Scn2b	-1.3969	0.00978047
Rps28	-1.39719	0.0017724
Mgst3	-1.39771	0.000596747
Apmap	-1.39811	0.00814728
Bola1	-1.40194	0.0201439
Tmem179b	-1.40706	0.000331944
Insc	-1.41019	0.0422874
Zdhhc8	-1.41047	0.0488797
Cat	-1.41716	0.0110658
Ndufa7	-1.41891	0.000215819
Vtn	-1.42099	0.036487
Gstt3	-1.42114	0.000794059
Hsd17b4	-1.42714	0.0106268
Endog	-1.42831	0.0138422
H2aj	-1.42961	0.000959956
Eci1	-1.43309	0.0118971
Ivd	-1.43319	0.00984898
Romo1	-1.43716	0.0088686
Smo	-1.43796	0.0186925
Rps15	-1.43797	0.00261534
Shisa4	-1.43914	0.0489272
7SK	-1.4466	0.000794059
Mettl22	-1.44718	0.00153305
Ak1	-1.44728	0.0185606
Loxl1	-1.44732	0.0257225
SNORA62	-1.44808	0.00628955
Polr2i	-1.45358	0.000227027
Pkdcc	-1.45361	0.00488122
Ndrg4	-1.45513	0.0194948
Nfix	-1.46123	0.0481977
Snapc2	-1.46327	0.00136316
Krtcap2	-1.46672	0.00244921
Cox7a2	-1.46723	0.000218225
Tmem135	-1.47132	0.0444166
Unc5b	-1.47205	0.0194663
Sardh	-1.47568	0.00939231
Creb3l1	-1.47671	0.0483219
Cst6	-1.47721	0.000487528
Slc36a2	-1.4816	0.0414253
Atp5e	-1.4822	0.000440425
Sult5a1	-1.48393	0.0179452
Ndufa3	-1.48668	0.00185287
Pop7	-1.48818	0.026605
Pde1b	-1.49064	0.0294111
Nenf	-1.49388	0.00143097
2610528J11Rik	-1.50175	0.00678423
Steap3	-1.5031	0.0283031
Sdk2	-1.50451	0.0465122
Pth1r	-1.50704	0.0489377
Wfdc1	-1.50836	0.000457727
Adgrb3	-1.51555	0.0194663
Gadd45gip1	-1.51807	0.00309186
Telomerase-vert	-1.52093	0.00369743
Ppp1r1b	-1.52514	0.0157916
Rpl36	-1.52615	0.00117815
Kank2	-1.52809	0.0312934
Alpk2	-1.53505	0.0388314
7SK	-1.53534	0.0030661
Dbndd1	-1.53832	0.0302955
Pmvk	-1.54427	0.00843334
7SK	-1.54752	0.00421812
Prkar1b	-1.55422	0.0159379
Adgrd1	-1.55834	0.0199964
Mtln	-1.56125	0.0115407
Rnaseh2c	-1.56241	0.0181582
Fkbp10	-1.56663	0.0364264
H2bu1-ps	-1.56728	0.0110225
RNase_MRP	-1.56905	0.00984898
7SK	-1.56942	0.000775705
Mfap2	-1.57527	0.0349348
Agt	-1.57662	0.0175082
Ndufa13	-1.58659	0.000279969
Aifm2	-1.58957	0.041964
Irx5	-1.59027	0.0372751
H2ax	-1.59899	0.00714056
Adamts17	-1.6005	0.0140151
Col3a1	-1.60411	0.0154665
Ajm1	-1.60421	0.0483219
Tecr	-1.60921	0.00873433
Cox8a	-1.60977	0.00244895
Col6a3	-1.61258	0.0141546
Abhd8	-1.61729	0.0481754
Dchs1	-1.61851	0.0259582
Pald1	-1.62113	0.0393386
Hykk	-1.62164	0.0130532
Adgra2	-1.62265	0.0257268
Glyctk	-1.62283	0.0414253
Bloc1s4	-1.62284	0.0135617
Nudt8	-1.62292	0.0220563
Loxl2	-1.623	0.000608314
Egfem1	-1.62784	0.0223776
Tmem150a	-1.63042	0.0040676
Pcsk6	-1.63136	0.00314812
Tfap2c	-1.63256	0.0314671
Dnlz	-1.63561	0.0110658
Hmbs	-1.63666	0.0120409
Metrn	-1.64096	0.0261578
2310009B15Rik	-1.64304	0.00779365
Snn	-1.6441	0.017565
Pfkfb1	-1.64514	0.0487038
Mlip	-1.65482	1.86318e-05
Paqr4	-1.65839	0.0125693
Uxs1	-1.65854	0.00608275
Cdr2l	-1.66546	0.00736872
Timm13	-1.66744	0.00442301
Tpm1	-1.66945	0.0079269
Cox7c	-1.67319	0.000653533
Slit3	-1.67394	0.00598788
Ppp1r1a	-1.67603	0.0050229
Ndufs7	-1.68091	0.000917502
Gys1	-1.68226	0.0419358
Sprn	-1.68483	0.0287676
Col11a2	-1.69902	0.0488362
7SK	-1.70576	0.01212
SNORA74	-1.70671	0.0175204
Eng	-1.70974	0.0236064
Pdlim3	-1.71473	0.00413159
Uqcr11	-1.71526	0.00369424
Entpd2	-1.72235	0.0403548
Slc38a4	-1.72318	0.0315919
C1qtnf6	-1.72505	0.0194389
U3	-1.72602	0.0123344
Isoc2a	-1.72718	0.000776771
Tmem254	-1.73168	0.00387415
Olfr332	-1.73627	0.0345747
Rgr	-1.73636	0.00488122
Gpt	-1.74867	0.0207068
Ramp1	-1.75022	0.0160857
Ermp1	-1.75212	0.0108292
Uqcrq	-1.77328	0.000337073
Ndufa2	-1.777	0.00113124
Hpx	-1.78325	0.043379
Tuba8	-1.78352	0.0274509
Hspg2	-1.7879	0.0194663
Col1a2	-1.80233	0.00254422
Smpd3	-1.81139	0.0120409
Pfkm	-1.82935	0.00197886
Rcn3	-1.8333	0.0070299
Usp13	-1.8422	0.00967881
Adgrb2	-1.84493	0.00413159
Sema6c	-1.8488	0.0257525
Dbp	-1.84911	0.000167401
Slc25a4	-1.85912	0.00343953
Fxyd2	-1.86534	0.00937646
Agpat2	-1.86636	0.0141761
Tmem177	-1.86645	2.32928e-05
Thsd1	-1.8674	0.0389176
Gdf15	-1.87687	0.0492976
Cap2	-1.87764	0.00214145
Myl6b	-1.88214	0.00464716
Npepl1	-1.8864	0.00466385
Pacsin1	-1.88924	0.0106399
Eef1a2	-1.89372	0.0123531
Sox10	-1.8983	0.0210869
Snai1	-1.90034	0.00199741
Adamts2	-1.90412	0.016341
Lsamp	-1.90996	0.0273436
Adcy1	-1.91552	0.00437219
Fxyd1	-1.91988	0.00490704
C1qtnf4	-1.92399	0.0388382
Scn1b	-1.92636	0.0207068
Hmgcs2	-1.92891	0.00571936
Olfr720	-1.93293	0.0318713
Plaat1	-1.94466	0.0086624
Atp5d	-1.95295	0.00343953
Chst13	-1.9541	0.018779
Prr5	-1.95548	0.0286278
Epm2a	-1.95869	0.00244921
Ankrd9	-1.96288	0.0149645
Osr1	-1.96418	0.0457273
Ttc9b	-1.96468	0.00168744
Slc48a1	-1.96815	0.00312038
Csmd1	-1.97169	0.0218162
Selenow	-1.97214	0.00078766
Col5a1	-1.97484	0.00623886
Mn1	-1.97591	0.0279572
Rhbdl1	-1.98715	0.0383956
Eif4ebp1	-1.99165	0.000392781
Tcea3	-1.99498	0.00801919
Pemt	-2.00262	5.05105e-05
Lcn11	-2.00969	0.0131127
Macrod1	-2.01113	0.0040676
Bbln	-2.01476	0.000227027
Hpcal4	-2.01786	0.00442312
Tmem143	-2.02162	0.000253048
7SK	-2.03422	0.0224046
H2bu2	-2.0357	0.0113701
Shank1	-2.03623	0.0155486
Ndufa11	-2.03717	0.000360082
Ccdc85b	-2.05476	0.0090174
Slc16a13	-2.05903	0.004092
Tmem164	-2.08451	0.00851995
Khk	-2.08586	0.0209736
Fhl1	-2.09413	0.00162702
Mettl21e	-2.09884	0.0236897
Speg	-2.11075	0.0390096
Lmcd1	-2.12538	0.00381538
Scin	-2.12845	0.0468519
Decr2	-2.14493	0.00142774
Penk	-2.14668	0.00391293
Stx1b	-2.15241	0.00445069
Car3	-2.16241	0.00472991
Megf6	-2.16281	0.00554986
Cplx1	-2.16334	0.00579414
Pank1	-2.19519	0.00662032
Phospho1	-2.19532	0.00189585
Coro2b	-2.19721	0.00321322
Snta1	-2.20308	0.0176904
Sphk1	-2.22573	0.0159379
Col1a1	-2.22689	0.00318045
Mfsd7a	-2.2285	0.0177824
Chrna1	-2.23851	0.0398595
Cnksr1	-2.27639	0.0121805
Mustn1	-2.27988	0.0194675
Gpx3	-2.29125	0.0079269
Josd2	-2.29324	0.000401713
Cilp2	-2.29838	0.0345328
Cd248	-2.31179	0.0446744
Mrpl34	-2.32793	0.000867498
Rasd2	-2.33647	0.00636018
RNaseP_nuc	-2.34221	0.00094981
Grip2	-2.35286	0.0146879
Thbs4	-2.36214	0.00483609
Gpr88	-2.40077	0.0350354
Mboat7	-2.40764	0.00431465
Neurl1a	-2.41009	0.0183966
Elovl7	-2.42782	0.00660041
Lrrc26	-2.43643	0.000457727
Fndc1	-2.43936	0.0106476
Itga7	-2.44284	0.0175082
Chchd10	-2.45462	0.000549415
Plekhg4	-2.45734	0.00197444
Stac3	-2.46341	0.00947661
Disp2	-2.47583	0.0280223
Vegfb	-2.47778	0.0040676
Cyp4f40	-2.49419	0.0110658
Hspb7	-2.49546	0.00873433
Tpm2	-2.49751	0.00168744
Gsto1	-2.51906	0.0105791
G0s2	-2.53556	0.00838392
Nol3	-2.55003	0.00894878
RNaseP_nuc	-2.55265	0.000810977
St8sia5	-2.58176	0.00242482
Clec3b	-2.5845	0.00554986
Gamt	-2.59721	0.00879368
Metazoa_SRP	-2.59883	0.0118971
Tmem253	-2.60911	0.00442301
Tmem38a	-2.6379	0.00116131
Coro6	-2.63832	0.0120355
Sp7	-2.66397	0.000482792
Asb15	-2.66755	0.00374818
Omg	-2.6695	0.0465945
Mcrip2	-2.70001	0.00628955
Tbx15	-2.71695	0.000163592
Metazoa_SRP	-2.71761	0.000639677
Metazoa_SRP	-2.80458	0.00161427
Metazoa_SRP	-2.8629	0.000392781
Metazoa_SRP	-2.86487	0.000479528
Metazoa_SRP	-2.95194	0.000487
Metazoa_SRP	-2.96029	0.00755147
Metazoa_SRP	-2.99873	0.000210827
Paqr7	-3.00263	0.00593287
Adig	-3.01462	0.000863749
Slc2a4	-3.05308	0.00236055
Alpk3	-3.0588	0.00656674
Ldb3	-3.07432	0.00595781
Tdrp	-3.08858	0.00447001
Tnxb	-3.15295	0.00483609
Fhl3	-3.1593	0.00148117
Snora78	-3.18998	0.00379678
Itih3	-3.21389	0.00236944
Metazoa_SRP	-3.22096	0.000621513
Acsbg1	-3.22136	0.000202533
Metazoa_SRP	-3.22502	0.000107686
Ank1	-3.22981	0.00153091
Metazoa_SRP	-3.26025	0.00474017
Txlnb	-3.27294	0.000810977
Myoc	-3.29609	0.0164474
Metazoa_SRP	-3.32101	0.0183222
Cavin4	-3.35115	0.00168744
Mboat2	-3.35557	0.000331944
Metazoa_SRP	-3.41651	2.27848e-05
Pxmp4	-3.41831	0.00258557
Metazoa_SRP	-3.43182	4.63061e-05
Arpp21	-3.56753	2.36921e-05
Metazoa_SRP	-3.63284	4.22711e-05
Metazoa_SRP	-3.66145	3.27247e-05
Cox7a1	-3.66996	4.63061e-05
Acacb	-3.78584	0.000499904
Des	-3.83356	0.000263013
Tmod4	-3.85343	7.33244e-05
Myoz3	-3.87118	0.000285545
Klhl41	-3.87877	0.000461895
Atp2b2	-3.94723	0.000880869
Adssl1	-3.97789	4.1464e-05
Mss51	-3.99769	0.000884382
Mgll	-4.00253	0.000880869
Dnase1	-4.01521	0.00697916
Coq8a	-4.02507	1.86318e-05
1110002E22Rik	-4.03126	0.000503951
Obscn	-4.09621	0.00100281
Cryab	-4.17266	1.24444e-06
Ddit4l	-4.17472	4.1986e-06
5S_rRNA	-4.21815	0.00838392
Asb2	-4.23817	0.000957589
Mybpc1	-4.41019	2.73891e-07
Far2	-4.49052	0.000430395
Cox8b	-4.52543	1.61898e-05
Ankrd23	-4.57986	2.62779e-05
Flnc	-4.63175	6.43175e-06
Mc5r	-4.69713	0.000337503
Aox4	-4.84048	0.000832402
Sptlc3	-4.85906	0.00908399
Ctse	-5.29938	0.00385156
Neb	-5.31157	1.61898e-05
Pygm	-5.33306	4.05994e-05
Hspb6	-5.36849	2.05351e-06
Mybpc2	-5.40416	4.05994e-05
Xirp2	-5.71021	0.00198677
Fads6	-5.74002	0.000102486
Tnni2	-6.08613	2.27848e-05
Fabp3	-6.17658	1.74846e-06
Atp2a1	-6.34992	2.16821e-06
Pnpla3	-6.44104	4.76331e-06
Mylk4	-6.5761	3.14713e-07
Eno3	-6.9388	4.46385e-09
Tnnc2	-6.93904	1.02219e-07
Metazoa_SRP	-7.18848	0.00537202
Casq1	-7.42321	1.50592e-07
Tnnt3	-7.42381	0.0014514
Mb	-8.5353	1.56063e-08
Myl1	-8.58755	1.50592e-07
Acta1	-9.52851	1.02219e-07
